# Supplementary material for: CWC22-dependent pre-mRNA splicing and eIF4A3 binding enables global deposition of exon junction complexes
Source: Nucleic Acids Res. 2015 Apr 13;43(9):4687–700. doi: 10.1093/nar/gkv320 (PMC4482076; doi:10.1093/nar/gkv320)
Supplement: SUPPLEMENTARY DATA [file supp_gkv320_nar-03333-a-2014-File010.xlsx]

## Sheet: Read Counts
ID	XLOC_ID	Luc1_locus.reads	Luc1_exonic.reads	Luc2_S2_L001_locus.reads	Luc2_S2_L001_exonic.reads	CWC222_S4_L001_locus.reads	CWC222_S4_L001_exonic.reads	CWC221_S3_L001_locus.reads	CWC221_S3_L001_exonic.reads	eiF4A31_S5_L001_locus.reads	eiF4A31_S5_L001_exonic.reads	eiF4A32_S6_L001_locus.reads	eiF4A32_S6_L001_exonic.reads
SAMD11	XLOC_000028	398	352	378	335	25	20	37	27	518	447	499	427
KLHL17	XLOC_000029	87	71	89	68	60	41	58	37	82	75	100	76
PUSL1	XLOC_000043	342	326	422	410	190	150	207	170	390	372	388	356
RP4-758J18.2	XLOC_000047	283	270	356	345	294	268	241	218	304	294	261	241
ATAD3B	XLOC_000053	689	380	736	390	692	454	630	358	847	515	773	439
MIB2	XLOC_000057	174	147	178	156	45	29	39	34	259	209	206	165
PRKCZ	XLOC_000066	229	177	211	178	98	68	88	69	153	124	191	143
CAMTA1	XLOC_000112	192	139	174	144	91	70	105	82	230	182	241	206
PARK7	XLOC_000119	1093	1075	1380	1349	718	688	811	777	1247	1222	1186	1167
UBE4B	XLOC_000150	952	928	838	819	273	248	279	254	604	552	640	607
PGD	XLOC_000157	939	923	1118	1102	1178	1152	1069	1051	1061	1041	1178	1160
VPS13D	XLOC_000190	1397	1351	1196	1165	377	350	393	372	966	929	1192	1146
SZRD1	XLOC_000250	929	910	896	888	962	882	904	849	880	864	851	838
NECAP2	XLOC_000251	234	200	257	237	58	39	93	72	380	347	369	323
PADI4	XLOC_000274	44	1	26	0	45	1	29	0	33	0	30	0
CDC42	XLOC_000333	1710	1690	2446	2437	1909	1858	2149	2092	1978	1966	1928	1913
KDM1A	XLOC_000346	1707	1582	2013	1873	1995	1741	2014	1811	1768	1654	1734	1632
RPL11	XLOC_000356	5261	5236	7909	7869	5005	4904	5490	5410	5556	5511	5546	5511
SRRM1	XLOC_000373	1272	1063	1066	872	1275	1001	1060	806	874	743	1101	955
CEP85	XLOC_000405	433	423	548	530	249	219	234	219	716	692	682	664
HMGN2	XLOC_000411	1964	1917	2531	2458	1752	1604	1499	1401	3001	2933	3232	3139
NUDC	XLOC_000422	534	513	625	614	413	387	331	309	782	762	777	759
TMEM222	XLOC_000431	141	94	130	125	48	20	53	20	210	177	214	171
SYTL1	XLOC_000434	30	0	22	2	28	0	24	0	10	0	20	1
ATPIF1	XLOC_000456	761	648	1016	927	439	425	452	447	609	587	605	583
TRNAU1AP	XLOC_000466	159	136	222	196	87	66	109	93	177	148	153	127
YTHDF2	XLOC_000472	786	771	798	794	1271	1227	1208	1168	1091	1086	1272	1263
HDAC1	XLOC_000512	1572	1505	2034	1968	916	829	854	781	1688	1571	1617	1492
RBBP4	XLOC_000518	1319	1290	1386	1366	425	392	409	383	1020	992	1075	1044
S100PBP	XLOC_000520	546	427	568	453	269	211	257	205	680	598	684	599
ZMYM4	XLOC_000548	1401	1369	1263	1235	679	642	757	725	609	584	685	670
THRAP3	XLOC_000562	2107	2091	2445	2423	3181	3140	2943	2910	1937	1915	2055	2021
UTP11L	XLOC_000583	715	674	818	792	669	551	657	566	815	780	829	786
PPIE	XLOC_000599	370	231	467	365	359	203	355	226	644	519	621	470
CAP1	XLOC_000605	2409	2394	3494	3462	2296	2258	2477	2447	2000	1972	2045	2022
ZMPSTE24	XLOC_000610	1108	1091	1408	1400	881	857	891	868	1257	1240	1229	1211
NFYC	XLOC_000619	371	346	467	444	66	61	78	68	157	138	173	149
CTPS1	XLOC_000625	1127	1060	940	892	324	277	307	255	1040	977	1186	1126
YBX1	XLOC_000642	8143	8118	12170	12136	10660	10603	10852	10801	10961	10922	10682	10656
CDC20	XLOC_000655	936	927	1083	1070	845	809	846	799	1664	1638	1597	1583
SZT2	XLOC_000657	366	314	212	177	34	26	39	30	364	316	347	285
KDM4A	XLOC_000660	620	584	633	619	538	499	495	468	397	347	394	373
ATP6V0B	XLOC_000667	722	688	874	841	659	585	673	597	1311	1264	1221	1200
B4GALT2	XLOC_000668	606	581	727	709	586	565	581	548	759	722	762	730
DMAP1	XLOC_000672	218	130	187	109	105	48	71	30	212	149	209	151
RNF220	XLOC_000674	294	166	316	210	224	85	258	107	749	510	676	501
C1orf228	XLOC_000676	126	10	183	8	163	0	168	0	145	3	148	5
KIF2C	XLOC_000677	1106	1093	1444	1426	794	760	716	688	2023	1990	2053	2032
UROD	XLOC_000684	728	689	1049	983	366	286	364	290	742	678	726	692
AKR1A1	XLOC_000690	473	449	705	683	156	136	182	161	664	643	637	617
NASP	XLOC_000691	1299	966	1713	1471	1081	789	1053	839	1344	1175	1375	1172
MAST2	XLOC_000694	422	392	231	211	136	113	137	122	205	194	229	208
UQCRH	XLOC_000701	2143	2076	3201	3116	1999	1934	2142	2087	2566	2488	2722	2633
OSBPL9	XLOC_000761	1739	1547	2325	2171	1423	1200	1470	1300	1227	1119	1336	1195
BTF3L4	XLOC_000772	696	679	1029	1022	478	452	477	464	805	785	863	837
PRPF38A	XLOC_000779	647	640	692	680	564	530	521	493	746	729	769	758
NFIA	XLOC_000859	985	954	802	771	333	300	300	272	951	928	1048	1033
EFCAB7	XLOC_000887	185	144	151	117	21	19	25	25	118	90	154	117
ROR1	XLOC_000891	72	33	64	46	23	2	21	8	46	35	38	16
PDE4B	XLOC_000904	187	166	196	174	221	183	206	187	170	154	146	130
SGIP1	XLOC_000905	71	10	55	12	52	6	56	18	53	17	52	10
MIER1	XLOC_000909	698	684	965	953	717	682	743	714	1376	1354	1346	1333
SRSF11	XLOC_000930	2301	1977	2558	2239	2619	2168	2631	2218	1944	1710	2108	1772
NEXN	XLOC_000980	218	190	213	196	188	167	164	146	217	180	289	240
IFI44L	XLOC_000985	1040	884	1312	1145	88	68	121	86	369	330	415	366
WDR63	XLOC_001016	82	6	85	8	8	0	3	1	43	2	50	2
MTF2	XLOC_001080	530	476	637	604	935	842	892	788	597	556	676	628
DR1	XLOC_001082	1331	1321	1575	1561	1393	1305	1321	1249	1527	1524	1470	1465
ABCD3	XLOC_001094	1127	1020	1431	1360	452	368	511	422	1062	966	1142	993
PTBP2	XLOC_001110	862	845	979	960	753	696	674	640	1173	1149	1276	1258
SLC30A7	XLOC_001149	868	845	988	972	536	508	543	505	578	553	651	636
FAM102B	XLOC_001189	2115	2064	2633	2573	2464	2149	2330	2052	1882	1836	1932	1876
PRPF38B	XLOC_001190	675	555	756	646	2321	1842	2313	1852	984	854	967	845
STXBP3	XLOC_001192	369	312	435	375	84	74	72	56	406	357	493	440
SARS	XLOC_001201	1013	945	1443	1367	1525	1349	1499	1348	2302	2219	2039	1955
ATXN7L2	XLOC_001204	91	55	109	86	39	29	30	13	173	129	154	114
AMPD2	XLOC_001210	648	622	653	629	330	303	302	268	695	661	708	658
STRIP1	XLOC_001219	340	292	368	320	338	247	323	255	363	332	426	379
CEPT1	XLOC_001236	402	288	481	373	120	76	116	84	459	319	476	351
ATP5F1	XLOC_001246	2528	2506	3763	3718	2536	2507	2948	2911	2926	2898	3026	2998
RAP1A	XLOC_001248	370	332	336	305	179	135	133	109	244	221	272	250
CAPZA1	XLOC_001258	1833	1779	2480	2436	1496	1398	1486	1398	2907	2867	2896	2841
MOV10	XLOC_001260	631	587	593	557	193	174	141	117	318	300	359	326
MAGI3	XLOC_001271	382	359	356	329	79	68	97	78	334	308	359	341
ATP1A1	XLOC_001301	2982	2753	2401	2203	2078	1879	1611	1453	2112	1958	2313	2110
TTF2	XLOC_001309	1020	990	874	848	259	248	279	267	993	934	1119	1053
WDR3	XLOC_001316	1209	1141	1616	1526	1752	1616	1737	1610	1277	1203	1252	1185
PHGDH	XLOC_001331	1101	1068	1338	1311	1315	1288	1175	1147	1772	1731	1676	1641
NBPF9	XLOC_001374	610	242	539	201	861	157	686	135	385	181	425	195
TXNIP	XLOC_001386	1047	1035	1498	1478	4973	4713	5241	4971	1219	1208	1255	1243
RBM8A	XLOC_001389	1262	1244	1624	1608	1155	1050	1104	1015	1413	1396	1436	1421
VPS45	XLOC_001485	442	398	497	461	140	122	130	113	322	290	320	286
PRPF3	XLOC_001494	519	437	523	476	1783	1471	1791	1499	958	914	952	900
SETDB1	XLOC_001505	332	301	341	317	175	167	162	146	458	439	468	440
PIP5K1A	XLOC_001515	922	893	863	847	900	824	847	787	781	749	867	844
PSMD4	XLOC_001516	980	968	1422	1406	842	803	860	824	1612	1588	1616	1587
PSMB4	XLOC_001521	1805	1759	2519	2425	1416	1164	1390	1190	2312	2108	2165	1966
CHTOP	XLOC_001580	730	599	807	697	1310	970	1064	841	951	834	893	769
INTS3	XLOC_001584	807	734	818	763	516	443	470	420	695	620	655	595
RPS27	XLOC_001591	3438	3414	5734	5694	3933	3857	4087	4016	4187	4091	4046	3932
CKS1B	XLOC_001611	788	780	975	963	721	682	757	728	778	762	782	769
MTX1	XLOC_001626	242	189	296	246	141	102	120	84	347	298	298	244
FDPS	XLOC_001629	1507	1359	2136	2032	552	495	549	500	887	818	835	763
DAP3	XLOC_001636	1072	1003	1553	1508	668	594	703	651	1321	1257	1344	1289
LMNA	XLOC_001646	2107	2065	2484	2447	1687	1626	1503	1457	2489	2459	2268	2237
SLC25A44	XLOC_001648	321	255	316	277	226	144	181	138	297	252	326	279
TSACC	XLOC_001652	95	8	140	16	98	11	90	5	125	13	167	17
APOA1BP	XLOC_001659	704	688	1024	1000	303	285	299	294	739	719	688	665
BCAN	XLOC_001661	173	25	118	23	1	1	4	2	14	8	21	7
PRCC	XLOC_001663	381	368	316	298	596	465	594	495	399	389	429	403
NCSTN	XLOC_001722	533	515	628	616	284	262	262	249	657	611	710	691
USP21	XLOC_001740	163	135	136	110	70	38	81	47	150	119	170	134
PPOX	XLOC_001741	348	90	414	109	222	15	259	17	504	82	481	65
ATF6	XLOC_001760	991	965	1229	1212	838	785	793	747	1182	1153	1257	1235
UHMK1	XLOC_001768	2395	2378	3042	3036	2411	2370	2313	2290	3562	3555	3707	3688
UAP1	XLOC_001769	868	841	1120	1095	339	296	379	342	712	678	721	695
NUF2	XLOC_001779	474	406	652	574	229	187	267	242	815	758	837	774
PBX1	XLOC_001786	739	487	574	446	207	132	141	98	551	475	570	455
MGST3	XLOC_001798	366	309	463	429	224	208	224	208	300	273	247	218
UCK2	XLOC_001805	587	544	607	580	685	465	649	476	657	630	675	660
POU2F1	XLOC_001824	768	733	705	671	697	622	591	535	1049	1033	1193	1173
MPZL1	XLOC_001829	966	944	1001	989	677	644	684	649	506	488	614	597
DCAF6	XLOC_001831	1099	1029	1141	1082	583	532	589	554	763	733	858	794
PRRC2C	XLOC_001873	4770	4635	3463	3370	2800	2417	2231	1911	3048	2975	3754	3674
C1orf105	XLOC_001884	156	2	237	0	54	0	58	1	222	0	250	2
SUCO	XLOC_001885	452	432	527	513	253	231	267	252	756	733	888	876
PRDX6	XLOC_001892	3067	3012	4076	4020	3318	3197	3356	3247	3672	3611	3494	3423
RABGAP1L	XLOC_001904	622	522	602	526	134	79	113	75	493	413	547	447
CACYBP	XLOC_001910	1610	1586	2191	2174	503	476	590	546	2539	2504	2513	2490
RALGPS2	XLOC_001931	257	222	310	279	58	55	64	52	326	306	372	352
AXDND1	XLOC_001943	21	0	22	2	19	0	36	3	7	1	18	6
CEP350	XLOC_001952	1673	1641	1862	1847	1348	1318	1332	1306	2236	2213	2522	2498
LHX4	XLOC_001955	334	225	246	165	81	59	63	59	247	162	300	219
AL162431.1	XLOC_001965	394	4	421	2	198	1	186	3	339	3	351	3
DHX9	XLOC_001986	4183	4056	5217	5090	4943	4642	4854	4624	4657	4510	4878	4752
LAMC1	XLOC_001987	3532	3510	3525	3500	2545	2527	2351	2327	1678	1667	1752	1727
SMG7	XLOC_001990	900	878	556	541	1096	1026	848	804	566	549	712	687
PRG4	XLOC_002011	141	79	176	104	86	60	76	54	126	82	124	77
C1orf27	XLOC_002012	372	350	480	464	553	508	480	465	639	617	679	642
PLA2G4A	XLOC_002018	1854	1843	2414	2395	2460	2439	2696	2670	1680	1666	1646	1626
RGS2	XLOC_002047	130	125	223	211	517	448	556	488	388	369	418	382
TROVE2	XLOC_002048	1986	1928	2558	2478	868	835	846	823	1740	1700	1884	1825
CDC73	XLOC_002049	907	817	800	727	704	507	666	535	782	726	945	866
CFH	XLOC_002058	2463	2298	3401	3210	532	511	646	601	1303	1169	1376	1253
NEK7	XLOC_002071	740	718	947	928	1126	1091	1178	1138	1594	1583	1552	1544
IPO9	XLOC_002106	2551	2521	2554	2538	584	574	582	573	1570	1542	1725	1697
TIMM17A	XLOC_002109	651	573	805	767	1345	1257	1426	1353	1277	1219	1377	1296
RNPEP	XLOC_002112	716	674	799	776	422	410	370	357	276	259	335	317
TMEM183A	XLOC_002130	1118	1084	1639	1591	1184	1111	1212	1119	1400	1306	1331	1223
SNRPE	XLOC_002142	765	713	1129	1047	689	609	770	674	919	866	919	853
SOX13	XLOC_002144	159	132	123	102	77	55	49	27	48	38	47	35
MDM4	XLOC_002151	1155	1103	819	775	1393	1281	1137	1032	1099	1063	1301	1260
SRGAP2	XLOC_002177	735	508	612	387	176	95	142	74	770	421	820	478
C4BPB	XLOC_002191	914	715	1102	916	236	186	260	202	721	610	719	612
CD55	XLOC_002196	3735	3606	4790	4629	8064	7016	7845	6948	8356	8071	8405	8142
CD46	XLOC_002202	1885	1425	2323	1825	1474	656	1220	603	947	665	1137	741
HHAT	XLOC_002220	30	6	40	8	58	0	77	0	67	24	47	14
RCOR3	XLOC_002223	544	407	517	405	283	190	283	186	420	349	477	414
TRAF5	XLOC_002224	181	149	186	163	81	48	72	46	87	77	89	65
DTL	XLOC_002236	1288	1259	1614	1580	1317	1271	1316	1263	2029	2007	2202	2163
PPP2R5A	XLOC_002239	461	442	539	526	188	173	188	170	539	520	545	518
ATF3	XLOC_002246	28	26	42	35	50	28	69	52	249	209	245	210
SMYD2	XLOC_002259	494	369	590	516	216	180	158	126	394	281	419	290
CENPF	XLOC_002261	7123	7087	8608	8566	6654	6499	6729	6622	11302	11235	12769	12710
KCTD3	XLOC_002266	1072	1049	1341	1323	676	636	602	556	941	931	924	915
LYPLAL1	XLOC_002280	168	120	248	206	53	33	28	15	166	132	158	111
MARK1	XLOC_002293	231	210	230	219	176	147	129	111	257	239	288	264
MARC1	XLOC_002297	1967	1845	2363	2243	936	853	1010	940	2528	2418	2651	2490
MIA3	XLOC_002305	1371	1309	1610	1557	878	826	854	794	1633	1580	1607	1543
BROX	XLOC_002306	681	667	847	824	351	337	352	345	1102	1077	1177	1152
CAPN2	XLOC_002315	1198	1125	1294	1262	1304	1263	1198	1170	1346	1307	1372	1321
CNIH4	XLOC_002325	343	315	514	486	68	58	59	35	312	289	292	278
DNAH14	XLOC_002330	723	640	751	711	403	358	394	352	522	475	535	486
SNAP47	XLOC_002361	638	324	794	448	223	70	183	73	846	561	842	539
GUK1	XLOC_002365	581	552	747	707	477	428	433	398	864	810	776	738
OBSCN	XLOC_002368	1870	1614	680	604	109	87	119	103	320	275	424	371
GALNT2	XLOC_002392	1754	1635	1326	1268	3154	2811	2652	2427	3072	2954	3331	3181
COG2	XLOC_002393	565	463	665	602	400	269	375	247	606	521	528	447
NTPCR	XLOC_002413	329	219	329	253	209	136	166	108	343	295	340	284
GGPS1	XLOC_002436	311	284	369	339	78	47	71	44	456	430	396	374
LGALS8	XLOC_002453	497	442	534	475	422	369	408	360	346	293	503	408
MTR	XLOC_002455	1148	1114	1246	1217	159	153	174	168	542	523	691	672
AC092782.1	XLOC_002498	52	0	53	0	41	0	39	0	25	0	41	0
DESI2	XLOC_002509	536	521	791	777	359	338	405	386	1110	1091	1239	1222
COX20	XLOC_002510	1205	724	1223	757	1575	696	1455	669	915	462	1078	524
KIF26B	XLOC_002517	1135	1094	511	494	279	241	217	199	1089	1069	1461	1430
CNST	XLOC_002523	495	463	500	475	417	372	359	335	859	840	903	870
SCCPDH	XLOC_002527	2514	2480	3264	3225	806	796	974	962	1805	1790	1830	1802
NOC2L	XLOC_002616	845	802	1083	1046	533	473	407	370	1306	1259	1337	1262
SDF4	XLOC_002628	1130	1056	1157	1099	1032	959	950	894	1427	1376	1450	1414
UBE2J2	XLOC_002631	344	326	294	276	295	273	255	239	491	464	493	455
ACAP3	XLOC_002632	347	279	346	282	58	47	32	24	333	306	465	415
CCNL2	XLOC_002637	1074	697	1055	703	577	373	518	342	658	445	665	454
SLC35E2B	XLOC_002646	805	750	463	439	83	68	76	63	459	439	549	498
NADK	XLOC_002648	583	562	660	641	289	257	224	207	496	476	522	485
GNB1	XLOC_002649	2240	2179	1999	1950	1568	1467	1344	1263	1559	1511	1667	1625
WRAP73	XLOC_002678	173	133	176	164	93	52	78	53	159	128	201	171
C1orf174	XLOC_002684	290	257	313	301	445	295	384	237	469	428	442	407
NPHP4	XLOC_002692	136	95	78	62	15	13	22	18	99	81	83	60
RPL22	XLOC_002696	3043	2872	4718	4532	3916	3446	4294	3893	3024	2803	2983	2758
NOL9	XLOC_002705	894	877	1035	1014	824	783	810	772	1214	1197	1191	1169
DNAJC11	XLOC_002707	447	421	440	423	257	237	255	248	520	496	483	462
RERE	XLOC_002726	430	397	192	168	144	124	97	71	134	117	177	162
ENO1	XLOC_002731	18685	18412	25887	25550	24015	23404	24143	23598	21578	21317	20761	20536
EXOSC10	XLOC_002760	996	961	1350	1320	559	509	601	545	667	628	714	677
MTOR	XLOC_002761	1610	1547	1624	1585	573	544	629	590	1391	1337	1444	1394
SPATA21	XLOC_002846	905	4	872	3	884	7	850	2	841	3	830	3
NBPF1	XLOC_002851	427	278	455	350	68	22	100	39	500	446	520	449
MFAP2	XLOC_002862	1266	1227	1604	1565	501	473	512	488	1080	1048	939	905
SDHB	XLOC_002864	910	886	1314	1280	974	907	1064	1015	1255	1221	1281	1252
EMC1	XLOC_002874	1256	1198	1294	1240	589	411	512	393	903	826	970	878
HP1BP3	XLOC_002899	1662	1567	1508	1425	1060	959	972	900	1221	1135	1292	1214
EIF4G3	XLOC_002900	1508	1446	1573	1548	557	542	510	484	932	906	1111	1089
ECE1	XLOC_002905	933	897	678	664	432	415	377	364	939	909	1013	983
USP48	XLOC_002911	977	929	969	944	668	616	576	526	525	496	604	569
HNRNPR	XLOC_002928	2142	2121	2555	2542	2798	2763	2834	2799	2370	2357	2359	2338
ID3	XLOC_002935	240	225	318	302	830	637	688	512	565	524	552	528
SRSF10	XLOC_002946	920	250	1043	303	850	247	730	186	771	208	1015	300
SYF2	XLOC_002963	157	152	258	241	228	172	208	176	188	175	194	181
SRSF4	XLOC_003034	422	381	449	414	395	352	349	310	488	470	521	485
MATN1	XLOC_003044	40	6	33	10	2	0	5	1	37	11	51	12
PUM1	XLOC_003049	1334	1294	1597	1568	2371	2236	2214	2120	1841	1824	1935	1900
SNRNP40	XLOC_003056	1012	938	1393	1340	563	484	513	454	1247	1185	1152	1095
PEF1	XLOC_003064	309	271	433	397	86	71	82	74	548	499	557	493
COL16A1	XLOC_003065	3619	3450	3806	3629	768	700	778	706	1624	1550	1592	1518
PTP4A2	XLOC_003071	2973	2872	3573	3482	3507	2846	3436	2848	3979	3873	4052	3944
ZBTB8OS	XLOC_003083	334	167	385	239	86	47	103	57	329	204	332	194
YARS	XLOC_003086	972	916	1095	1044	2313	2155	2089	1967	2104	1999	2130	2012
AK2	XLOC_003090	2859	2746	3422	3324	2789	2427	2848	2516	3482	3382	3401	3297
SFPQ	XLOC_003106	4060	4044	4316	4293	3487	3471	3293	3259	4595	4564	5043	5015
KIAA0319L	XLOC_003111	614	558	571	543	110	95	83	75	464	439	566	510
CLSPN	XLOC_003116	788	760	842	813	221	216	230	223	1136	1094	1183	1138
TRAPPC3	XLOC_003122	431	393	580	557	174	147	218	183	587	561	697	666
MRPS15	XLOC_003130	751	702	1058	998	777	689	758	675	1065	1023	1189	1152
MEAF6	XLOC_003136	397	377	460	447	440	420	485	451	509	498	470	458
GNL2	XLOC_003139	1186	1114	1540	1490	1610	1352	1542	1314	1156	1076	1241	1148
C1orf109	XLOC_003141	277	253	295	264	369	279	282	225	297	280	362	338
SF3A3	XLOC_003150	1997	1971	2454	2437	1851	1805	1880	1843	2321	2306	2292	2271
PABPC4	XLOC_003165	2346	2112	1745	1496	2371	1728	1981	1469	1395	1095	1468	1145
TRIT1	XLOC_003174	448	423	519	509	491	454	422	400	488	465	424	414
LEPRE1	XLOC_003207	645	611	872	837	447	413	430	407	718	691	636	600
EBNA1BP2	XLOC_003215	887	873	1213	1190	1345	1187	1239	1133	1205	1192	1048	1025
ELOVL1	XLOC_003218	543	507	742	711	285	258	349	315	781	757	705	683
MED8	XLOC_003219	408	395	557	543	258	212	243	211	447	435	479	469
PRDX1	XLOC_003261	4328	4290	6328	6276	6515	6456	7053	6990	5368	5320	5033	4990
GPBP1L1	XLOC_003263	1207	1085	1516	1423	935	750	877	746	1656	1540	1701	1584
POMGNT1	XLOC_003269	319	282	369	351	73	49	68	48	409	373	376	352
LRRC41	XLOC_003270	482	375	427	365	217	139	191	135	376	286	445	343
STIL	XLOC_003287	825	796	1027	1001	452	410	431	394	1223	1205	1287	1250
FAF1	XLOC_003310	1321	1245	1571	1526	825	737	881	799	1268	1226	1322	1271
EPS15	XLOC_003318	758	726	751	721	394	362	330	319	653	630	736	713
ZCCHC11	XLOC_003333	1631	982	1469	817	1090	486	989	438	1329	617	1552	760
ECHDC2	XLOC_003338	415	64	345	51	109	19	115	17	290	43	329	57
C1orf123	XLOC_003346	117	66	109	73	19	11	21	15	169	99	156	112
MAGOH	XLOC_003347	139	130	187	174	166	123	144	118	236	219	222	215
LRP8	XLOC_003349	923	808	921	886	69	60	68	62	554	531	591	562
TMEM59	XLOC_003363	1093	1069	1468	1448	528	500	579	555	1311	1303	1368	1350
SSBP3	XLOC_003368	242	198	176	156	79	68	57	48	160	145	198	182
USP24	XLOC_003376	2045	2012	1956	1924	1984	1884	1838	1750	1461	1440	1462	1418
MYSM1	XLOC_003400	468	431	422	406	371	351	375	360	579	555	705	681
TM2D1	XLOC_003419	201	166	249	228	55	45	57	46	259	225	243	209
DOCK7	XLOC_003424	534	513	533	507	453	373	459	390	261	234	270	243
ITGB3BP	XLOC_003433	490	305	557	403	75	58	97	82	491	362	557	389
SERBP1	XLOC_003467	8316	8229	10363	10264	8432	8185	8049	7832	6805	6729	7476	7421
WLS	XLOC_003474	718	665	829	786	475	433	445	413	650	633	729	699
DEPDC1	XLOC_003481	938	894	1465	1433	271	247	312	296	2002	1969	2029	1993
ZRANB2	XLOC_003495	1516	1263	1704	1453	986	719	1032	728	1443	1170	1751	1459
NEGR1	XLOC_003499	1132	1012	1240	1141	916	816	932	836	1484	1408	1495	1402
ZZZ3	XLOC_003525	986	913	1196	1161	1022	913	915	828	1678	1615	1773	1703
USP33	XLOC_003526	915	882	1049	1024	407	371	385	355	665	627	672	633
FUBP1	XLOC_003530	1849	1760	2513	2428	1565	1399	1530	1389	2130	2034	2318	2217
TTLL7	XLOC_003554	365	306	314	272	63	54	77	65	157	140	131	115
SYDE2	XLOC_003568	150	127	107	93	184	162	203	181	100	90	100	86
ZNF644	XLOC_003614	1171	1099	1563	1480	1453	1323	1378	1281	2379	2269	2379	2250
GLMN	XLOC_003622	254	232	320	297	60	57	63	58	356	337	349	318
EVI5	XLOC_003625	540	481	504	480	270	189	240	165	424	375	478	427
DNTTIP2	XLOC_003644	1151	1147	1395	1384	1530	1407	1335	1265	1367	1349	1555	1543
ARHGAP29	XLOC_003655	736	573	660	516	245	162	282	192	400	325	501	381
DPYD	XLOC_003678	595	547	719	666	91	70	102	74	535	506	571	527
DPH5	XLOC_003701	177	136	199	172	30	26	29	23	277	244	267	237
PSMA5	XLOC_003746	1382	1337	1903	1841	1082	919	1037	902	1678	1620	1655	1591
GSTM3	XLOC_003753	1042	1031	1332	1321	1103	1070	1283	1252	1558	1540	1444	1421
ALX3	XLOC_003757	61	31	88	37	12	5	12	8	84	36	85	36
SLC16A4	XLOC_003762	317	100	266	89	496	107	432	93	188	68	211	55
LAMTOR5	XLOC_003763	335	317	455	436	264	230	278	244	256	242	289	273
ST7L	XLOC_003797	194	129	250	166	59	28	36	22	212	160	229	162
SLC16A1	XLOC_003804	3124	3048	4271	4198	2134	2026	2057	1983	4099	4045	4228	4150
PHTF1	XLOC_003808	422	361	464	419	61	58	47	45	313	268	314	261
AP4B1	XLOC_003813	243	218	311	272	103	63	106	67	175	163	182	146
TRIM33	XLOC_003818	995	945	981	942	718	653	667	616	688	660	713	679
CSDE1	XLOC_003824	7464	7366	9614	9508	6642	6494	6936	6783	5001	4914	5049	4921
WARS2	XLOC_003865	390	325	426	381	286	217	306	247	527	469	479	423
NOTCH2	XLOC_003884	2846	2819	2093	2073	3432	3343	2680	2636	2371	2358	2821	2792
PDE4DIP	XLOC_003929	562	434	441	346	157	93	141	61	524	465	611	522
GPR89A	XLOC_003942	86	53	117	73	41	22	45	18	171	117	154	89
NBPF24	XLOC_003962	75	15	44	12	67	12	47	10	32	10	43	4
OTUD7B	XLOC_004027	314	288	355	331	202	161	146	131	505	501	538	523
MCL1	XLOC_004035	1448	1432	1629	1615	2115	2018	1748	1651	1951	1936	1970	1940
CDC42SE1	XLOC_004049	510	175	688	257	352	101	304	89	404	169	443	146
SELENBP1	XLOC_004059	729	692	1074	1023	207	196	234	225	260	247	286	266
POGZ	XLOC_004060	808	771	627	607	1002	837	803	676	708	674	832	789
THEM4	XLOC_004072	393	357	504	483	28	22	51	45	143	123	181	151
S100A6	XLOC_004108	3494	3446	4847	4809	2409	2373	2767	2719	2789	2753	2745	2724
S100A4	XLOC_004110	2357	2258	3038	2906	1893	1868	2094	2073	1158	1103	1084	1027
ILF2	XLOC_004116	2116	2101	2985	2957	1773	1707	1984	1912	2579	2550	2540	2506
GATAD2B	XLOC_004122	698	665	387	370	486	418	389	343	382	360	515	486
TPM3	XLOC_004133	3148	3030	4611	4515	2971	2867	2804	2709	3978	3910	4077	4017
UBE2Q1	XLOC_004143	431	420	548	538	427	391	427	383	271	257	266	250
ADAR	XLOC_004145	3294	3233	3380	3334	1224	1157	1144	1088	1381	1336	1639	1601
CLK2	XLOC_004161	292	247	305	263	225	141	225	161	231	208	276	239
GON4L	XLOC_004173	635	589	583	554	285	261	254	226	889	859	960	913
KIAA0907	XLOC_004175	720	679	635	615	522	457	476	396	1211	1183	1230	1186
ARHGEF2	XLOC_004178	476	443	342	298	275	221	221	178	296	262	373	333
SSR2	XLOC_004179	1249	1203	1650	1617	1197	1108	1070	980	2051	1978	1931	1879
SMG5	XLOC_004184	666	653	615	603	232	220	179	167	1506	1464	1460	1429
CCT3	XLOC_004187	6449	6350	9235	9147	5961	5846	6205	6075	9048	8955	8986	8861
GPATCH4	XLOC_004194	483	434	538	482	338	198	418	277	699	647	629	562
HDGF	XLOC_004205	4339	4307	5332	5300	3610	3528	3536	3462	4641	4604	4628	4604
COPA	XLOC_004272	2666	2617	2906	2862	1464	1398	1350	1306	884	867	886	854
DEDD	XLOC_004289	60	20	92	36	51	24	39	5	137	55	120	43
B4GALT3	XLOC_004292	253	234	298	290	208	179	258	211	418	402	415	405
NR1I3	XLOC_004295	98	44	101	48	64	42	67	35	105	72	106	61
TADA1	XLOC_004337	191	170	238	220	181	156	242	185	256	239	272	246
NME7	XLOC_004365	178	141	150	128	81	39	73	41	115	102	125	103
CENPL	XLOC_004415	348	258	399	304	353	261	350	269	715	626	761	641
RFWD2	XLOC_004438	634	594	701	676	431	382	445	400	703	579	659	551
ABL2	XLOC_004458	837	801	671	656	1712	1641	1333	1270	1533	1504	1856	1836
GLUL	XLOC_004486	1042	1023	1509	1459	445	344	448	363	1007	976	1087	1057
ARPC5	XLOC_004505	1379	1305	1869	1790	537	478	485	448	1110	1080	1161	1096
IVNS1ABP	XLOC_004522	1467	1235	1923	1682	1958	1401	2081	1543	2673	2433	2783	2533
ASPM	XLOC_004570	5634	5576	6773	6725	3815	3658	3734	3608	4625	4576	5061	4995
DENND1B	XLOC_004574	204	169	233	196	80	51	75	45	342	316	344	305
TMEM9	XLOC_004600	344	320	357	346	344	309	326	307	529	519	517	514
CSRP1	XLOC_004606	1172	959	1423	1256	777	632	710	617	566	503	488	432
KDM5B	XLOC_004622	644	613	669	661	938	828	883	805	425	408	416	401
CYB5R1	XLOC_004630	239	212	276	260	59	53	69	55	227	201	227	201
INTS7	XLOC_004734	650	630	593	578	184	173	149	144	816	788	851	829
ANGEL2	XLOC_004750	496	422	549	472	115	86	121	100	559	502	521	446
GPATCH2	XLOC_004763	693	626	739	691	226	220	210	206	787	746	844	786
EPRS	XLOC_004778	3691	3651	4468	4433	2986	2963	2940	2919	4326	4287	4870	4833
NVL	XLOC_004832	635	610	629	599	468	436	514	487	659	629	680	643
WDR26	XLOC_004834	896	850	679	638	718	548	607	485	414	387	526	486
LBR	XLOC_004839	1666	1615	2048	2006	1790	1647	1665	1539	1220	1201	1177	1159
ENAH	XLOC_004841	1681	1663	1840	1822	740	720	697	680	1570	1552	1610	1586
PARP1	XLOC_004853	2456	2396	2681	2629	2746	2660	2577	2510	2231	2192	2142	2091
CDC42BPA	XLOC_004859	1214	1170	1155	1119	401	327	379	323	1078	1034	1128	1077
JMJD4	XLOC_004866	254	235	279	253	114	80	88	69	250	231	251	230
NUP133	XLOC_004913	974	953	1255	1243	755	739	834	827	1047	1026	1128	1104
C1orf131	XLOC_004936	159	145	237	202	70	37	76	56	247	229	217	199
TARBP1	XLOC_004958	694	603	679	615	202	181	203	191	400	359	562	516
TOMM20	XLOC_004966	2650	2629	3506	3473	2452	2414	2594	2554	2830	2798	3072	3028
B3GALNT2	XLOC_004973	444	379	556	503	212	123	241	161	454	408	487	430
AL646016.1	XLOC_005011	30	0	34	0	28	0	30	0	21	0	6	0
FH	XLOC_005022	1798	1775	2473	2450	1042	1021	1226	1208	1495	1477	1435	1413
OPN3	XLOC_005023	1184	72	1499	95	1560	86	1500	81	524	73	586	76
CEP170	XLOC_005037	1504	1440	1599	1516	1526	1344	1416	1280	1324	1268	1425	1367
SMYD3	XLOC_005056	412	273	387	307	355	276	290	242	322	269	335	263
AHCTF1	XLOC_005067	2842	2818	2716	2692	3083	3028	2929	2865	2149	2126	2427	2405
ZNF496	XLOC_005078	611	527	488	449	408	341	344	294	765	724	806	738
SH3BP5L	XLOC_005108	202	179	222	193	138	112	136	110	252	226	266	242
ZNF692	XLOC_005109	145	128	169	138	109	85	114	92	246	233	188	161
GTPBP4	XLOC_005120	839	799	1244	1221	1516	1401	1482	1359	1189	1143	1250	1192
NET1	XLOC_005155	499	490	580	570	745	714	769	728	784	776	761	745
FAM208B	XLOC_005159	2507	2353	2719	2580	1681	1543	1609	1482	3979	3835	4176	4026
FBXO18	XLOC_005162	507	466	588	546	182	155	140	123	364	335	357	319
RBM17	XLOC_005164	440	402	610	563	534	422	539	428	709	666	714	667
ATP5C1	XLOC_005179	1473	1451	1944	1919	1598	1560	1701	1668	1811	1779	1723	1692
CDC123	XLOC_005206	1133	1088	1604	1568	1250	1121	1365	1265	1482	1427	1450	1407
HSPA14	XLOC_005229	637	551	925	841	957	724	897	679	546	482	659	589
SUV39H2	XLOC_005230	520	349	632	406	400	233	361	230	514	308	517	348
RPP38	XLOC_005233	147	119	159	142	112	89	111	91	136	127	176	162
VIM	XLOC_005240	8092	7927	8980	8823	4849	4762	4795	4689	7022	6840	7195	6948
STAM	XLOC_005244	317	300	450	443	319	287	328	293	481	455	516	507
CACNB2	XLOC_005253	130	100	96	81	251	227	216	192	227	205	259	232
MLLT10	XLOC_005277	629	578	565	522	739	664	683	616	454	420	455	437
RAB18	XLOC_005328	394	379	537	525	296	253	248	220	556	553	635	620
WAC	XLOC_005335	1223	1110	1422	1331	1643	1191	1499	1099	1724	1551	1756	1557
ZEB1	XLOC_005358	700	583	777	652	602	470	606	462	841	779	856	776
CREM	XLOC_005383	384	381	483	476	672	602	664	620	401	395	377	371
MAPK8	XLOC_005508	714	637	781	705	616	477	615	452	943	844	962	887
PRKG1	XLOC_005543	460	29	751	30	850	23	924	20	716	57	762	61
CDK1	XLOC_005579	1004	913	1533	1436	965	655	981	678	1858	1736	1793	1647
HNRNPH3	XLOC_005619	491	374	274	198	521	275	427	244	372	297	502	410
DDX21	XLOC_005634	3273	3247	4114	4097	3800	3775	3762	3739	4691	4669	4396	4370
SUPV3L1	XLOC_005641	376	358	435	419	496	412	458	390	536	493	469	437
DDIT4	XLOC_005672	1765	1730	2269	2227	5013	4676	4712	4358	2222	2171	2179	2150
NUDT13	XLOC_005684	102	58	74	45	73	23	81	43	63	24	78	36
FAM149B1	XLOC_005685	585	537	739	704	443	435	435	428	683	608	651	558
KAT6B	XLOC_005715	378	343	291	274	135	122	141	126	358	328	434	382
VDAC2	XLOC_005719	1318	1301	1766	1751	1852	1791	1785	1741	1063	1041	1097	1076
RPS24	XLOC_005738	6756	6505	9552	9257	6892	6410	7244	6703	6510	6299	6811	6603
ZMIZ1	XLOC_005746	768	744	266	248	66	63	56	52	328	300	456	426
PPIF	XLOC_005747	816	800	627	621	1102	1050	1008	968	856	846	971	957
GHITM	XLOC_005783	2079	2042	2909	2857	2400	2310	2387	2306	2359	2313	2234	2179
PTEN	XLOC_005819	1648	1614	2072	2043	551	503	488	464	1631	1604	1850	1806
STAMBPL1	XLOC_005830	132	91	152	125	31	16	43	13	24	21	44	28
KIF20B	XLOC_005844	1344	1320	1715	1698	1041	1009	968	926	1197	1179	1211	1190
HECTD2	XLOC_005854	306	230	268	203	146	119	141	109	419	336	415	309
TNKS2	XLOC_005856	839	806	611	581	499	461	430	402	623	596	740	720
BTAF1	XLOC_005858	1263	1247	1670	1645	727	706	719	703	1154	1127	1146	1122
MARCH5	XLOC_005864	285	276	328	320	308	266	235	210	191	179	236	220
PGAM1	XLOC_005911	3444	3419	5090	5074	4673	4593	4935	4850	3541	3530	3470	3450
HIF1AN	XLOC_005942	488	397	595	378	287	173	294	193	564	392	619	461
SFXN3	XLOC_005950	802	759	926	870	208	195	266	252	442	431	441	427
BTRC	XLOC_005958	8851	240	9698	237	8484	70	9690	112	10193	129	9544	186
DPCD	XLOC_005959	225	70	266	118	82	52	49	30	255	75	232	85
PPRC1	XLOC_005966	731	703	511	496	482	437	412	380	995	976	1034	1011
PDCD11	XLOC_005995	1474	1439	1430	1402	1114	1099	1017	997	1161	1125	1158	1133
SMC3	XLOC_006035	1353	1335	1593	1573	1085	1065	1070	1050	1650	1630	1763	1743
SHOC2	XLOC_006043	629	611	574	558	456	428	476	454	434	412	529	500
VTI1A	XLOC_006050	327	256	358	253	84	27	55	20	335	279	371	316
ENO4	XLOC_006087	400	21	432	11	99	2	87	7	308	11	375	32
FAM45A	XLOC_006104	101	81	148	124	57	39	40	23	83	67	87	71
WDR11	XLOC_006119	821	702	1060	914	207	115	216	140	426	314	518	365
TACC2	XLOC_006126	348	289	167	129	68	52	31	19	80	70	99	82
PLEKHA1	XLOC_006129	233	169	209	167	100	90	117	102	351	318	320	291
BUB3	XLOC_006142	1226	1191	1616	1586	1214	1109	1318	1184	1437	1417	1364	1327
EDRF1	XLOC_006159	460	429	483	454	291	232	299	245	479	436	448	402
BCCIP	XLOC_006161	580	234	787	379	317	162	282	117	827	439	903	512
DOCK1	XLOC_006165	749	661	697	664	266	258	188	177	499	479	576	536
LARP4B	XLOC_006216	847	752	649	595	880	694	721	586	584	531	668	603
IDI1	XLOC_006219	769	755	1086	1070	448	394	472	436	768	749	837	820
ADARB2	XLOC_006221	363	290	203	175	287	242	224	194	322	276	433	352
PITRM1	XLOC_006229	646	602	756	713	551	528	451	424	801	753	821	752
GDI2	XLOC_006258	2710	2667	3978	3954	1859	1837	1849	1822	2295	2254	2389	2352
FRMD4A	XLOC_006318	309	141	202	109	53	32	80	48	163	95	206	120
ARHGAP21	XLOC_006385	2101	2023	2607	2509	2600	2345	2433	2160	3067	2984	3159	3062
SVIL	XLOC_006427	388	341	305	273	122	109	123	107	151	124	169	154
KIF5B	XLOC_006453	2873	2845	3308	3279	1620	1605	1489	1478	1155	1144	1394	1384
ITGB1	XLOC_006462	5568	5524	7330	7268	5496	5431	5513	5448	5365	5322	5382	5332
ARHGAP22	XLOC_006604	150	98	133	89	43	8	40	12	112	85	165	121
TIMM23	XLOC_006626	343	312	421	403	411	359	331	286	432	411	384	352
SGMS1	XLOC_006633	298	247	324	283	188	140	186	143	630	576	538	478
ZWINT	XLOC_006661	1183	1122	1532	1484	605	532	608	558	1812	1748	1735	1652
CCDC6	XLOC_006675	1553	1536	1475	1466	1327	1256	1240	1186	2123	2109	2466	2458
JMJD1C	XLOC_006689	967	937	1165	1135	1070	1003	938	878	1356	1325	1464	1440
HERC4	XLOC_006704	730	596	678	600	759	547	653	503	672	510	765	607
PBLD	XLOC_006711	114	33	62	21	102	42	60	27	99	20	98	22
SLC25A16	XLOC_006714	213	169	164	140	76	71	59	50	178	141	159	126
AIFM2	XLOC_006735	177	64	190	100	129	81	110	59	230	101	251	102
TYSND1	XLOC_006736	355	303	419	369	63	54	27	21	124	95	146	125
SAR1A	XLOC_006737	1036	1013	1346	1318	721	655	752	700	1534	1514	1499	1473
PPA1	XLOC_006739	1729	1661	2463	2417	1696	1537	1902	1734	1778	1738	1716	1673
PSAP	XLOC_006753	3330	3302	4280	4247	2816	2795	2764	2741	4326	4300	4174	4159
ASCC1	XLOC_006757	271	234	347	301	332	308	326	302	428	381	531	482
ECD	XLOC_006773	401	364	488	470	403	387	423	399	326	313	401	367
USP54	XLOC_006782	246	217	275	241	102	87	115	105	187	162	172	148
CAMK2G	XLOC_006792	342	294	319	288	38	32	57	41	378	341	362	321
DLG5	XLOC_006826	353	322	172	154	95	74	83	75	144	136	205	182
POLR3A	XLOC_006828	582	560	514	502	312	287	205	190	359	348	415	383
WAPAL	XLOC_006882	995	982	1134	1124	954	916	832	812	1315	1297	1329	1324
LIPA	XLOC_006913	590	461	858	688	292	250	388	309	392	339	430	362
IDE	XLOC_006942	1285	1245	1638	1588	475	469	593	579	1074	1034	1190	1141
FRA10AC1	XLOC_006954	127	73	178	112	108	63	95	65	159	123	199	158
TM9SF3	XLOC_006983	1333	1295	1569	1538	1280	1221	1396	1314	1432	1401	1463	1420
RRP12	XLOC_006991	482	465	566	545	248	216	241	216	493	473	449	439
EXOSC1	XLOC_006995	267	236	344	319	136	103	161	136	365	345	364	333
MMS19	XLOC_006996	656	597	792	752	209	178	231	201	606	578	675	623
CWF19L1	XLOC_007021	453	356	550	418	245	138	234	122	577	444	529	381
MRPL43	XLOC_007030	326	286	412	380	132	113	182	163	304	280	307	283
POLL	XLOC_007043	123	99	106	81	14	12	12	10	159	128	123	102
MGEA5	XLOC_007048	1102	1074	1040	1012	1199	1124	1175	1089	1156	1113	1256	1209
ACTR1A	XLOC_007058	661	641	859	840	382	354	358	344	1112	1087	985	966
NT5C2	XLOC_007065	207	173	210	183	87	73	95	81	198	175	227	198
SH3PXD2A	XLOC_007074	1202	1013	859	687	511	403	434	331	830	682	960	788
ITPRIP	XLOC_007082	383	364	241	229	1361	1243	1020	962	442	438	567	559
XPNPEP1	XLOC_007093	632	579	790	745	560	450	645	563	226	187	227	189
SMNDC1	XLOC_007097	248	238	266	262	866	776	874	774	319	302	359	350
BBIP1	XLOC_007104	369	256	394	309	93	55	71	45	379	242	344	229
FAM204A	XLOC_007144	359	350	471	451	293	259	302	272	453	440	566	547
EIF3A	XLOC_007152	3517	3467	4087	4044	2644	2570	2497	2429	3386	3339	3462	3419
PRDX3	XLOC_007156	1771	1726	2776	2730	1986	1955	2201	2173	1296	1240	1281	1240
TIAL1	XLOC_007160	631	597	619	567	947	831	876	760	725	677	887	808
MCMBP	XLOC_007163	914	888	1084	1068	972	904	927	900	1081	1057	1146	1116
NSMCE4A	XLOC_007177	329	298	489	454	19	19	30	25	333	304	358	336
UROS	XLOC_007208	289	262	402	382	88	80	66	64	257	231	202	176
DHX32	XLOC_007209	344	215	487	299	93	19	92	12	373	78	423	84
RIC8A	XLOC_007277	456	441	563	554	114	101	133	119	747	717	693	649
PSMD13	XLOC_007278	539	505	651	627	341	272	302	257	494	465	492	462
PTDSS2	XLOC_007289	139	120	142	128	74	43	46	32	149	137	167	141
EPS8L2	XLOC_007297	145	71	148	77	19	9	16	8	77	18	95	15
TALDO1	XLOC_007299	948	940	1081	1073	655	639	684	664	117	95	126	97
CD151	XLOC_007306	662	649	921	903	343	318	398	386	883	861	833	801
TSPAN4	XLOC_007307	429	389	510	491	145	136	167	157	303	264	323	296
AP2A2	XLOC_007308	311	258	269	228	106	77	95	79	172	110	180	118
CD81	XLOC_007338	437	410	313	290	378	351	334	303	441	394	504	482
KCNQ1	XLOC_007341	1978	49	1310	41	1430	5	1101	8	1029	8	1493	14
RRM1	XLOC_007367	3473	3448	4734	4717	2040	2020	2202	2181	2307	2293	2508	2495
ILK	XLOC_007433	789	707	928	875	744	647	692	614	656	611	549	500
EIF3F	XLOC_007456	1402	1368	1708	1662	1901	1716	1735	1584	2261	2195	2233	2172
IPO7	XLOC_007472	5604	5319	6989	6666	1579	1334	1753	1465	7579	7138	7670	7257
USP47	XLOC_007496	948	897	1227	1171	1522	1266	1452	1238	1233	1172	1246	1166
MICAL2	XLOC_007500	221	109	155	83	73	46	50	31	132	80	129	80
PARVA	XLOC_007504	302	271	252	228	145	124	104	87	176	149	216	184
TEAD1	XLOC_007505	2228	2152	1989	1932	2357	2164	2186	2060	2560	2500	2838	2769
ARNTL	XLOC_007510	154	120	188	169	21	9	19	15	128	102	124	112
FAR1	XLOC_007514	1050	1028	1278	1270	1493	1453	1453	1413	984	966	1054	1043
PDE3B	XLOC_007522	1305	1075	1447	1219	1437	956	1376	962	786	631	956	780
C11orf58	XLOC_007532	1239	1051	1682	1508	1612	1104	1491	1078	1761	1650	1789	1631
GTF2H1	XLOC_007556	494	478	721	703	195	177	223	202	786	762	903	876
LDHA	XLOC_007558	9393	9283	9396	9291	9952	9504	9327	8936	6711	6585	7099	6999
ZDHHC13	XLOC_007567	193	157	242	222	40	26	61	39	247	221	202	185
NAV2	XLOC_007570	644	579	394	372	149	138	121	110	477	460	595	571
PRMT3	XLOC_007574	597	512	752	698	256	223	280	232	612	558	648	593
LUZP2	XLOC_007595	1035	874	1203	1013	618	502	540	444	1044	931	1190	1068
DNAJC24	XLOC_007636	221	170	312	241	84	55	106	71	264	219	279	236
ELP4	XLOC_007637	248	200	237	217	24	18	46	35	430	410	403	366
RCN1	XLOC_007639	2629	2577	3230	3176	2308	2222	2282	2215	2492	2462	2335	2307
EIF3M	XLOC_007645	2211	2117	2945	2829	2063	1782	1996	1761	1955	1808	2141	1972
TCP11L1	XLOC_007650	174	127	229	167	42	28	28	20	202	158	200	155
CAPRIN1	XLOC_007662	6056	5972	6937	6869	3695	3498	3409	3292	6589	6525	7180	7117
NAT10	XLOC_007663	1210	1189	1279	1257	685	644	567	548	692	673	721	691
PDHX	XLOC_007671	582	562	784	752	588	552	599	571	935	907	988	950
CD44	XLOC_007673	1605	1515	1315	1273	791	735	730	671	808	773	911	862
API5	XLOC_007711	1232	1210	1480	1459	1026	977	1021	984	1486	1466	1572	1542
TTC17	XLOC_007713	1140	984	1351	1258	861	776	853	787	1159	1054	1164	1053
ACCS	XLOC_007725	94	39	75	42	5	1	7	4	43	16	51	24
DGKZ	XLOC_007753	488	432	355	327	158	139	113	94	337	285	352	297
C11orf49	XLOC_007760	305	261	317	282	135	97	123	95	287	253	310	271
TMEM132A	XLOC_007965	289	253	189	162	38	25	17	11	185	142	190	162
METTL12	XLOC_008002	274	91	297	79	125	33	162	29	455	149	500	155
C11orf83	XLOC_008003	262	217	357	314	283	266	256	240	351	321	338	310
POLR2G	XLOC_008006	526	476	664	636	543	497	502	447	650	614	590	556
TAF6L	XLOC_008007	211	191	170	148	76	56	52	31	184	170	127	114
SLC3A2	XLOC_008010	1597	1547	2002	1944	3460	3121	3460	3151	6778	6604	6639	6489
NAA40	XLOC_008024	470	427	483	425	111	83	97	73	305	273	339	304
STIP1	XLOC_008029	2844	2812	4045	3996	2254	2134	2275	2186	5351	5288	5204	5143
GPR137	XLOC_008036	114	82	95	54	35	14	51	23	183	132	143	115
ZFPL1	XLOC_008056	139	119	110	96	12	8	9	7	180	145	164	130
DPF2	XLOC_008066	288	258	323	302	496	348	401	292	747	704	719	688
KAT5	XLOC_008081	177	154	274	249	179	160	161	144	443	398	387	322
MUS81	XLOC_008086	258	198	273	230	48	41	41	27	316	264	292	245
PACS1	XLOC_008095	496	462	225	207	132	127	118	116	142	122	266	243
RAB1B	XLOC_008098	659	635	892	880	325	290	329	316	1110	1095	1045	1023
KDM2A	XLOC_008122	854	780	623	585	1037	944	883	788	699	655	717	666
ADRBK1	XLOC_008124	286	268	272	257	114	89	76	56	208	177	210	193
ANKRD13D	XLOC_008125	131	83	123	81	77	36	64	30	140	114	115	89
RPS6KB2	XLOC_008131	387	359	413	383	322	278	301	256	397	355	382	349
GSTP1	XLOC_008135	3391	3357	4409	4360	3307	3243	3491	3411	3707	3670	3589	3540
NDUFV1	XLOC_008137	1306	1240	1762	1690	539	505	561	514	1507	1404	1293	1215
ALDH3B1	XLOC_008145	767	676	888	820	111	95	86	67	459	427	520	477
PPP6R3	XLOC_008150	2330	2232	2939	2866	1114	983	1115	990	2186	2081	2263	2159
IGHMBP2	XLOC_008154	176	154	120	111	158	108	122	96	210	189	214	203
PPFIA1	XLOC_008172	702	609	615	556	384	330	290	249	869	802	796	724
CTTN	XLOC_008175	1577	1446	2050	1934	657	542	548	480	1082	1011	1102	1042
NADSYN1	XLOC_008180	377	302	465	416	77	61	55	40	383	332	327	289
LRTOMT	XLOC_008202	404	68	547	48	208	7	235	12	428	32	384	34
INPPL1	XLOC_008210	913	880	815	767	194	170	179	142	563	534	668	611
ATG16L2	XLOC_008227	82	53	75	49	9	3	2	0	58	33	65	44
RELT	XLOC_008236	135	118	105	89	30	19	33	22	224	170	233	187
PAAF1	XLOC_008246	241	194	160	119	49	42	40	30	119	95	162	127
PPME1	XLOC_008250	539	444	609	547	885	613	743	515	992	905	942	829
C11orf30	XLOC_008286	565	528	491	470	307	265	274	249	649	625	680	646
AAMDC	XLOC_008302	179	36	243	58	114	16	84	26	158	49	145	41
TMEM126B	XLOC_008341	470	434	711	655	311	237	352	259	497	459	491	459
EED	XLOC_008348	342	276	348	314	209	153	168	113	401	325	426	325
C11orf73	XLOC_008351	242	226	292	280	141	115	153	138	312	292	328	311
TMEM135	XLOC_008360	418	392	562	540	202	180	186	155	277	258	299	286
KIAA1731	XLOC_008409	1756	1693	2107	2038	897	801	831	737	1880	1800	2147	2071
CEP57	XLOC_008441	1424	1269	1792	1662	479	395	498	410	1917	1783	1950	1778
AASDHPPT	XLOC_008486	476	408	694	606	670	485	710	553	571	469	575	482
ACAT1	XLOC_008498	562	541	904	889	471	443	458	443	544	528	580	557
ATM	XLOC_008499	1381	1296	1487	1377	376	310	316	282	1021	901	1157	1035
DDX10	XLOC_008500	438	422	491	485	828	781	878	828	566	555	570	558
SIK2	XLOC_008519	318	294	308	285	255	223	231	199	177	156	205	182
CEP164	XLOC_008582	294	234	283	242	32	19	49	28	276	223	227	177
KMT2A	XLOC_008595	1681	1675	1227	1218	1077	1041	875	847	1556	1543	1809	1798
PHLDB1	XLOC_008600	192	116	155	119	35	12	22	8	80	53	97	69
CCDC84	XLOC_008613	134	58	128	38	67	17	69	14	112	57	98	54
ARHGEF12	XLOC_008638	1482	1384	1445	1343	419	274	391	268	606	542	706	647
GRAMD1B	XLOC_008662	475	460	412	401	831	762	637	575	764	755	794	787
HYLS1	XLOC_008711	104	13	178	16	68	14	78	20	165	23	182	11
AP003041.2	XLOC_008751	58	3	41	0	16	2	15	2	56	2	55	5
APLP2	XLOC_008752	1542	1488	2024	1971	650	591	565	536	1867	1808	1945	1884
VPS26B	XLOC_008774	212	201	203	190	298	263	226	188	170	162	227	212
ACAD8	XLOC_008775	220	162	244	201	55	49	64	52	210	167	204	168
RNH1	XLOC_008800	444	418	509	496	205	189	246	227	553	524	526	502
NAP1L4	XLOC_008852	1562	1319	1649	1441	1129	807	1097	785	1411	1152	1558	1290
CARS	XLOC_008854	370	296	380	330	239	184	234	190	872	589	907	610
TRIM5	XLOC_008939	196	59	184	105	116	4	90	2	234	155	312	187
ARFIP2	XLOC_008962	591	542	708	663	168	119	191	131	721	675	658	617
MRPL17	XLOC_008969	744	727	1034	1016	239	179	253	189	573	555	639	616
STK33	XLOC_008993	99	70	73	54	19	10	37	23	46	33	87	60
ST5	XLOC_008995	480	374	339	305	87	75	110	86	203	171	212	185
DENND5A	XLOC_009004	1001	965	1070	1024	679	634	559	529	644	621	658	628
GALNT18	XLOC_009026	16	0	18	0	10	0	18	0	26	0	20	0
CYP2R1	XLOC_009055	145	105	159	127	51	36	35	26	123	97	143	116
PLEKHA7	XLOC_009063	77	10	124	7	66	0	83	5	52	8	41	13
SAAL1	XLOC_009077	204	187	338	327	207	181	187	154	526	514	491	471
LGR4	XLOC_009136	1336	1311	1700	1667	1448	1331	1317	1244	2737	2704	2960	2929
BDNF	XLOC_009140	159	135	192	163	575	417	480	339	110	97	130	114
KIF18A	XLOC_009144	450	436	569	547	300	263	347	314	529	512	553	534
IMMP1L	XLOC_009157	117	92	145	114	60	48	47	26	114	95	121	91
CSTF3	XLOC_009171	350	321	395	365	107	100	127	119	515	479	530	481
PHF21A	XLOC_009239	266	223	210	185	99	66	79	63	179	166	257	227
AMBRA1	XLOC_009244	620	458	649	461	583	382	486	333	921	743	783	662
CKAP5	XLOC_009249	3366	3333	3741	3702	2271	2215	2045	1986	2908	2877	3263	3217
PSMC3	XLOC_009266	1364	1336	1886	1871	921	900	874	847	1103	1084	1137	1116
CELF1	XLOC_009269	1840	1805	1961	1927	2311	2242	2217	2150	2344	2316	2553	2517
KBTBD4	XLOC_009273	341	238	426	338	233	161	238	173	525	392	517	391
MTCH2	XLOC_009277	1254	1220	1782	1751	803	783	918	889	1160	1138	1253	1230
PRPF19	XLOC_009454	896	869	815	796	513	482	441	413	985	964	1023	1008
DDB1	XLOC_009461	4060	3997	5405	5334	3644	3503	3675	3559	3741	3661	3682	3587
CPSF7	XLOC_009463	841	787	730	677	532	464	449	378	1065	1000	1098	1005
MTA2	XLOC_009482	1356	1340	1340	1325	451	400	415	380	1036	1019	1054	1035
GANAB	XLOC_009485	3677	3629	3475	3438	2014	1975	1873	1849	2617	2587	2947	2919
UBXN1	XLOC_009487	365	351	468	452	280	224	288	254	670	648	680	655
TMEM223	XLOC_009492	547	34	682	48	167	8	159	4	643	47	615	48
MACROD1	XLOC_009521	518	403	549	497	133	110	160	141	482	437	397	375
SF1	XLOC_009533	1274	1108	583	495	1438	1207	1266	1075	867	777	994	884
CDCA5	XLOC_009550	613	599	781	771	1091	976	1009	929	1761	1711	1721	1689
MAP3K11	XLOC_009566	267	244	242	224	238	123	169	79	393	354	369	339
RELA	XLOC_009567	300	296	233	223	263	217	214	181	211	200	254	244
CFL1	XLOC_009572	4800	4755	6413	6350	6502	6305	6325	6145	5927	5886	5371	5313
FIBP	XLOC_009574	871	852	1200	1181	651	627	643	615	1030	1009	1055	1013
RP11-1167A19.2	XLOC_009581	254	5	256	6	324	1	271	7	419	13	414	3
ZDHHC24	XLOC_009596	230	111	249	123	42	26	48	38	154	53	145	58
RBM4B	XLOC_009602	494	251	385	188	212	109	179	79	494	297	580	352
PC	XLOC_009607	1418	701	1398	655	555	117	581	117	1319	621	1256	603
PITPNM1	XLOC_009619	723	687	610	586	245	242	218	206	412	381	429	404
CHKA	XLOC_009644	390	353	297	283	432	408	315	298	424	405	447	431
MRPL21	XLOC_009653	570	553	740	720	177	138	146	119	691	658	707	665
ORAOV1	XLOC_009662	168	108	160	111	117	69	100	64	179	137	177	120
DHCR7	XLOC_009685	551	532	730	713	344	337	386	359	707	693	619	602
RP11-849H4.2	XLOC_009696	128	74	101	62	24	16	18	13	99	76	90	54
NUMA1	XLOC_009698	1942	1771	1792	1665	1497	1367	1321	1172	2034	1902	2103	1967
LAMTOR1	XLOC_009702	396	322	543	492	208	199	231	216	413	379	380	343
ANAPC15	XLOC_009703	286	66	411	96	171	36	168	44	380	97	390	93
FCHSD2	XLOC_009711	228	188	193	180	100	88	91	84	208	171	195	159
C2CD3	XLOC_009728	695	671	575	548	118	98	94	73	414	390	523	495
XRRA1	XLOC_009743	98	55	89	58	22	7	15	4	140	78	204	90
PRKRIR	XLOC_009771	861	823	1085	1043	1059	872	1061	880	1549	1501	1657	1598
CLNS1A	XLOC_009785	1348	1335	1808	1784	720	705	850	834	639	622	596	570
INTS4	XLOC_009795	291	267	359	340	194	177	166	150	289	265	256	232
PRCP	XLOC_009821	1039	699	1177	847	582	497	553	492	998	582	963	555
CCDC90B	XLOC_009832	383	297	401	336	107	33	100	40	310	262	389	302
PICALM	XLOC_009846	1067	1025	1051	1017	782	683	735	654	876	844	987	945
CTSC	XLOC_009866	4222	3921	5555	5254	4614	4243	4860	4494	4363	4046	4533	4181
CHORDC1	XLOC_009892	906	749	925	773	2118	1466	1934	1405	1534	1310	1635	1391
SLC36A4	XLOC_009904	367	312	346	320	251	182	151	103	309	268	309	265
MRE11A	XLOC_009917	586	551	715	698	272	258	299	281	321	309	412	395
CWC15	XLOC_009922	420	399	547	517	510	376	503	371	627	590	562	526
SESN3	XLOC_009923	2958	2933	3568	3540	873	866	931	922	2563	2550	3107	3077
FAM76B	XLOC_009925	246	202	296	272	168	140	118	106	587	529	633	569
CCDC82	XLOC_009930	272	224	272	220	16	10	31	24	156	126	202	162
CASP4	XLOC_009983	150	121	248	221	54	46	37	33	167	134	129	100
C11orf65	XLOC_010014	546	5	648	7	138	4	123	0	393	9	461	8
SIK3	XLOC_010100	385	320	239	213	350	284	285	229	337	290	301	270
PCSK7	XLOC_010106	232	81	169	73	189	75	142	62	212	116	167	69
IFT46	XLOC_010125	171	131	183	135	73	37	81	48	190	134	199	166
DDX6	XLOC_010128	1400	1361	1233	1203	917	821	869	806	1084	1059	1382	1331
RPS25	XLOC_010137	2729	2692	3959	3896	1547	1406	1591	1502	3032	2947	2842	2739
MCAM	XLOC_010147	1625	1602	1617	1594	283	266	269	239	1517	1480	1368	1332
RPUSD4	XLOC_010242	223	208	231	200	156	106	141	111	296	258	268	234
KIRREL3	XLOC_010249	86	44	32	17	22	19	14	10	55	13	71	15
ZBTB44	XLOC_010271	675	649	688	665	568	507	582	508	785	768	823	798
NCAPD3	XLOC_010300	1334	1307	1474	1446	469	447	378	363	989	977	1055	1036
WNK1	XLOC_010316	3543	3499	2322	2283	1944	1875	1619	1562	2578	2543	3183	3130
ERC1	XLOC_010318	864	815	641	622	280	256	233	216	741	721	923	871
WNT5B	XLOC_010321	33	0	41	0	10	0	14	0	20	0	15	1
ADIPOR2	XLOC_010322	934	844	903	867	1018	885	917	814	908	854	1081	1027
FKBP4	XLOC_010332	1280	1262	1654	1629	1620	1577	1672	1621	1338	1306	1317	1294
ITFG2	XLOC_010333	128	102	124	92	18	12	15	10	194	160	183	158
TSPAN9	XLOC_010339	63	42	82	39	34	6	52	8	95	73	98	55
LTBR	XLOC_010367	592	528	599	561	625	483	536	429	647	601	559	501
NCAPD2	XLOC_010372	2348	1432	2780	1512	1310	448	1432	494	3405	2006	3548	2097
GAPDH	XLOC_010374	33443	33297	47225	46999	37823	37318	38622	38170	38716	38528	38002	37817
TPI1	XLOC_010389	2921	2896	3854	3829	2487	2438	2657	2633	3503	3477	3600	3568
NECAP1	XLOC_010419	238	220	327	307	396	301	416	330	364	341	324	296
GABARAPL1	XLOC_010468	209	195	361	351	234	213	179	161	515	486	482	472
BCL2L14	XLOC_010485	370	5	298	7	378	2	313	2	382	4	404	6
KIAA1467	XLOC_010505	86	53	100	74	65	34	52	31	193	183	222	192
PLEKHA5	XLOC_010550	762	617	767	665	569	468	562	487	1275	1169	1471	1340
AEBP2	XLOC_010553	406	391	316	297	555	439	442	389	280	266	325	309
PDE3A	XLOC_010561	7425	6979	7938	7530	6581	5999	6195	5707	6619	6353	7419	7071
SLCO1C1	XLOC_010563	225	158	287	211	164	105	106	74	427	348	503	412
RASSF8	XLOC_010597	902	879	1060	1040	955	886	1006	962	1796	1769	1917	1888
FGFR1OP2	XLOC_010603	278	224	308	269	253	198	223	181	304	292	345	311
PPFIBP1	XLOC_010611	356	326	325	299	153	120	141	122	223	209	273	256
CCDC91	XLOC_010619	196	170	221	210	105	95	100	77	301	272	280	250
FAR2	XLOC_010622	184	173	190	176	31	29	21	18	197	143	199	150
DDX11	XLOC_010634	564	442	570	481	146	98	143	89	574	459	560	442
DNM1L	XLOC_010658	1068	1018	1353	1289	826	746	861	772	993	949	1020	956
ARID2	XLOC_010713	1282	1163	1151	1052	1583	1280	1466	1216	975	874	1222	1087
TMEM106C	XLOC_010732	1583	1483	2274	2152	954	900	1091	1029	1780	1711	1712	1662
PFKM	XLOC_010736	1752	1678	2189	2125	1236	1176	1252	1189	1223	1139	1193	1122
CCDC65	XLOC_010753	561	86	418	61	276	45	217	35	275	27	308	24
TROAP	XLOC_010762	757	743	875	838	422	414	416	412	952	900	925	886
SPATS2	XLOC_010764	663	587	595	566	367	335	341	319	825	774	856	793
PRPF40B	XLOC_010767	168	25	137	38	81	15	53	14	125	22	119	26
TMBIM6	XLOC_010772	5742	5712	7485	7453	5181	5085	5192	5106	9010	8967	8795	8738
SMARCD1	XLOC_010783	836	808	771	750	581	526	591	524	729	695	689	648
LARP4	XLOC_010795	1841	1808	1864	1846	928	874	844	795	988	954	993	961
ATF1	XLOC_010801	498	463	688	646	641	592	641	582	719	665	783	751
LETMD1	XLOC_010806	529	437	522	446	91	65	90	65	1023	941	1182	1076
DAZAP2	XLOC_010810	1263	1242	1808	1788	1224	1148	1166	1084	907	873	985	970
NR4A1	XLOC_010822	249	226	223	197	657	482	474	346	666	578	705	606
C12orf44	XLOC_010823	377	367	457	439	465	377	501	412	518	510	526	513
KRT7	XLOC_010828	597	541	756	711	429	362	358	306	284	260	273	257
KRT86	XLOC_010829	57	15	34	15	30	6	31	8	17	10	30	13
EIF4B	XLOC_010843	15400	15164	22519	22291	16699	16046	17809	17199	20630	20332	20888	20542
TENC1	XLOC_010845	899	847	649	613	51	39	47	31	165	146	174	134
ZNF740	XLOC_010852	566	554	565	547	289	260	262	239	672	664	693	676
ESPL1	XLOC_010854	851	818	708	671	279	247	224	200	605	579	614	578
PFDN5	XLOC_010855	1556	1402	2126	1951	1898	1572	2066	1712	1680	1511	1690	1500
TARBP2	XLOC_010860	382	330	433	382	211	159	189	131	620	576	540	491
HNRNPA1	XLOC_010879	5636	5564	6321	6245	7792	7420	6889	6596	6685	6600	7453	7367
GDF11	XLOC_010917	344	314	333	289	79	59	76	58	150	51	158	72
CDK2	XLOC_010923	409	382	596	538	178	155	217	185	399	363	425	378
RPS26	XLOC_010927	1627	1578	2386	2306	2178	2019	2470	2313	1329	1240	1277	1187
RPL41	XLOC_010929	6247	6176	8904	8768	5355	4847	5671	5053	4784	4730	4650	4614
SHMT2	XLOC_010954	930	911	1212	1186	1063	983	987	931	1241	1209	1199	1168
MARS	XLOC_010961	704	687	922	904	838	793	829	788	1210	1165	1157	1115
USP15	XLOC_010995	847	822	1167	1132	1196	1055	1064	949	858	836	825	799
MON2	XLOC_010996	883	816	869	824	243	206	232	196	545	488	636	582
SRGAP1	XLOC_011010	381	324	282	254	252	175	246	153	217	193	240	217
XPOT	XLOC_011016	3043	3005	3437	3401	2362	2320	2402	2371	2223	2160	2315	2266
TBK1	XLOC_011017	430	417	550	540	414	391	524	486	460	441	435	412
HMGA2	XLOC_011035	136	99	122	93	79	53	55	35	69	64	75	55
CAND1	XLOC_011045	3002	2924	3833	3722	2210	2097	2233	2113	2105	2041	2221	2146
RAP1B	XLOC_011056	499	429	545	512	376	302	357	305	620	584	747	684
NUP107	XLOC_011058	1191	1103	1542	1459	602	482	642	549	1138	1066	1191	1086
CPSF6	XLOC_011066	1507	1489	1761	1751	967	943	1023	999	1657	1645	1706	1687
CCT2	XLOC_011074	2847	2793	4123	4051	2856	2759	2976	2887	3411	3361	3474	3408
CNOT2	XLOC_011077	707	664	931	884	1061	934	1029	900	1063	1013	1140	1071
TBC1D15	XLOC_011086	334	316	315	281	412	308	403	328	344	314	449	415
GLIPR1	XLOC_011105	185	169	262	234	37	33	37	37	197	155	192	160
ZDHHC17	XLOC_011124	368	313	478	417	351	295	297	254	503	407	441	377
SYT1	XLOC_011132	100	14	74	11	117	19	110	21	146	79	147	79
C12orf29	XLOC_011177	196	156	265	219	365	217	342	183	301	264	271	208
MRPL42	XLOC_011224	619	566	854	799	406	385	408	387	686	643	618	586
VEZT	XLOC_011241	508	461	617	565	279	222	287	248	213	195	295	263
METAP2	XLOC_011246	1228	1213	1757	1733	1269	1235	1318	1300	1220	1200	1260	1239
SNRPF	XLOC_011250	353	286	543	435	534	421	523	433	393	334	403	321
TMPO	XLOC_011265	3928	3879	4920	4876	1778	1728	1908	1844	4986	4954	5234	5206
PARPBP	XLOC_011299	253	226	298	282	140	119	129	117	211	187	300	277
TDG	XLOC_011309	694	674	912	870	283	255	297	267	952	917	982	945
TXNRD1	XLOC_011315	2547	2381	3361	3157	5831	5514	5656	5357	3287	3117	3399	3209
KIAA1033	XLOC_011325	914	887	1109	1079	317	303	321	307	657	622	670	639
RIC8B	XLOC_011334	226	206	246	237	113	98	76	55	236	222	292	267
ISCU	XLOC_011350	364	303	546	480	442	333	440	344	492	436	533	485
ANKRD13A	XLOC_011367	277	237	343	301	174	149	163	138	353	311	439	384
ATP2A2	XLOC_011369	2770	2586	2515	2397	2585	2203	2099	1812	2680	2550	2837	2683
TCTN1	XLOC_011373	260	205	262	230	85	77	99	91	96	82	124	104
MAPKAPK5	XLOC_011389	375	317	391	361	173	129	187	137	422	389	436	403
TPCN1	XLOC_011412	584	547	458	431	159	152	73	67	330	305	426	393
FBXW8	XLOC_011448	203	161	163	146	66	62	49	46	127	116	146	112
PRKAB1	XLOC_011466	163	107	121	85	203	130	185	111	204	173	164	134
DYNLL1	XLOC_011479	843	719	1308	1142	464	430	466	449	1047	987	1109	1048
RNF10	XLOC_011480	442	389	313	251	350	289	276	227	341	300	393	338
RNF34	XLOC_011496	312	289	346	322	99	72	108	88	379	362	403	383
MLXIP	XLOC_011508	427	405	183	168	201	151	134	106	225	197	299	276
KNTC1	XLOC_011513	1481	1398	1690	1630	289	278	253	240	868	812	1010	954
C12orf65	XLOC_011523	208	178	177	168	157	130	134	117	206	193	254	232
DDX55	XLOC_011530	304	253	340	270	370	199	313	204	380	322	395	342
RAN	XLOC_011585	4326	4216	6372	6223	9149	8148	9477	8551	6366	6239	6353	6216
GPR133	XLOC_011587	212	120	185	103	83	28	58	17	259	170	284	177
SFSWAP	XLOC_011595	498	463	369	353	497	471	451	431	552	525	563	530
EP400	XLOC_011600	670	594	322	243	255	197	182	127	243	156	340	218
FBRSL1	XLOC_011609	214	171	89	67	60	40	33	21	117	80	111	81
ZNF84	XLOC_011619	44	10	43	10	71	18	63	25	31	13	43	15
NINJ2	XLOC_011637	67	22	79	40	14	12	21	19	92	53	87	40
FOXM1	XLOC_011663	946	904	707	688	783	757	597	560	1100	1080	1231	1211
NOP2	XLOC_011702	698	677	811	789	665	607	719	676	983	953	1005	968
CHD4	XLOC_011703	4744	4676	5513	5435	3302	3261	3278	3237	3279	3222	3391	3320
ZNF384	XLOC_011708	260	245	241	225	596	523	544	485	365	351	441	421
MLF2	XLOC_011710	555	419	581	428	335	264	344	278	655	587	672	584
LPCAT3	XLOC_011716	440	356	487	391	271	162	273	191	378	282	363	260
MAGOHB	XLOC_011793	263	220	335	298	242	168	238	167	459	390	514	429
YBX3	XLOC_011795	1457	1231	1190	1033	2231	1440	1973	1322	1000	872	1019	865
WBP11	XLOC_011853	839	824	1017	1007	777	708	702	665	1330	1316	1344	1334
LDHB	XLOC_011888	6769	6710	10215	10151	5838	5784	6391	6312	7210	7172	7136	7092
C2CD5	XLOC_011893	498	455	465	444	111	98	124	118	269	245	358	328
TMTC1	XLOC_011951	1333	1269	1436	1381	968	905	954	887	1237	1194	1292	1220
CAPRIN2	XLOC_011956	151	123	136	119	39	30	42	38	153	128	169	127
FAM60A	XLOC_011964	720	613	908	834	1465	1241	1331	1179	629	566	665	598
SLC2A13	XLOC_012021	550	507	660	611	502	431	481	405	1631	1569	1629	1585
YAF2	XLOC_012035	581	283	425	249	473	172	426	157	287	188	368	211
TWF1	XLOC_012054	2208	2198	3445	3431	834	792	1004	973	1593	1580	1675	1665
SCAF11	XLOC_012067	2816	2774	2962	2925	1815	1742	1697	1633	3249	3191	3533	3492
SLC38A1	XLOC_012069	7179	7126	7886	7852	4694	4614	4500	4381	7956	7906	8188	8139
SLC38A2	XLOC_012070	4434	4272	5309	5137	8631	7686	8727	7694	7076	6854	6846	6651
RPAP3	XLOC_012081	644	620	966	938	565	550	541	522	1008	982	1160	1140
HDAC7	XLOC_012084	284	182	151	104	58	33	58	35	112	64	156	96
SENP1	XLOC_012089	778	736	878	841	396	334	389	330	526	499	618	585
KANSL2	XLOC_012105	611	468	789	556	1081	858	1058	822	1461	1185	1413	1177
DDX23	XLOC_012113	1627	1590	2228	2197	3016	2890	3018	2880	2499	2436	2353	2273
LMBR1L	XLOC_012124	95	75	84	71	65	42	45	33	215	190	192	149
TUBA1B	XLOC_012125	14237	14123	20785	20663	22533	21884	23057	22484	19657	19498	18645	18456
MCRS1	XLOC_012133	718	530	885	662	260	182	268	192	1151	888	1116	856
NCKAP5L	XLOC_012137	316	284	224	197	121	97	99	78	237	204	229	208
BCDIN3D	XLOC_012138	69	55	122	97	53	28	44	24	95	75	66	48
CERS5	XLOC_012144	352	287	290	223	65	49	105	76	286	233	329	286
LIMA1	XLOC_012145	1509	1457	2051	2006	1183	1050	1118	1026	1907	1873	2031	1998
SLC11A2	XLOC_012163	730	703	715	699	474	440	495	470	509	492	612	592
TFCP2	XLOC_012166	426	406	362	349	242	195	241	208	393	375	425	400
KRT8	XLOC_012217	2471	2036	3218	2687	1541	1327	1549	1331	429	351	521	418
CSAD	XLOC_012222	140	118	89	72	25	11	24	17	80	57	85	61
AAAS	XLOC_012226	580	553	804	783	183	174	186	170	502	476	464	443
MAP3K12	XLOC_012228	494	400	341	287	186	115	170	108	161	110	180	126
ITGA5	XLOC_012251	1328	1286	1337	1307	773	755	747	721	242	222	267	246
CD63	XLOC_012273	2048	2035	3213	3193	1856	1833	2047	2022	1818	1801	1810	1795
PMEL	XLOC_012280	1108	13	1477	12	511	2	535	4	1068	10	1042	17
SMARCC2	XLOC_012289	674	650	485	466	165	128	97	77	257	233	299	268
ATP5B	XLOC_012302	5537	5489	7071	7021	7087	6961	6932	6803	6479	6431	6558	6508
PTGES3	XLOC_012304	2199	2149	2071	2024	1752	1595	1553	1442	2266	2158	2654	2545
STAT6	XLOC_012312	665	619	733	679	74	61	100	87	521	472	503	450
ARHGAP9	XLOC_012317	29	0	60	2	57	0	56	5	93	0	68	2
DCTN2	XLOC_012320	449	431	613	588	212	194	208	192	484	462	491	464
LRIG3	XLOC_012337	519	489	528	511	516	469	444	411	348	338	387	380
AC090673.2	XLOC_012397	27	0	11	1	27	1	17	2	15	2	12	0
PTPRB	XLOC_012443	420	364	324	286	63	54	90	79	215	191	250	217
ZFC3H1	XLOC_012450	905	877	704	666	429	382	375	338	676	636	777	739
CAPS2	XLOC_012472	34	5	32	13	6	4	5	1	38	11	55	28
KRR1	XLOC_012474	280	267	408	396	294	241	323	247	292	275	313	300
NAP1L1	XLOC_012482	4359	4283	5374	5313	2668	2608	2637	2560	6064	5971	6290	6189
OSBPL8	XLOC_012484	1404	1385	1796	1770	1027	994	1031	1004	1338	1324	1413	1398
CSRP2	XLOC_012485	298	256	395	362	26	9	23	10	697	633	641	568
PAWR	XLOC_012503	1139	1098	1170	1148	809	754	747	707	912	886	977	953
PPP1R12A	XLOC_012504	1232	1081	1632	1426	1403	962	1344	986	1174	1046	1208	1069
CCDC59	XLOC_012519	219	202	339	294	412	275	425	290	389	337	364	330
C12orf50	XLOC_012538	140	0	78	0	136	0	79	0	100	2	98	0
ATP2B1	XLOC_012547	1232	1190	1324	1290	603	544	608	543	1437	1397	1494	1460
LTA4H	XLOC_012598	1069	999	1485	1394	758	661	783	689	942	875	894	801
CDK17	XLOC_012602	387	356	473	448	386	339	373	321	507	487	500	477
PRDM4	XLOC_012696	365	350	289	280	313	287	272	244	394	376	404	387
SART3	XLOC_012705	608	554	824	755	1340	1054	1202	984	1125	1037	1083	1004
CORO1C	XLOC_012708	943	926	994	977	908	881	908	885	613	602	726	717
KCTD10	XLOC_012722	377	351	387	361	484	380	364	284	351	337	427	393
GIT2	XLOC_012731	332	279	355	321	58	44	95	79	423	397	368	335
PPTC7	XLOC_012738	74	62	44	40	190	151	133	92	51	49	63	57
PPP1CC	XLOC_012741	1660	1628	2109	2093	1995	1901	1853	1755	1473	1447	1577	1540
ATXN2	XLOC_012746	670	514	435	313	504	343	528	363	360	263	379	286
TMEM116	XLOC_012753	85	55	75	51	17	8	34	23	80	65	106	82
NAA25	XLOC_012755	1179	1065	1147	1054	1544	1275	1493	1239	1093	964	1276	1099
HECTD4	XLOC_012757	596	558	280	260	154	134	165	149	344	310	377	344
RPL6	XLOC_012759	7376	7168	10917	10673	6601	5962	7128	6475	8185	7910	8043	7799
MED13L	XLOC_012786	1419	1343	1281	1202	1154	997	982	839	2006	1870	2071	1957
TAOK3	XLOC_012802	299	162	471	200	283	101	218	67	373	148	366	151
GCN1L1	XLOC_012819	2468	2445	2226	2197	978	960	914	901	1297	1265	1368	1345
RPLP0	XLOC_012822	12799	12619	17661	17452	12327	11877	13667	13224	15301	14920	15289	14912
SRSF9	XLOC_012831	971	766	1121	868	927	691	957	715	900	698	899	679
C12orf43	XLOC_012846	47	26	57	31	39	20	41	22	84	63	81	75
ANAPC5	XLOC_012849	2009	1616	2471	2148	694	459	776	561	1203	994	1182	923
CLIP1	XLOC_012857	1043	919	1019	944	283	214	317	260	1680	1561	1687	1601
RSRC2	XLOC_012861	710	511	795	617	1982	1228	1798	1150	938	698	954	742
ABCB9	XLOC_012868	544	463	661	564	167	133	150	121	569	486	601	514
MPHOSPH9	XLOC_012871	924	855	945	881	192	164	190	162	1135	1039	1272	1179
NCOR2	XLOC_012894	690	643	189	155	162	140	127	114	305	281	336	297
SCARB1	XLOC_012895	1027	932	813	728	764	647	605	520	702	604	733	636
POLE	XLOC_012962	960	905	727	662	341	297	303	263	778	688	870	779
ANKLE2	XLOC_012964	1272	1185	1280	1238	1212	1140	1143	1094	1154	1093	1241	1164
ZMYM2	XLOC_013005	1045	1015	1264	1233	390	376	417	397	691	679	779	758
SAP18	XLOC_013017	349	346	584	574	759	683	832	748	498	482	539	509
NUPL1	XLOC_013063	651	633	786	770	1275	1230	1133	1108	1183	1169	1184	1162
GTF3A	XLOC_013080	550	522	744	720	585	545	563	515	712	679	603	580
POLR1D	XLOC_013082	467	453	536	521	355	307	332	305	444	429	427	421
PAN3	XLOC_013090	347	330	301	282	289	235	245	219	269	256	252	234
PDS5B	XLOC_013122	837	745	658	589	637	521	577	470	474	410	612	552
EXOSC8	XLOC_013144	290	221	319	264	126	62	110	61	380	328	386	321
NHLRC3	XLOC_013151	135	110	161	125	51	39	51	32	111	83	102	78
NAA16	XLOC_013161	246	224	305	274	470	402	479	411	389	361	386	358
GTF2F2	XLOC_013192	257	241	356	346	276	213	263	202	268	253	308	287
RB1	XLOC_013218	860	781	986	923	294	249	257	222	695	647	719	675
FNDC3A	XLOC_013221	2322	2134	2700	2473	3027	2611	3015	2564	2658	2497	2795	2625
SERPINE3	XLOC_013242	53	24	66	36	52	23	10	4	60	23	71	38
GPC5	XLOC_013409	602	577	656	615	397	386	437	427	1044	963	1106	1026
IPO5	XLOC_013436	5215	5141	6545	6445	5813	5680	6025	5925	2735	2676	2862	2810
FARP1	XLOC_013437	672	280	392	173	220	127	184	81	248	147	307	154
UBAC2	XLOC_013447	595	445	574	472	293	210	273	203	425	354	487	397
TM9SF2	XLOC_013451	1776	1757	2535	2500	1674	1648	1717	1699	1622	1608	1679	1656
TPP2	XLOC_013464	994	977	1369	1344	952	881	915	877	564	535	647	616
COL4A2	XLOC_013494	2874	2799	2580	2505	1582	1541	1386	1359	2299	2241	2070	2009
CUL4A	XLOC_013524	1961	1869	2335	2282	3440	3216	3411	3252	1333	1279	1400	1327
LAMP1	XLOC_013526	1143	1112	1174	1157	945	825	962	835	1497	1454	1362	1316
TFDP1	XLOC_013530	1297	1213	1363	1280	623	591	512	483	1448	1388	1465	1417
CDC16	XLOC_013538	491	454	440	413	159	139	145	126	206	184	257	223
HMGB1	XLOC_013688	2299	2266	3736	3699	3466	3357	3820	3679	3421	3401	3213	3187
STARD13	XLOC_013702	149	106	102	77	36	14	41	25	166	119	163	116
SUPT20H	XLOC_013728	292	205	356	252	201	99	224	90	396	299	450	346
PROSER1	XLOC_013744	266	245	217	196	322	263	208	170	283	277	299	286
TSC22D1	XLOC_013794	1067	1005	1188	1141	1278	1144	1383	1239	1157	1120	1111	1075
SLC25A30	XLOC_013804	59	40	68	45	40	19	28	11	79	64	110	92
INTS6	XLOC_013864	456	443	510	495	414	365	376	352	442	419	536	511
DIAPH3	XLOC_013893	1036	1014	980	951	442	416	431	398	850	837	967	953
MYCBP2	XLOC_013960	2742	2686	2671	2625	1996	1938	1948	1888	1359	1334	1613	1590
RBM26	XLOC_013973	1047	1025	1284	1250	1771	1633	1653	1526	1192	1143	1287	1239
UGGT2	XLOC_014037	997	954	1053	1023	320	315	340	337	737	703	747	708
ARGLU1	XLOC_014106	659	596	905	819	646	584	568	503	555	518	537	500
COL4A1	XLOC_014120	2578	2530	3098	3056	1648	1630	1618	1592	1150	1126	1219	1188
CARS2	XLOC_014124	510	384	630	521	389	329	354	306	443	300	467	320
ANKRD10	XLOC_014128	765	623	845	698	428	334	457	348	782	684	850	721
TUBGCP3	XLOC_014135	447	393	286	238	319	222	262	195	239	210	222	197
PCID2	XLOC_014143	936	738	1047	854	1424	812	1450	867	1227	987	1250	992
PARP2	XLOC_014217	272	247	347	322	225	190	175	144	499	472	507	478
PNP	XLOC_014222	1108	1059	1520	1457	862	733	869	747	616	577	575	544
METTL17	XLOC_014236	384	340	567	523	162	103	141	102	469	417	516	420
OXA1L	XLOC_014389	1078	1036	1261	1217	411	377	417	391	1147	1103	1258	1214
MRPL52	XLOC_014390	261	239	281	252	176	141	173	130	295	280	260	248
NGDN	XLOC_014407	223	203	289	272	608	486	566	452	599	582	654	629
GMPR2	XLOC_014428	365	350	435	412	188	158	146	126	338	321	346	329
KHNYN	XLOC_014432	111	78	144	113	41	32	14	10	163	134	161	124
G2E3	XLOC_014459	399	370	466	444	868	715	675	585	634	591	700	653
SCFD1	XLOC_014460	573	509	726	672	491	363	510	428	570	517	634	552
AP4S1	XLOC_014467	122	86	144	110	78	49	78	50	79	55	88	66
NUBPL	XLOC_014473	183	156	174	151	44	27	44	29	175	154	175	153
SRP54	XLOC_014490	402	383	724	711	469	441	487	465	592	565	687	664
FAM177A1	XLOC_014491	221	194	291	241	82	52	65	50	127	92	121	89
MIPOL1	XLOC_014515	862	296	759	315	414	46	368	68	724	321	839	369
PNN	XLOC_014532	1049	1027	1424	1406	1294	1235	1256	1210	1818	1793	1730	1716
FAM179B	XLOC_014556	311	291	322	299	289	241	342	277	212	202	172	166
PRPF39	XLOC_014557	327	262	482	397	467	359	469	360	445	352	483	406
FANCM	XLOC_014560	474	460	527	505	242	223	221	199	464	453	476	462
ATP5S	XLOC_014589	241	93	206	61	14	4	21	8	98	21	127	42
TMX1	XLOC_014599	849	835	1345	1335	912	878	1043	1019	1274	1265	1391	1374
C14orf166	XLOC_014612	992	967	1427	1397	1339	1236	1422	1308	1219	1179	1225	1197
PSMC6	XLOC_014620	831	750	1201	1119	899	611	890	638	830	732	816	723
MAPK1IP1L	XLOC_014638	1256	1233	1184	1172	308	288	282	263	1479	1451	1567	1547
KTN1	XLOC_014644	3892	3607	5327	5032	2398	1494	2430	1648	4997	4747	5324	5024
TMEM260	XLOC_014653	130	48	173	76	59	30	57	26	100	40	113	44
PSMA3	XLOC_014671	1237	862	1527	1201	874	673	901	696	1296	1049	1217	946
DAAM1	XLOC_014687	281	211	200	178	37	35	53	45	193	154	242	199
JKAMP	XLOC_014689	351	338	408	388	168	147	176	151	296	282	308	292
PCNXL4	XLOC_014691	683	612	831	731	571	473	546	442	673	590	720	632
SYNE2	XLOC_014727	1464	1388	1442	1390	244	223	264	236	1712	1645	2011	1941
MTHFD1	XLOC_014730	2049	1838	1699	1519	1018	903	816	721	1027	900	1184	1032
ZBTB1	XLOC_014733	436	411	508	485	223	195	218	197	400	372	436	404
GPHN	XLOC_014747	297	273	183	171	142	117	108	75	147	134	154	138
MPP5	XLOC_014750	811	772	815	786	540	503	451	417	612	591	640	614
PLEKHH1	XLOC_014753	123	97	63	40	18	2	17	2	35	24	46	22
ARG2	XLOC_014756	462	230	498	293	283	188	263	175	405	241	388	209
RAD51B	XLOC_014762	96	61	82	58	10	10	23	18	67	55	103	70
SLC39A9	XLOC_014771	974	966	1301	1291	1092	1065	1040	1015	586	566	599	579
SRSF5	XLOC_014774	1069	912	1292	1113	693	439	709	437	1207	993	1181	969
SMOC1	XLOC_014775	2974	2760	1669	1475	1328	1116	1126	933	1748	1583	2089	1900
PCNX	XLOC_014787	1046	978	974	915	703	646	630	568	820	768	957	881
SIPA1L1	XLOC_014791	1310	1209	1238	1122	1023	863	874	717	1024	883	1094	946
RBM25	XLOC_014799	1258	1042	1351	1153	1772	1460	1579	1302	1097	931	1161	1013
COQ6	XLOC_014817	155	47	177	54	99	25	66	16	93	32	94	30
CCDC176	XLOC_014818	306	20	326	18	122	0	131	0	272	15	269	16
DLST	XLOC_014833	620	562	525	481	423	360	333	282	477	418	520	458
EIF2B2	XLOC_014834	247	243	293	290	220	178	248	214	337	333	322	305
FOS	XLOC_014839	90	90	106	101	1407	1329	1332	1263	212	205	227	221
GSTZ1	XLOC_014859	218	153	228	183	26	20	48	40	206	139	206	141
AHSA1	XLOC_014863	934	923	1223	1210	1068	1024	1140	1094	1968	1935	1981	1953
FLRT2	XLOC_014893	425	387	455	426	341	327	326	312	370	349	437	409
ZC3H14	XLOC_014910	917	885	1099	1082	321	293	323	310	1077	1037	1124	1091
PSMC1	XLOC_014927	1047	1001	1517	1473	838	740	917	819	953	882	875	813
CALM1	XLOC_014929	2441	2344	3342	3245	931	848	976	938	2346	2276	2336	2266
PAPOLA	XLOC_014994	2375	2229	2143	2042	2734	2088	2367	1855	2704	2549	2923	2728
CCNK	XLOC_015010	865	184	655	100	574	135	614	168	726	179	936	247
EVL	XLOC_015019	248	203	127	113	42	32	58	25	123	104	180	155
YY1	XLOC_015021	1540	1524	1390	1382	1435	1392	1321	1269	1029	1006	1181	1163
PPP2R5C	XLOC_015154	1629	1512	2021	1928	448	277	443	293	1748	1681	1869	1785
DYNC1H1	XLOC_015158	9917	9841	7659	7607	2063	2020	1767	1739	5763	5709	6481	6413
RCOR1	XLOC_015165	1014	999	828	821	582	552	476	455	938	924	1118	1099
EIF5	XLOC_015183	3987	3908	5003	4930	3572	3380	3586	3408	8400	8259	8836	8708
MARK3	XLOC_015185	1165	997	1137	1031	892	640	742	575	1484	1308	1497	1365
ZFYVE21	XLOC_015196	185	125	150	110	46	20	45	18	167	140	170	125
INF2	XLOC_015210	1342	1288	706	675	160	136	139	117	784	759	936	901
ADSSL1	XLOC_015211	255	193	264	217	67	36	73	37	92	64	110	78
SIVA1	XLOC_015212	641	595	791	727	445	387	503	461	834	774	797	737
CCNB1IP1	XLOC_015274	735	440	898	538	710	473	752	481	1155	814	1212	864
OSGEP	XLOC_015281	289	266	381	364	219	197	223	196	285	269	266	242
HNRNPC	XLOC_015307	5151	5085	7153	7064	8886	8688	9054	8857	6477	6409	6758	6691
SUPT16H	XLOC_015308	2969	2932	3820	3777	2887	2840	2895	2842	2791	2753	2708	2668
CHD8	XLOC_015309	1520	1498	1630	1611	1446	1404	1313	1267	1761	1730	1772	1734
METTL3	XLOC_015314	388	306	499	442	109	65	72	37	403	327	366	283
RBM23	XLOC_015340	561	535	658	639	261	247	274	242	821	774	821	777
ACIN1	XLOC_015347	1390	1204	1531	1363	1543	1283	1439	1208	1509	1398	1413	1228
NRL	XLOC_015367	139	14	151	13	33	6	24	1	123	12	168	22
PSME2	XLOC_015369	727	665	925	871	392	339	373	330	512	486	488	466
CIDEB	XLOC_015375	313	132	329	155	297	128	259	132	262	117	306	139
STRN3	XLOC_015414	320	281	371	325	338	294	337	289	264	235	235	205
HECTD1	XLOC_015416	2412	2373	2735	2709	1922	1831	2024	1964	1377	1335	1515	1459
BAZ1A	XLOC_015445	1019	997	1280	1244	704	662	783	753	1130	1109	1083	1072
PPP2R3C	XLOC_015450	168	125	210	186	62	47	47	26	276	260	265	234
NFKBIA	XLOC_015456	173	171	203	198	585	539	617	563	355	350	337	330
MBIP	XLOC_015468	101	86	151	126	222	144	207	143	188	172	276	236
SEC23A	XLOC_015488	1886	1860	2491	2460	707	668	726	701	1016	979	952	906
KLHL28	XLOC_015517	390	147	378	148	408	164	441	167	400	235	384	255
MIS18BP1	XLOC_015520	891	870	1297	1272	500	454	436	406	1201	1168	1197	1165
NEMF	XLOC_015546	719	656	818	764	550	472	516	448	437	380	469	412
AL627171.1	XLOC_015547	64	0	58	0	39	0	24	0	29	0	40	0
SOS2	XLOC_015554	353	328	398	389	196	175	223	188	371	354	326	310
CDKL1	XLOC_015558	162	131	125	100	21	12	18	9	111	84	92	63
MAP4K5	XLOC_015559	707	643	895	841	491	375	464	348	562	512	618	552
SAV1	XLOC_015562	148	96	108	66	194	72	145	71	153	126	164	108
NIN	XLOC_015567	1012	988	1038	1023	500	472	505	474	1179	1152	1291	1268
PYGL	XLOC_015569	1768	1616	2159	2032	498	456	468	439	568	529	521	488
NID2	XLOC_015584	714	695	456	447	449	410	376	357	246	230	233	222
ERO1L	XLOC_015587	867	851	932	918	972	920	1077	1020	1185	1171	1095	1082
FERMT2	XLOC_015591	1332	1279	1493	1439	953	852	1112	968	1157	1105	1127	1093
GMFB	XLOC_015600	1099	1079	1633	1607	969	907	1013	968	1124	1109	1192	1181
PPP2R5E	XLOC_015676	697	675	537	516	686	586	643	573	476	465	642	619
SPTB	XLOC_015692	33	1	23	0	19	0	18	2	12	2	21	2
MAX	XLOC_015697	357	237	473	340	529	388	479	359	496	252	483	264
ZFYVE26	XLOC_015724	510	482	422	397	180	162	163	142	309	285	376	345
NUMB	XLOC_015782	249	230	199	172	77	66	45	37	188	171	226	206
HEATR4	XLOC_015783	162	8	265	8	195	7	165	3	263	9	274	14
ELMSAN1	XLOC_015791	482	432	332	298	932	720	748	556	384	348	458	418
POMT2	XLOC_015847	328	281	298	237	188	147	123	107	399	330	452	382
NOXRED1	XLOC_015850	52	8	43	19	35	0	44	0	41	9	45	13
SNW1	XLOC_015858	898	858	1216	1204	853	815	808	774	1516	1490	1543	1517
SMEK1	XLOC_015928	1318	1237	1191	1140	1534	1411	1401	1261	2111	2042	2371	2281
NDUFB1	XLOC_015939	529	494	780	756	283	266	314	296	325	303	402	379
BTBD7	XLOC_015947	641	621	518	507	504	459	493	472	744	737	888	870
DDX24	XLOC_015954	2349	2210	3227	3022	4808	4107	4845	4171	3041	2918	2965	2839
DICER1	XLOC_015967	1956	1933	2298	2280	769	754	743	714	1060	1046	1042	1023
HSP90AA1	XLOC_016034	11213	11151	9194	9139	7582	7497	6520	6457	16765	16600	20520	20343
CDC42BPB	XLOC_016044	1119	1069	716	698	564	538	418	396	898	869	989	963
CKB	XLOC_016051	3269	3209	4175	4105	2396	2322	2129	2059	2690	2646	2569	2533
XRCC3	XLOC_016057	389	205	329	216	69	25	64	24	471	280	445	248
AKT1	XLOC_016074	1273	1222	1339	1305	177	161	201	181	1063	1000	1048	972
BRF1	XLOC_016083	704	301	680	242	295	72	255	61	931	291	891	337
ARHGAP11B	XLOC_016478	105	88	91	80	101	68	78	60	102	90	157	133
FAN1	XLOC_016486	460	376	448	405	109	89	109	88	410	322	404	310
EMC4	XLOC_016516	429	408	642	632	346	279	299	282	506	486	490	476
C15orf41	XLOC_016541	301	163	339	248	141	53	145	49	328	248	386	304
THBS1	XLOC_016561	263	257	239	226	306	283	328	296	370	346	474	453
EIF2AK4	XLOC_016564	1122	1091	1171	1156	675	651	666	649	959	938	1004	983
KNSTRN	XLOC_016577	495	480	747	722	325	284	296	260	772	756	826	807
IVD	XLOC_016578	357	325	310	295	119	107	140	134	228	191	213	197
MGA	XLOC_016610	3130	3075	3352	3311	2391	2343	2226	2173	3720	3654	4092	4043
STARD9	XLOC_016623	337	297	245	223	37	27	27	19	437	424	522	491
TUBGCP4	XLOC_016630	472	399	326	293	178	135	148	114	375	310	426	372
PDIA3	XLOC_016639	2431	2413	3259	3222	2198	2164	2503	2476	2567	2542	2872	2840
CASC4	XLOC_016645	650	615	668	642	71	52	52	23	820	793	821	792
CTDSPL2	XLOC_016650	865	806	999	935	1004	855	860	724	1240	1147	1309	1194
EIF3J	XLOC_016652	240	234	340	324	286	246	295	264	361	350	358	344
TRIM69	XLOC_016655	69	13	137	22	26	12	29	6	36	3	37	13
SORD	XLOC_016663	604	580	828	796	211	192	184	181	631	604	706	684
USP8	XLOC_016714	543	515	761	740	247	195	237	213	908	878	879	845
TMOD3	XLOC_016733	799	782	922	906	818	763	774	743	599	598	674	668
PIGB	XLOC_016752	181	160	241	211	36	27	52	41	223	178	176	134
TEX9	XLOC_016757	88	51	126	87	21	14	12	9	52	27	70	34
TCF12	XLOC_016760	3283	3176	4060	3965	1977	1794	1850	1698	3919	3840	4122	4031
TPM1	XLOC_016824	1054	906	1290	1194	443	353	445	372	1042	994	970	920
USP3	XLOC_016830	424	387	490	441	618	517	473	405	453	419	474	433
SLC24A1	XLOC_016858	73	49	82	74	11	11	17	10	115	89	154	118
MAP2K1	XLOC_016864	437	389	454	413	371	325	431	366	467	437	442	416
IQCH	XLOC_016872	126	68	122	71	8	2	6	2	61	29	53	11
KIF23	XLOC_016894	986	937	1349	1309	913	765	970	833	1081	1027	1114	1055
RPLP1	XLOC_016895	2300	2219	2988	2868	2884	2573	2438	2166	2364	2137	2756	2538
LRRC49	XLOC_016904	118	75	132	81	32	25	18	12	86	71	99	63
THSD4	XLOC_016906	171	114	148	69	60	4	64	7	139	89	150	61
CLK3	XLOC_016950	266	194	229	177	380	228	362	197	278	211	247	178
MPI	XLOC_016954	385	368	496	467	81	70	54	48	406	383	404	371
COMMD4	XLOC_016966	411	370	527	475	180	159	152	137	539	495	533	490
RCN2	XLOC_016991	578	549	757	732	669	605	673	610	798	728	866	768
HMG20A	XLOC_016996	418	392	496	474	386	353	401	372	308	292	272	245
DNAJA4	XLOC_017010	91	59	69	47	18	16	16	10	106	60	89	41
PSMA4	XLOC_017017	1283	1253	1943	1889	1362	1232	1503	1369	1830	1778	1718	1665
MORF4L1	XLOC_017022	1960	1886	1850	1791	1757	1531	1646	1470	772	716	929	864
ZFAND6	XLOC_017037	285	264	356	334	172	144	202	170	302	279	364	343
FAH	XLOC_017039	169	144	158	151	126	101	80	54	108	99	103	92
KIAA1199	XLOC_017044	57	22	26	11	22	12	30	13	64	25	76	22
ADAMTSL3	XLOC_017081	222	0	178	0	221	0	190	0	174	0	211	0
PDE8A	XLOC_017103	568	509	693	660	375	252	342	211	447	410	494	450
AKAP13	XLOC_017107	1012	963	995	956	1379	1226	1143	1037	1218	1187	1303	1261
MRPS11	XLOC_017118	371	312	464	417	103	64	103	65	436	403	438	388
AEN	XLOC_017122	314	268	377	330	408	290	380	261	783	709	821	744
FANCI	XLOC_017130	1450	1333	1487	1385	285	238	305	259	853	727	928	772
IQGAP1	XLOC_017161	3723	3675	4541	4494	1915	1883	1965	1932	3781	3726	3977	3920
CRTC3	XLOC_017162	883	706	550	474	955	676	850	679	733	635	743	630
UNC45A	XLOC_017170	552	424	733	559	516	490	537	504	779	613	760	573
RCCD1	XLOC_017171	232	186	347	289	94	58	72	35	295	238	316	255
MCTP2	XLOC_017204	576	423	609	485	372	273	377	289	396	309	444	342
IGF1R	XLOC_017233	783	738	459	438	552	516	415	389	1099	1067	1395	1357
UBE3A	XLOC_017362	737	692	843	813	833	725	811	723	779	754	850	799
HERC2	XLOC_017380	1173	1086	773	724	322	297	300	277	520	470	473	412
FAM189A1	XLOC_017399	41	0	43	0	44	0	64	0	141	0	181	0
TJP1	XLOC_017404	747	712	838	806	349	327	354	315	593	545	592	542
KATNBL1	XLOC_017456	163	141	255	235	36	25	34	23	256	240	332	295
LPCAT4	XLOC_017459	202	172	202	168	85	55	105	83	124	119	128	110
AQR	XLOC_017470	1037	966	1364	1281	1010	852	1081	949	582	518	662	568
MEIS2	XLOC_017484	269	227	305	256	124	92	116	103	214	204	226	199
RASGRP1	XLOC_017490	78	55	47	28	56	32	42	28	235	166	303	215
SRP14	XLOC_017501	754	749	1027	1021	1034	985	1024	987	943	925	877	869
C15orf57	XLOC_017514	188	136	148	98	28	21	22	17	117	92	104	67
RMDN3	XLOC_017518	253	238	207	196	109	92	139	118	222	199	218	204
DNAJC17	XLOC_017519	119	97	174	153	64	38	56	39	110	97	107	84
INO80	XLOC_017524	631	616	657	644	1067	1006	764	720	991	980	1036	1012
VPS39	XLOC_017545	375	346	332	309	140	127	122	116	211	186	217	199
UBR1	XLOC_017559	685	666	782	765	336	314	339	318	639	625	725	693
TP53BP1	XLOC_017569	1254	1220	1210	1181	396	373	406	395	528	504	605	588
SPG11	XLOC_017593	800	775	824	783	297	290	320	314	456	419	479	434
SHC4	XLOC_017637	1399	9	2028	9	2146	7	2154	6	2155	7	2217	7
SECISBP2L	XLOC_017638	308	296	427	413	483	441	421	377	402	385	401	395
COPS2	XLOC_017641	1136	1126	1383	1377	1915	1853	2012	1970	1291	1282	1406	1400
FAM227B	XLOC_017646	44	17	36	15	8	0	5	0	38	15	41	12
TRPM7	XLOC_017657	1279	1256	1532	1503	764	740	676	660	1394	1377	1621	1594
DMXL2	XLOC_017664	726	690	650	638	201	187	190	183	345	331	383	365
FAM214A	XLOC_017682	157	135	158	136	74	57	58	40	135	118	122	106
RSL24D1	XLOC_017692	777	764	1250	1243	1092	1040	1179	1144	1457	1441	1488	1478
NEDD4	XLOC_017699	1024	656	1019	773	422	138	324	130	1130	901	1219	945
RFX7	XLOC_017703	670	652	474	456	765	725	611	577	362	356	441	434
ZNF280D	XLOC_017710	531	475	615	554	80	56	63	50	528	491	572	526
ADAM10	XLOC_017722	648	619	766	720	708	616	737	658	525	493	691	655
SLTM	XLOC_017729	721	636	967	894	736	602	722	608	1215	1131	1283	1187
MYO1E	XLOC_017732	636	615	737	715	444	424	442	432	387	374	364	348
BNIP2	XLOC_017747	724	676	965	935	642	580	677	618	966	937	1009	963
ANXA2	XLOC_017751	5547	5277	7369	7120	5289	5030	5826	5580	7039	6808	7074	6822
NARG2	XLOC_017752	659	580	750	677	261	220	273	231	1170	1095	1320	1210
RORA	XLOC_017753	28	14	70	30	2	0	5	3	52	23	76	51
VPS13C	XLOC_017756	1305	1271	1070	1054	208	208	257	251	420	386	445	424
HERC1	XLOC_017774	1532	1513	1525	1506	676	653	587	566	940	924	1015	989
OAZ2	XLOC_017786	324	238	445	386	331	223	341	236	526	463	439	375
UBAP1L	XLOC_017794	50	7	23	3	27	4	26	4	37	5	39	4
DPP8	XLOC_017802	531	514	461	451	239	212	233	217	533	508	577	549
VWA9	XLOC_017806	314	299	454	431	232	209	232	214	487	469	448	418
DENND4A	XLOC_017807	384	338	420	375	117	91	98	76	284	245	358	280
ANP32A	XLOC_017840	1201	1084	1617	1544	2098	1715	1988	1684	1302	1269	1488	1445
TLE3	XLOC_017855	548	458	369	286	770	493	578	372	578	438	595	492
MYO9A	XLOC_017871	595	542	590	560	88	77	63	62	633	593	700	656
PKM	XLOC_017875	10693	10292	12493	12186	12710	11845	11845	11024	12535	12278	11949	11616
ADPGK	XLOC_017883	563	438	540	461	324	219	293	222	275	208	343	263
EDC3	XLOC_017907	257	232	165	148	224	188	161	121	259	240	332	300
MAN2C1	XLOC_017927	261	201	240	172	39	23	39	24	253	183	251	174
SIN3A	XLOC_017928	874	854	723	709	391	351	351	313	661	644	803	784
NRG4	XLOC_017938	131	102	145	106	48	37	50	39	147	118	168	141
ETFA	XLOC_017941	982	875	1357	1277	628	551	678	618	855	799	802	748
TSPAN3	XLOC_017948	1720	1653	2259	2205	852	823	977	956	2140	2090	2108	2051
PEAK1	XLOC_017950	432	300	321	227	190	89	187	84	464	392	551	452
WDR61	XLOC_017961	584	455	694	572	349	293	331	293	534	394	550	393
C15orf40	XLOC_018026	246	125	314	145	117	12	138	21	237	91	244	131
BTBD1	XLOC_018027	1014	988	1492	1476	374	354	390	362	992	962	946	916
WDR73	XLOC_018044	297	199	315	239	120	50	122	57	277	197	233	179
SEC11A	XLOC_018046	881	821	1366	1323	836	779	914	852	1258	1206	1323	1269
POLG	XLOC_018095	370	348	309	292	304	279	265	235	275	256	264	257
KIF7	XLOC_018099	85	55	76	51	47	20	28	7	68	39	97	56
PRC1	XLOC_018125	1849	1777	2521	2462	946	804	728	614	2226	2152	2141	2054
TTC23	XLOC_018181	156	118	140	127	56	44	60	52	195	177	246	216
LINS	XLOC_018200	140	113	168	141	146	110	113	86	196	150	185	148
SNRPA1	XLOC_018209	328	252	340	282	470	304	394	265	241	211	273	237
TM2D3	XLOC_018212	168	122	175	141	212	152	188	145	230	182	213	160
CAPN15	XLOC_018243	429	329	272	217	56	37	59	36	322	270	337	257
FAM195A	XLOC_018250	226	181	310	285	35	28	36	27	331	280	294	262
WDR90	XLOC_018251	402	319	227	180	24	20	22	19	155	125	150	107
RHOT2	XLOC_018252	319	292	311	293	64	39	96	63	384	342	327	281
CHTF18	XLOC_018261	213	192	206	175	60	49	57	54	319	257	292	239
UBE2I	XLOC_018273	516	427	633	586	743	524	716	539	832	752	846	758
GNPTG	XLOC_018276	88	63	105	73	50	26	49	22	134	99	172	112
MAPK8IP3	XLOC_018286	121	75	150	107	50	24	42	27	202	155	180	130
NUBP2	XLOC_018289	224	194	171	134	76	44	87	45	232	194	266	240
TSC2	XLOC_018302	506	446	312	295	138	123	92	80	338	294	359	318
E4F1	XLOC_018312	212	170	215	162	70	33	61	42	274	211	285	239
AC009065.1	XLOC_018315	284	222	252	211	497	295	487	303	263	221	321	259
PDPK1	XLOC_018325	410	317	319	279	331	219	257	179	468	412	567	509
PRSS21	XLOC_018333	643	622	779	764	253	238	289	273	589	558	551	521
FLYWCH1	XLOC_018337	182	152	174	153	59	40	53	42	246	223	268	243
ZNF213	XLOC_018353	71	39	60	21	40	20	21	8	120	84	116	75
DNASE1	XLOC_018365	1657	290	2042	360	1186	201	1199	200	1683	298	1551	257
DNAJA3	XLOC_018372	751	714	910	865	525	488	520	488	1188	1134	1154	1089
C16orf72	XLOC_018404	1655	398	1617	375	2040	276	1863	270	1096	452	1303	508
BFAR	XLOC_018457	393	370	441	399	401	359	369	318	870	811	776	734
PDXDC1	XLOC_018466	1990	906	1899	995	1597	320	1529	274	1686	709	1767	704
NOMO3	XLOC_018479	77	31	61	19	152	47	116	33	71	27	62	18
CCP110	XLOC_018508	386	351	343	307	124	98	137	113	237	232	394	366
IQCK	XLOC_018510	45	22	40	16	17	2	18	3	23	13	35	17
ACSM3	XLOC_018518	625	21	935	32	935	8	982	4	1251	43	1170	31
METTL9	XLOC_018531	930	872	1206	1191	866	679	810	687	1046	1009	1171	1125
UQCRC2	XLOC_018537	1407	1330	1946	1855	1123	1042	1176	1093	1870	1729	1989	1843
POLR3E	XLOC_018543	490	395	566	462	141	88	115	69	527	396	531	409
UBFD1	XLOC_018559	755	714	813	766	811	694	783	693	605	570	542	499
PLK1	XLOC_018564	440	425	404	387	699	649	568	522	380	370	417	414
RBBP6	XLOC_018572	791	739	729	679	408	365	391	350	1045	980	1225	1156
TNRC6A	XLOC_018574	847	788	693	650	975	844	770	642	1046	1010	1134	1069
LCMT1	XLOC_018581	222	157	207	172	129	89	95	72	170	143	183	126
EIF3C	XLOC_018609	57	41	65	43	68	38	64	28	88	53	61	42
KIF22	XLOC_018632	756	677	935	843	413	376	297	274	835	767	874	813
ALDOA	XLOC_018642	6017	5959	7259	7199	6396	6317	6054	5998	7831	7775	7445	7388
PPP4C	XLOC_018643	403	396	461	445	311	279	264	228	452	437	411	393
KAT8	XLOC_018679	162	120	198	152	46	18	48	26	247	218	319	280
FUS	XLOC_018684	1387	743	712	387	978	414	688	300	967	471	1085	544
ZNF720	XLOC_018702	88	54	85	56	9	9	14	10	63	42	96	75
ZNF267	XLOC_018706	198	181	229	207	514	350	512	363	290	269	285	255
ORC6	XLOC_018808	264	194	313	254	300	206	252	197	477	411	468	409
PHKB	XLOC_018819	917	832	830	783	428	406	463	448	283	256	310	279
LONP2	XLOC_018824	1139	1037	1397	1311	718	623	660	594	944	870	1046	926
CHD9	XLOC_018882	1789	1698	1730	1672	1236	1165	1207	1143	1547	1496	1750	1676
RBL2	XLOC_018889	423	403	421	389	36	35	26	24	306	272	333	306
OGFOD1	XLOC_018910	593	458	737	563	753	581	774	580	770	649	757	622
NUP93	XLOC_018924	885	869	1270	1245	834	809	899	872	651	631	650	639
HERPUD1	XLOC_018928	337	296	367	327	245	164	222	181	690	633	703	625
NLRC5	XLOC_018932	232	189	200	173	57	42	64	46	94	81	113	95
SETD6	XLOC_018961	84	62	83	64	44	23	61	36	77	47	71	39
C16orf70	XLOC_019009	88	65	95	80	76	59	93	82	202	177	184	164
E2F4	XLOC_019012	317	286	444	407	250	166	231	158	645	597	575	541
CTCF	XLOC_019021	621	605	686	680	661	638	597	572	842	826	940	917
NUTF2	XLOC_019027	682	648	979	940	458	393	471	414	1032	977	911	843
SLC7A6	XLOC_019035	246	224	190	179	200	163	183	134	322	307	273	258
PRMT7	XLOC_019036	337	273	319	285	331	279	332	291	412	358	459	377
SF3B3	XLOC_019072	3129	3075	3635	3567	3399	3255	3232	3107	3719	3639	3894	3827
DHODH	XLOC_019100	105	95	140	127	147	103	152	120	68	57	64	50
PSMD7	XLOC_019124	913	897	1222	1202	562	521	570	525	1379	1362	1441	1414
ZNRF1	XLOC_019134	172	135	167	132	43	18	36	23	103	84	77	68
GABARAPL2	XLOC_019140	234	220	236	228	106	78	90	61	239	211	253	234
CENPN	XLOC_019173	689	591	913	781	830	739	922	827	1036	908	1207	1032
CMIP	XLOC_019181	445	396	190	167	303	216	182	137	322	288	360	311
USP10	XLOC_019207	1002	979	1141	1117	997	947	940	888	703	685	729	711
GSE1	XLOC_019217	318	261	159	136	129	80	108	80	144	110	176	141
COX4I1	XLOC_019222	1529	1464	2102	2031	1438	1314	1498	1386	1911	1828	2016	1954
JPH3	XLOC_019245	94	68	37	27	31	16	29	27	72	48	91	48
ZC3H18	XLOC_019256	208	191	157	138	157	122	150	121	258	224	272	228
TRAPPC2L	XLOC_019267	124	112	140	120	133	98	111	88	149	113	141	116
ACSF3	XLOC_019271	218	134	143	98	31	23	14	14	178	150	150	116
SPG7	XLOC_019281	469	368	324	264	173	147	190	167	328	266	330	252
RPL13	XLOC_019282	6318	6203	8541	8431	6369	5641	6356	5669	7010	6796	7166	6976
CDK10	XLOC_019286	146	82	146	80	31	17	20	12	160	113	153	107
NPRL3	XLOC_019303	160	117	69	42	59	29	28	16	90	44	97	55
LUC7L	XLOC_019305	363	255	337	245	330	221	271	197	290	231	274	208
C16orf13	XLOC_019312	371	338	463	434	127	115	157	144	273	237	275	248
NARFL	XLOC_019322	140	90	117	64	66	24	81	36	188	120	210	165
ZNF598	XLOC_019371	314	299	237	228	103	70	110	82	372	342	349	329
PKD1	XLOC_019373	357	309	207	179	44	27	22	6	373	282	417	324
ECI1	XLOC_019384	265	233	321	295	97	89	69	63	331	308	377	328
CEMP1	XLOC_019391	103	45	104	52	12	6	17	5	74	27	91	48
ZNF200	XLOC_019424	191	170	220	186	305	237	297	212	240	211	270	245
CREBBP	XLOC_019438	694	644	331	316	465	400	377	320	486	459	603	563
TFAP4	XLOC_019445	229	164	163	136	345	140	274	106	203	168	161	150
NAGPA	XLOC_019463	130	118	149	127	99	76	73	52	192	167	178	163
FAM86A	XLOC_019466	357	323	328	313	125	116	102	94	359	331	377	343
USP7	XLOC_019489	946	915	710	687	1200	1099	1008	936	519	491	610	586
RSL1D1	XLOC_019533	1909	1893	2483	2462	2507	2443	2381	2335	2746	2731	2677	2660
MYH11	XLOC_019581	157	39	81	25	24	9	38	9	121	33	167	45
SMG1	XLOC_019609	3080	2674	2240	1951	2821	2018	2358	1816	2068	1621	2390	1893
THUMPD1	XLOC_019631	584	582	857	846	923	891	974	929	1174	1154	1082	1072
IGSF6	XLOC_019641	27	1	6	2	91	32	47	16	14	2	23	10
GGA2	XLOC_019659	554	514	551	508	376	290	284	226	646	599	614	575
ARHGAP17	XLOC_019670	746	614	451	394	733	507	578	401	611	523	736	638
GTF3C1	XLOC_019688	1151	1115	919	891	709	690	696	666	893	853	861	838
XPO6	XLOC_019693	1314	1230	1204	1150	1366	1172	1223	1069	1002	959	1059	1005
SULT1A1	XLOC_019705	169	104	213	140	36	15	23	19	144	92	107	71
NPIPB11	XLOC_019726	123	17	74	10	53	4	59	6	60	5	92	9
KCTD13	XLOC_019742	131	78	70	41	89	44	57	29	108	83	86	58
TBC1D10B	XLOC_019757	213	177	93	77	110	83	122	76	158	137	165	148
DCTPP1	XLOC_019760	269	247	294	271	150	127	206	188	171	155	160	150
SHCBP1	XLOC_019902	530	522	526	514	689	647	668	616	592	584	562	550
VPS35	XLOC_019905	1631	1586	2020	1972	937	842	992	931	756	725	879	845
BRD7	XLOC_019946	557	523	740	724	393	353	450	416	878	851	925	896
NUDT21	XLOC_019999	1623	1572	2336	2264	1303	1189	1338	1271	2065	1968	2109	2020
BBS2	XLOC_020000	279	227	367	308	63	46	53	47	152	130	240	203
CIAPIN1	XLOC_020012	509	487	688	670	541	497	564	535	541	528	622	604
C16orf80	XLOC_020024	202	194	281	270	271	222	281	239	218	205	196	181
CSNK2A2	XLOC_020025	786	765	550	548	609	590	585	553	568	556	675	656
PRSS54	XLOC_020027	126	22	109	19	10	0	11	2	144	19	158	30
CNOT1	XLOC_020031	4113	4050	4085	4054	2323	2243	2109	2045	1964	1928	2131	2074
GOT2	XLOC_020036	1320	1298	1489	1479	1212	1183	1058	1031	1400	1377	1478	1461
CMTM4	XLOC_020072	304	145	264	153	99	54	95	39	160	76	190	91
DYNC1LI2	XLOC_020073	1318	1061	1459	1266	541	389	476	339	1372	1236	1453	1305
NAE1	XLOC_020075	848	789	1244	1189	149	124	140	124	950	893	920	870
ATP6V0D1	XLOC_020091	284	265	317	299	445	387	373	325	366	350	332	316
GFOD2	XLOC_020100	111	54	132	61	74	14	69	25	136	94	103	56
CENPT	XLOC_020103	421	106	534	126	381	14	347	11	601	99	558	103
AARS	XLOC_020153	1112	1096	1222	1206	903	879	833	814	1709	1674	1647	1605
COG4	XLOC_020159	624	580	798	740	164	154	139	131	676	641	672	638
VAC14	XLOC_020161	353	271	297	223	75	61	62	53	475	400	521	426
CMTR2	XLOC_020165	217	210	317	296	290	223	301	238	386	363	395	378
AP1G1	XLOC_020176	1302	1275	1427	1408	1374	1291	1245	1176	1037	1017	1064	1038
GLG1	XLOC_020200	1341	1292	1349	1315	743	668	703	636	1382	1338	1474	1423
RFWD3	XLOC_020203	1168	1149	1278	1257	1015	941	950	887	1205	1182	1162	1149
KARS	XLOC_020221	1878	1855	2624	2605	2612	2564	2696	2658	2718	2692	2679	2655
CDYL2	XLOC_020251	753	719	665	643	947	895	777	739	966	959	1073	1059
MBTPS1	XLOC_020279	844	772	912	861	353	322	302	272	728	652	732	660
TAF1C	XLOC_020281	129	112	86	83	73	36	62	40	190	139	237	166
COTL1	XLOC_020290	983	929	534	513	952	867	790	709	659	652	745	725
EMC8	XLOC_020300	242	211	336	311	242	180	296	240	454	436	350	323
PIEZO1	XLOC_020343	1508	1291	898	730	563	408	485	335	1070	811	1130	850
APRT	XLOC_020345	553	541	694	683	365	351	333	328	626	599	643	607
ANKRD11	XLOC_020356	811	663	338	254	431	270	314	195	825	675	1022	848
VPS9D1	XLOC_020364	119	47	59	25	20	10	17	3	106	44	89	39
FANCA	XLOC_020365	386	335	348	322	99	71	107	70	416	354	476	417
SGSM2	XLOC_020409	439	377	335	307	53	31	53	30	208	179	164	127
CYB5D2	XLOC_020435	891	79	804	111	292	23	213	7	650	73	664	75
PSMB6	XLOC_020454	718	700	924	903	806	785	845	823	1064	1051	1038	1027
MINK1	XLOC_020456	284	250	201	185	23	16	43	31	173	139	182	159
ENO3	XLOC_020462	968	935	1222	1187	218	196	207	196	268	240	328	306
RABEP1	XLOC_020473	1341	1302	1604	1573	873	828	902	876	1311	1273	1410	1384
RPAIN	XLOC_020474	429	262	520	379	341	152	271	150	372	303	415	309
ACADVL	XLOC_020494	1355	1285	1838	1736	661	647	550	537	1260	1183	1264	1179
EIF5A	XLOC_020497	3453	3425	4208	4188	4889	4768	4589	4473	4554	4534	4468	4429
POLR2A	XLOC_020508	1762	1735	574	565	151	146	127	121	984	951	1341	1311
WRAP53	XLOC_020515	117	48	146	64	197	61	151	57	187	69	212	96
CHD3	XLOC_020522	2004	1912	1825	1714	934	867	824	755	1259	1149	1328	1217
NDEL1	XLOC_020540	223	168	240	196	338	245	308	204	347	300	361	299
PIGL	XLOC_020613	107	56	122	70	52	11	52	11	120	75	117	69
MPRIP	XLOC_020627	1332	1181	935	809	1194	919	1054	817	1180	992	1244	1033
RAI1	XLOC_020640	321	272	180	159	85	65	56	44	197	186	232	212
LRRC48	XLOC_020643	42	7	36	5	64	24	32	2	62	21	37	6
DRG2	XLOC_020646	310	238	392	313	107	56	112	56	458	381	419	338
TVP23B	XLOC_020673	124	92	166	118	278	232	316	242	194	183	194	166
SLC5A10	XLOC_020678	192	2	160	0	42	0	64	0	308	0	281	0
ALDH3A2	XLOC_020705	691	661	787	773	399	366	442	428	494	478	443	427
SPECC1	XLOC_020711	2662	2651	3192	3182	2545	2521	2523	2508	4087	4064	4213	4194
DHRS7B	XLOC_020742	155	127	177	161	80	69	71	51	153	145	157	128
WSB1	XLOC_020779	411	389	481	459	318	271	225	193	476	464	450	422
SUPT6H	XLOC_020817	1282	1258	915	886	803	733	658	623	1024	967	1128	1070
TRAF4	XLOC_020822	321	310	498	463	211	162	221	176	466	439	425	407
GOSR1	XLOC_020857	406	364	340	296	368	293	343	261	523	492	582	529
RNF135	XLOC_020870	116	80	118	103	41	9	33	13	69	47	94	61
NF1	XLOC_020874	2515	2059	2077	1758	1636	1109	1401	946	1121	772	1459	1114
SUZ12	XLOC_020890	987	943	877	848	593	527	528	481	1076	1049	1015	994
PSMD11	XLOC_020899	1079	1032	1124	1078	661	532	617	554	969	909	1008	951
LIG3	XLOC_020927	309	266	332	297	104	101	104	94	257	224	229	199
TAF15	XLOC_020946	590	436	353	260	226	128	165	86	294	187	374	232
ZNHIT3	XLOC_020964	82	63	147	125	124	46	94	43	121	100	103	78
GGNBP2	XLOC_020966	606	497	563	500	416	340	389	314	574	499	529	476
AATF	XLOC_020973	428	397	571	546	494	423	503	448	698	685	723	704
MLLT6	XLOC_020997	355	305	283	235	33	17	44	27	207	154	228	177
RPL19	XLOC_021009	9772	9695	13765	13666	12214	11949	12473	12188	10375	10263	10236	10140
PSMD3	XLOC_021025	598	566	620	606	855	788	780	720	1504	1469	1459	1408
MSL1	XLOC_021028	625	601	636	603	595	568	602	559	647	617	794	763
CASC3	XLOC_021029	664	618	599	575	269	237	158	136	637	594	705	660
EIF1	XLOC_021066	772	747	478	449	1477	1079	1316	1002	903	794	1058	960
FKBP10	XLOC_021069	1156	1125	1353	1317	645	605	504	463	837	792	846	812
KLHL10	XLOC_021070	24	7	45	3	34	9	34	3	33	3	32	2
CNP	XLOC_021072	200	173	185	170	73	51	60	49	194	170	221	205
NKIRAS2	XLOC_021073	295	210	289	218	264	133	272	153	358	298	353	264
MLX	XLOC_021086	127	100	131	107	205	125	182	109	114	95	150	130
TUBG1	XLOC_021087	504	427	539	498	158	136	139	127	457	410	501	445
RPL27	XLOC_021104	3590	3560	5146	5092	2709	2644	3155	3080	3316	3277	3235	3193
NBR1	XLOC_021109	643	614	789	764	310	287	405	379	962	933	903	872
DHX8	XLOC_021117	802	767	927	903	680	633	689	656	927	900	923	894
DBF4B	XLOC_021144	167	97	123	69	81	25	52	20	313	165	323	168
NMT1	XLOC_021152	894	872	1139	1127	964	928	951	921	1178	1147	1062	1034
FMNL1	XLOC_021157	451	412	244	207	138	122	85	70	247	206	302	273
LRRC37A	XLOC_021176	175	29	152	26	95	6	80	10	111	16	125	25
LRRC37A2	XLOC_021180	237	16	158	4	154	6	127	3	111	2	150	7
NPEPPS	XLOC_021193	1167	1038	810	726	648	463	584	440	501	419	537	421
KPNB1	XLOC_021195	4729	4680	5307	5277	2123	2082	1976	1951	3182	3133	3272	3212
SP2	XLOC_021200	100	61	47	20	24	17	13	9	50	30	60	32
ATP5G1	XLOC_021219	551	517	779	749	251	229	230	216	501	476	501	479
UBE2Z	XLOC_021221	816	767	917	880	650	587	614	565	764	724	741	710
RP11-81K2.1	XLOC_021233	1644	0	2237	0	2292	0	2380	0	2056	0	2089	0
KAT7	XLOC_021239	469	455	520	502	437	396	391	355	728	703	685	667
ITGA3	XLOC_021248	767	726	756	724	175	171	163	151	154	143	161	150
EME1	XLOC_021257	139	52	178	69	90	19	101	23	157	64	166	62
LUC7L3	XLOC_021267	1035	1024	1327	1311	1390	1360	1359	1331	1405	1387	1496	1478
UTP18	XLOC_021274	458	450	702	688	592	533	556	509	531	511	489	474
TOM1L1	XLOC_021291	422	316	560	499	251	222	274	257	326	270	338	278
AKAP1	XLOC_021312	460	431	384	371	247	194	215	174	348	344	369	355
MSI2	XLOC_021313	780	600	808	698	416	235	425	273	872	773	861	767
CLTC	XLOC_021340	8552	8463	9328	9225	5751	5613	5532	5397	4160	4097	4527	4429
VMP1	XLOC_021341	2069	1413	2315	1624	1135	679	1100	671	1290	929	1359	1009
METTL2A	XLOC_021373	186	160	218	205	98	87	125	92	257	244	241	222
TLK2	XLOC_021374	340	301	357	341	421	305	340	241	496	466	514	458
TANC2	XLOC_021382	1753	1420	968	764	2160	1281	1850	1035	1091	899	1360	1161
DDX42	XLOC_021393	1018	912	1004	905	821	561	712	510	759	679	730	634
PSMC5	XLOC_021394	647	622	549	518	258	220	241	219	479	450	477	449
CEP95	XLOC_021404	444	348	425	358	118	57	113	74	542	467	609	475
PRKCA	XLOC_021422	801	712	562	525	238	204	165	144	408	356	499	450
NOL11	XLOC_021440	1009	946	1374	1320	1112	1017	1156	1056	1507	1424	1495	1414
BPTF	XLOC_021444	1747	1696	1334	1305	811	792	670	638	1417	1388	1560	1509
KPNA2	XLOC_021447	2576	2565	3109	3090	3510	3469	3579	3538	2413	2395	2473	2456
MAP2K6	XLOC_021460	341	312	412	398	153	122	177	158	65	60	85	79
RPL38	XLOC_021491	2204	2113	3386	3297	2792	2420	2898	2610	2625	2555	2708	2627
KCTD2	XLOC_021509	1104	150	1552	179	760	174	913	157	1329	263	1311	220
NUP85	XLOC_021515	743	719	988	968	214	194	200	189	619	598	720	691
MRPS7	XLOC_021516	115	101	160	142	155	124	153	141	158	134	157	138
SAP30BP	XLOC_021529	272	222	298	277	283	151	234	154	447	418	465	415
UNK	XLOC_021531	199	115	139	61	98	35	79	39	179	101	237	158
SEPT9	XLOC_021564	1163	1123	769	742	485	461	364	357	748	727	798	770
AFMID	XLOC_021576	122	103	101	91	74	50	45	31	182	161	206	186
BIRC5	XLOC_021577	87	4	132	10	81	7	98	3	134	32	162	25
CARD14	XLOC_021602	71	21	48	12	23	14	14	6	39	17	22	6
RNF213	XLOC_021604	2603	2489	1828	1767	550	539	457	441	1620	1557	1700	1629
RPTOR	XLOC_021611	617	576	414	404	270	240	202	189	528	511	678	655
C17orf89	XLOC_021621	206	184	307	277	96	70	102	88	207	186	199	176
HGS	XLOC_021631	501	476	593	558	78	49	65	41	672	635	605	577
ASPSCR1	XLOC_021642	147	97	131	103	15	13	14	12	154	109	165	133
GPS1	XLOC_021646	644	619	743	727	330	286	308	271	765	735	660	634
SLC16A3	XLOC_021651	1629	608	1527	604	808	218	690	200	1961	743	1825	767
FOXK2	XLOC_021661	643	614	508	492	337	310	299	269	734	712	851	833
TBCD	XLOC_021667	469	412	379	353	223	209	203	194	339	301	382	350
GLOD4	XLOC_021683	336	308	493	467	292	245	326	278	602	568	472	445
YWHAE	XLOC_021690	3182	3132	3641	3618	2104	1964	2065	1969	2748	2721	2935	2905
PRPF8	XLOC_021700	5380	5307	3868	3812	3360	3270	2666	2588	1651	1580	1783	1708
TSR1	XLOC_021715	1663	1648	1883	1862	1490	1422	1504	1438	1674	1647	1799	1776
MNT	XLOC_021719	133	91	96	67	94	61	65	41	79	50	125	75
ITGAE	XLOC_021746	334	129	336	151	442	140	444	196	412	124	491	140
C17orf85	XLOC_021749	383	335	382	345	245	208	235	202	540	500	537	512
CAMKK1	XLOC_021750	415	369	405	378	140	125	129	120	335	327	369	354
ZZEF1	XLOC_021753	626	578	517	489	534	473	437	386	592	563	696	679
ANKFY1	XLOC_021755	1102	1025	955	901	377	311	300	260	780	735	848	794
UBE2G1	XLOC_021756	553	545	546	537	477	393	445	389	708	702	681	670
MYBBP1A	XLOC_021760	550	482	523	422	272	166	268	159	372	308	433	351
ZNF232	XLOC_021780	144	116	155	116	36	31	66	59	190	179	219	195
NUP88	XLOC_021785	645	627	934	904	513	480	517	475	687	639	614	577
DERL2	XLOC_021788	304	285	442	416	161	125	214	147	320	298	406	371
AC040977.1	XLOC_021806	378	361	548	503	246	220	253	233	298	274	327	298
FXR2	XLOC_021828	380	324	450	385	323	257	287	242	537	453	479	407
LSMD1	XLOC_021832	541	190	682	243	368	84	361	72	501	143	543	190
AURKB	XLOC_021844	430	416	472	448	342	293	345	297	626	594	619	582
STX8	XLOC_021862	92	61	104	73	72	46	80	57	161	133	163	136
TMEM220	XLOC_021880	55	8	85	6	3	0	7	0	148	7	173	10
ELAC2	XLOC_021899	871	831	1013	982	678	620	716	678	863	834	795	774
NCOR1	XLOC_021931	1705	1600	1511	1436	1045	968	1033	951	1373	1281	1429	1331
CENPV	XLOC_021933	157	106	210	134	169	126	192	137	264	174	262	173
FAM211A	XLOC_021937	143	129	100	94	73	68	63	50	113	73	121	96
SREBF1	XLOC_021965	1374	1311	984	942	87	81	54	50	562	535	645	612
ATPAF2	XLOC_021968	79	66	99	91	82	47	60	35	117	105	128	102
TOP3A	XLOC_021973	494	443	537	507	180	147	158	126	554	515	581	532
SHMT1	XLOC_021974	385	348	411	398	97	84	85	70	273	250	318	287
AKAP10	XLOC_022015	335	307	406	391	315	294	282	265	499	482	541	517
USP22	XLOC_022045	1978	1935	1937	1913	1778	1737	1566	1539	2775	2737	2885	2828
TMEM11	XLOC_022046	141	116	168	149	213	145	166	118	193	158	215	168
IFT20	XLOC_022103	106	70	140	107	45	10	54	18	124	91	105	74
SLC46A1	XLOC_022107	208	173	211	182	102	90	69	65	305	275	273	230
PIGS	XLOC_022111	352	343	463	453	343	298	348	309	371	358	448	436
KIAA0100	XLOC_022114	2564	2509	2758	2717	1016	949	1086	1037	1337	1290	1400	1339
RAB34	XLOC_022118	735	711	940	903	470	413	496	410	791	758	691	652
PHF12	XLOC_022128	375	312	291	245	585	453	445	340	366	316	360	314
SSH2	XLOC_022145	698	613	486	435	211	164	216	175	326	305	405	373
BLMH	XLOC_022158	475	456	542	512	338	272	335	275	229	219	299	276
CRLF3	XLOC_022169	254	192	212	181	138	105	121	85	251	197	263	207
UTP6	XLOC_022186	524	491	695	659	500	427	473	401	579	547	547	514
CCT6B	XLOC_022224	121	9	150	12	261	1	315	1	277	3	233	2
MYO19	XLOC_022275	1047	840	1100	941	159	105	176	98	996	775	986	788
ACACA	XLOC_022280	3157	3042	2653	2583	1634	1483	1409	1298	998	970	1238	1201
SYNRG	XLOC_022284	402	360	289	264	142	128	113	101	341	317	419	401
DDX52	XLOC_022285	561	528	728	693	627	541	572	484	940	911	955	920
RPL23	XLOC_022306	5239	5026	7851	7477	6294	5187	6624	5615	5209	4859	5503	5124
MED1	XLOC_022321	1014	902	934	854	778	684	663	583	1607	1460	1820	1666
TOP2A	XLOC_022339	6293	6213	8081	8005	2098	2046	2141	2089	6166	6106	6627	6541
NT5C3B	XLOC_022407	262	247	343	319	207	183	207	172	251	235	237	220
ACLY	XLOC_022411	5033	4990	5512	5478	3130	3097	2897	2869	2376	2346	2428	2410
DNAJC7	XLOC_022412	759	628	792	711	754	572	673	512	905	816	818	701
STAT5B	XLOC_022422	323	264	367	346	254	197	175	135	481	453	461	420
STAT3	XLOC_022424	815	786	903	876	345	285	330	271	1068	1039	1109	1097
PSMC3IP	XLOC_022428	110	78	104	88	53	21	43	14	79	58	70	52
PLEKHH3	XLOC_022430	207	184	237	225	79	62	78	61	198	177	198	177
EZH1	XLOC_022433	217	198	225	213	82	72	66	54	228	202	264	242
BECN1	XLOC_022437	262	231	319	297	53	41	52	37	424	394	329	300
UBTF	XLOC_022471	918	890	1060	1035	551	535	462	427	1307	1274	1247	1221
SLC25A39	XLOC_022476	898	869	1072	1050	968	894	913	865	1301	1240	1215	1161
GPATCH8	XLOC_022480	424	378	265	254	343	294	297	263	565	541	612	592
CCDC43	XLOC_022483	394	372	486	471	321	281	336	302	615	590	670	656
EFTUD2	XLOC_022489	1645	1549	1651	1578	1303	1135	1103	1005	1490	1378	1572	1472
PLEKHM1	XLOC_022507	79	65	54	40	69	45	62	38	129	111	140	121
KANSL1	XLOC_022516	772	589	598	484	1388	811	1088	675	792	670	955	747
ARL17B	XLOC_022519	177	4	156	4	97	2	81	3	122	17	144	26
ARL17A	XLOC_022520	754	16	499	8	586	10	444	10	355	7	438	7
CDC27	XLOC_022528	1297	1265	1593	1564	765	726	777	728	1203	1159	1318	1285
SNF8	XLOC_022576	551	469	616	559	397	327	403	341	624	559	552	475
PHB	XLOC_022588	1628	1605	2212	2195	2276	2202	2351	2299	2046	2020	2066	2049
SPOP	XLOC_022595	276	255	300	279	317	257	320	287	347	322	329	305
SLC35B1	XLOC_022596	352	328	467	436	525	395	535	424	632	594	601	559
COL1A1	XLOC_022608	1346	1304	554	517	869	779	699	617	666	600	842	775
SPAG9	XLOC_022629	946	906	1022	984	729	681	678	639	986	927	1089	1016
MBTD1	XLOC_022631	379	325	286	242	384	272	327	227	264	204	246	188
CUEDC1	XLOC_022665	192	157	235	207	31	26	52	40	180	165	142	135
TEX14	XLOC_022681	23	0	53	0	71	2	80	0	63	4	69	12
USP32	XLOC_022714	481	461	527	512	545	514	491	458	389	373	417	409
APPBP2	XLOC_022718	457	439	566	543	199	172	206	181	509	492	673	643
MED13	XLOC_022735	1494	1475	1756	1735	1135	1052	1014	959	1422	1401	1586	1545
TEX2	XLOC_022774	396	364	393	369	206	181	185	165	588	534	483	441
POLG2	XLOC_022776	115	73	105	91	182	113	146	86	108	74	135	105
LRRC37A3	XLOC_022785	151	119	71	58	93	68	58	42	101	74	123	90
HELZ	XLOC_022799	983	958	973	954	1001	928	854	795	762	746	848	825
PSMD12	XLOC_022801	932	920	693	682	631	577	558	531	691	677	840	805
FAM20A	XLOC_022817	25	8	24	4	12	0	3	0	25	12	46	5
H3F3B	XLOC_022896	1713	1674	2630	2591	1948	1835	2048	1947	3354	3310	3301	3248
SRP68	XLOC_022905	479	454	426	405	665	550	453	382	611	556	593	529
EXOC7	XLOC_022906	333	282	377	341	91	75	103	87	446	410	420	389
UBE2O	XLOC_022913	400	392	257	247	342	296	270	223	551	529	482	457
DNAH17	XLOC_022949	251	155	128	99	99	52	60	35	147	96	152	98
CYTH1	XLOC_022952	184	163	206	177	188	141	178	129	297	258	255	223
LGALS3BP	XLOC_022957	2485	2463	2956	2932	1184	1174	1202	1183	1781	1763	1562	1543
EIF4A3	XLOC_022968	1098	1055	1467	1438	1678	1515	1463	1311	226	179	274	210
SGSH	XLOC_022970	117	37	97	31	51	13	41	7	60	20	71	21
ENTHD2	XLOC_022987	75	55	83	55	40	16	32	16	138	107	148	120
SLC38A10	XLOC_022988	462	401	355	325	108	86	83	62	278	255	255	237
ARL16	XLOC_023001	306	243	298	242	60	46	54	31	210	153	221	153
P4HB	XLOC_023005	3255	3218	3744	3716	2216	2126	2057	1990	3428	3374	3426	3357
ALYREF	XLOC_023008	635	619	771	761	1132	1092	1057	1026	749	726	733	717
DCXR	XLOC_023015	194	177	231	208	121	108	99	88	235	213	193	174
DUS1L	XLOC_023017	372	329	419	390	152	107	145	97	587	528	522	492
CCDC57	XLOC_023019	442	223	296	166	54	22	48	23	167	88	158	90
CSNK1D	XLOC_023020	525	335	446	316	468	276	363	216	567	382	519	337
OGFOD3	XLOC_023025	86	76	111	93	35	28	35	26	147	116	152	123
C17orf62	XLOC_023027	86	48	88	45	13	4	13	4	105	56	98	50
WDR45B	XLOC_023033	412	394	575	557	836	787	794	760	843	836	837	819
B3GNTL1	XLOC_023042	80	45	59	43	15	9	22	12	101	64	99	60
USP14	XLOC_023048	476	466	289	271	324	290	281	241	322	299	356	330
TYMS	XLOC_023053	359	312	254	225	104	95	141	136	284	252	310	271
SMCHD1	XLOC_023070	1631	1551	1765	1710	1339	1223	1299	1157	1218	1158	1323	1246
MYL12A	XLOC_023080	1035	1004	1615	1564	627	530	687	611	873	847	865	825
PTPRM	XLOC_023122	1279	1089	1151	1013	709	485	671	502	1762	1575	1898	1665
RAB12	XLOC_023132	255	233	247	240	182	140	214	178	286	267	263	254
SOGA2	XLOC_023133	625	503	433	360	168	129	123	91	574	526	665	599
RALBP1	XLOC_023141	753	725	854	827	537	504	575	523	406	397	439	415
RAB31	XLOC_023146	1239	1208	1354	1334	725	704	731	699	1450	1436	1512	1497
VAPA	XLOC_023149	1441	1275	1919	1799	2295	1805	2410	2021	948	849	1088	987
NAPG	XLOC_023155	365	330	488	440	227	199	229	209	437	418	515	487
GNAL	XLOC_023170	793	88	975	95	2543	56	2524	58	1075	94	1050	91
IMPA2	XLOC_023175	489	431	618	580	260	218	293	247	332	269	276	220
TUBB6	XLOC_023185	729	403	1113	671	381	248	405	292	1033	718	887	603
SEH1L	XLOC_023195	898	809	1021	956	565	445	457	370	985	890	1036	906
CEP192	XLOC_023196	1237	1188	1307	1278	441	418	445	437	1137	1103	1236	1198
LDLRAD4	XLOC_023197	313	161	287	219	54	41	46	35	452	405	506	446
MIB1	XLOC_023232	1352	1302	1716	1681	500	475	562	544	1533	1487	1571	1523
C18orf8	XLOC_023252	137	94	179	141	91	74	101	67	202	138	187	127
TTC39C	XLOC_023254	639	614	659	633	477	432	504	468	334	321	313	302
IMPACT	XLOC_023260	253	226	401	362	130	78	102	73	280	259	320	307
TAF4B	XLOC_023273	208	198	197	187	302	268	309	269	266	264	285	275
ZNF397	XLOC_023326	142	75	147	62	69	55	50	29	125	76	146	98
ELP2	XLOC_023333	875	826	1041	997	808	611	595	470	569	517	561	495
CTIF	XLOC_023378	226	190	139	123	70	60	58	49	185	165	142	127
POLI	XLOC_023410	101	77	98	83	31	21	32	21	65	41	98	80
NEDD4L	XLOC_023436	324	279	323	301	219	185	253	219	333	316	316	306
ZNF532	XLOC_023451	522	480	401	390	287	258	275	264	447	430	451	438
KIAA1468	XLOC_023484	386	353	468	430	367	272	402	308	343	329	350	323
ATP9B	XLOC_023578	277	223	193	169	157	132	157	137	193	148	215	167
HSBP1L1	XLOC_023587	103	63	117	91	55	29	56	28	51	38	40	29
AC139100.2	XLOC_023591	82	17	54	23	9	0	10	2	96	35	139	39
THOC1	XLOC_023596	400	295	489	379	313	156	277	137	459	355	425	321
ENOSF1	XLOC_023605	783	540	710	543	151	139	130	121	436	340	468	379
YES1	XLOC_023606	904	888	1128	1113	346	304	354	314	839	821	804	784
DLGAP1	XLOC_023636	104	0	93	2	24	2	20	2	145	1	107	0
PPP4R1	XLOC_023682	661	611	784	736	751	680	647	559	479	441	578	547
AFG3L2	XLOC_023722	1121	990	1316	1201	413	313	441	385	826	675	874	747
PTPN2	XLOC_023730	554	504	695	663	266	236	266	240	639	613	682	642
ZNF519	XLOC_023750	190	149	137	100	103	79	81	66	155	135	155	133
ROCK1	XLOC_023772	821	807	1008	995	341	321	297	277	512	497	657	637
ESCO1	XLOC_023780	423	401	542	535	268	244	252	240	533	515	590	569
TMEM241	XLOC_023803	316	105	258	114	68	12	32	3	299	106	268	92
NPC1	XLOC_023805	607	398	634	378	290	172	274	129	859	545	932	643
ANKRD29	XLOC_023807	496	386	568	465	96	85	83	72	409	320	496	399
SS18	XLOC_023828	798	738	1004	945	295	261	306	282	823	783	825	759
GAREM	XLOC_023869	359	32	497	18	445	25	417	13	500	27	594	25
RPRD1A	XLOC_023891	904	877	1231	1217	562	487	586	503	1419	1402	1546	1534
ATP5A1	XLOC_023923	3833	3759	5455	5364	3636	3529	3685	3602	4116	4032	3954	3891
PIAS2	XLOC_023928	404	361	380	342	312	229	301	235	254	221	298	271
SMAD2	XLOC_023939	2053	2030	2324	2299	2353	2291	2226	2158	1990	1970	2155	2124
MBD2	XLOC_023980	385	366	418	388	349	331	355	335	316	291	325	293
NARS	XLOC_024004	1322	1298	2032	1992	813	777	915	876	2118	2015	2216	2093
LMAN1	XLOC_024021	2557	2526	3339	3313	902	872	927	886	3916	3900	3905	3879
VPS4B	XLOC_024047	350	323	394	384	258	234	306	281	494	474	526	513
TMX3	XLOC_024071	577	533	680	648	288	256	263	232	765	730	720	687
CYB5A	XLOC_024097	150	135	259	236	204	160	245	220	181	167	174	162
TXNL4A	XLOC_024137	420	405	607	598	400	383	414	396	413	390	423	401
BSG	XLOC_024155	3643	3609	4682	4648	3637	3596	3342	3307	4022	3983	3919	3882
STK11	XLOC_024183	64	12	60	8	8	0	10	4	28	3	37	8
CIRBP	XLOC_024188	607	583	840	825	69	63	84	79	806	769	816	786
C19orf24	XLOC_024189	195	183	227	206	281	252	316	288	261	253	253	233
MUM1	XLOC_024190	476	342	426	304	102	53	120	83	545	445	505	370
NDUFS7	XLOC_024193	284	263	384	366	207	178	198	184	496	460	478	448
DAZAP1	XLOC_024194	891	723	914	801	1051	726	985	769	994	873	1006	853
RPS15	XLOC_024196	2566	2527	3483	3443	3788	3591	3892	3715	3091	3033	2929	2870
APC2	XLOC_024198	31	11	21	5	14	3	9	2	37	4	23	3
DOT1L	XLOC_024216	212	199	97	88	85	75	61	50	129	107	233	190
OAZ1	XLOC_024219	2055	2029	2618	2589	1888	1837	2005	1956	3185	3103	3019	2939
GADD45B	XLOC_024222	131	131	153	153	463	422	455	401	258	235	258	240
ZNF554	XLOC_024226	55	37	66	51	24	5	27	9	78	61	75	61
C19orf71	XLOC_024241	117	18	94	16	127	23	151	30	208	35	185	31
HMG20B	XLOC_024244	756	701	984	939	421	363	404	368	1091	1024	1090	995
SAFB	XLOC_024288	457	401	488	442	546	417	532	409	630	554	653	585
RPS28	XLOC_024343	969	958	1441	1424	974	939	974	923	1190	1157	1160	1119
HNRNPM	XLOC_024348	1253	1185	1238	1204	2076	1753	1789	1546	1600	1533	1594	1528
ZNF317	XLOC_024360	382	358	387	379	766	700	717	658	799	761	827	798
UBL5	XLOC_024380	496	476	743	717	601	540	574	509	635	612	566	543
ILF3	XLOC_024401	3027	2907	2647	2525	1866	1713	1781	1665	2666	2516	2705	2553
DNM2	XLOC_024403	802	709	745	689	392	359	394	358	944	892	912	845
SMARCA4	XLOC_024410	1648	1584	902	850	1031	947	855	755	828	768	962	900
LDLR	XLOC_024412	441	410	394	375	363	267	328	270	578	556	500	470
TSPAN16	XLOC_024415	124	0	121	0	35	0	18	0	25	0	49	1
CCDC159	XLOC_024417	142	76	179	90	57	22	47	24	55	32	83	44
PRKCSH	XLOC_024421	755	691	666	613	390	333	336	296	679	604	785	681
ZNF788	XLOC_024441	25	1	23	0	26	1	34	1	25	2	29	2
WDR83	XLOC_024458	595	147	827	207	1037	236	982	203	938	290	796	265
GCDH	XLOC_024469	177	131	245	189	156	90	118	88	240	163	238	173
CALR	XLOC_024473	8524	8422	12218	12068	7470	7323	7436	7310	8220	8084	8235	8117
RAD23A	XLOC_024474	694	676	686	671	327	307	273	261	797	776	736	717
TPM4	XLOC_024538	3750	3671	5417	5361	2695	2635	2900	2847	4210	4167	3994	3966
C19orf44	XLOC_024545	163	116	129	117	143	87	123	78	197	152	208	144
SLC27A1	XLOC_024570	49	27	51	33	21	5	27	1	41	22	47	22
COLGALT1	XLOC_024573	1153	1130	1184	1173	1001	967	935	929	1960	1909	1931	1893
UBA52	XLOC_024601	2857	2835	4059	4031	3699	3631	3743	3701	2301	2286	2297	2280
C19orf60	XLOC_024602	206	148	227	176	25	14	34	20	135	109	152	124
UPF1	XLOC_024606	520	485	314	287	469	397	418	378	583	548	663	604
MAU2	XLOC_024616	296	245	186	168	53	36	40	30	321	273	370	304
ZNF431	XLOC_024660	203	173	147	120	89	64	71	56	233	214	318	284
URI1	XLOC_024736	753	739	905	886	461	413	377	347	1070	1054	1031	1021
ZNF507	XLOC_024755	660	552	496	415	403	308	336	266	620	520	814	697
LSM14A	XLOC_024784	672	657	839	827	408	386	411	380	923	899	991	972
UBA2	XLOC_024787	1687	1670	2328	2290	2186	2164	2257	2229	2883	2853	3009	2972
GRAMD1A	XLOC_024799	254	218	226	204	125	109	115	103	175	147	203	164
GAPDHS	XLOC_024818	216	52	191	44	59	11	49	12	124	30	105	21
TMEM147	XLOC_024819	416	412	593	578	420	390	400	358	741	723	587	572
WDR62	XLOC_024842	369	282	221	168	82	36	67	35	216	170	241	199
ZNF146	XLOC_024846	1447	1438	1672	1651	1196	1175	1182	1134	2410	2399	2525	2511
ZNF420	XLOC_024862	81	68	147	132	230	196	256	224	145	133	164	148
SIPA1L3	XLOC_024876	263	214	103	83	84	64	76	63	120	101	126	113
EIF3K	XLOC_024893	1184	1158	1501	1480	800	780	789	765	1251	1232	1428	1401
ACTN4	XLOC_024894	2165	2129	1889	1861	2287	2247	2034	2006	2703	2669	2686	2645
SAMD4B	XLOC_024908	375	326	238	205	109	76	77	59	228	198	314	283
TIMM50	XLOC_024914	475	462	594	586	319	264	299	265	734	711	686	662
PSMC4	XLOC_024932	838	824	1069	1051	796	770	756	724	1123	1106	924	912
HNRNPUL1	XLOC_024956	1975	1675	1989	1659	1489	1215	1270	1038	2170	1866	2308	1954
RPS19	XLOC_024972	5983	5885	7705	7620	6153	6019	6468	6355	7510	7412	6925	6816
ZNF224	XLOC_025006	158	111	181	147	174	127	169	116	154	131	175	139
ZNF227	XLOC_025010	49	36	48	43	81	53	51	25	74	58	78	53
PPP5C	XLOC_025062	760	649	794	717	157	146	160	142	762	717	796	752
ARHGAP35	XLOC_025071	1575	1552	1234	1220	801	764	780	759	988	981	1106	1102
SEPW1	XLOC_025089	435	403	492	459	321	291	327	302	1075	1012	979	925
C19orf68	XLOC_025096	53	23	52	33	16	4	5	2	36	18	39	20
ZNF114	XLOC_025097	350	77	293	63	82	39	65	36	392	38	427	43
BAX	XLOC_025116	255	231	270	219	160	88	147	93	217	178	266	221
FTL	XLOC_025118	16337	16310	21754	21733	27452	27413	27973	27937	26864	26831	27550	27521
SNRNP70	XLOC_025127	794	653	983	844	1032	694	948	648	1110	1030	1117	1047
AP2A1	XLOC_025151	541	501	397	357	186	170	156	144	410	359	382	336
PTOV1	XLOC_025154	501	406	299	235	135	117	136	123	444	362	448	332
ZNF473	XLOC_025159	223	206	284	257	322	274	328	293	797	751	826	778
PPP2R1A	XLOC_025222	1247	1236	1418	1400	1367	1342	1239	1216	1925	1909	1771	1749
ZNF480	XLOC_025225	384	364	455	426	275	248	253	221	397	385	484	473
NDUFA3	XLOC_025316	262	159	373	224	227	146	232	151	346	219	320	193
PRPF31	XLOC_025317	622	601	729	709	570	533	418	394	796	765	783	747
RPS9	XLOC_025321	3183	3101	4127	4038	2696	2630	2623	2533	4031	3905	4001	3891
RPL28	XLOC_025364	1946	1607	2540	2116	3105	2568	2646	2169	3341	2585	3226	2625
U2AF2	XLOC_025371	1110	1082	1209	1193	1520	1473	1475	1437	1118	1104	1029	994
EPN1	XLOC_025373	354	330	241	229	205	192	165	158	380	352	386	362
ZNF444	XLOC_025389	133	87	87	60	53	17	59	33	104	72	114	81
ZNF274	XLOC_025445	145	111	156	130	121	88	78	47	175	146	175	132
RPS5	XLOC_025456	4276	4215	6025	5962	5114	4940	5265	5110	4648	4541	4667	4589
TRIM28	XLOC_025465	2778	2732	2276	2241	1452	1407	1338	1282	2628	2580	2665	2603
POLRMT	XLOC_025488	483	469	505	484	123	114	112	95	648	624	593	560
RNF126	XLOC_025490	221	205	184	171	123	91	76	47	300	269	305	282
POLR2E	XLOC_025500	570	555	662	640	686	652	583	560	820	791	814	787
ABHD17A	XLOC_025524	233	172	231	175	171	42	132	33	226	143	227	166
AP3D1	XLOC_025530	770	748	697	676	478	465	424	412	807	781	832	804
PLEKHJ1	XLOC_025532	192	159	310	279	53	27	44	29	362	322	312	258
LSM7	XLOC_025537	221	208	278	262	97	72	116	85	347	331	360	342
AES	XLOC_025555	1173	1156	1528	1495	743	717	691	675	820	797	843	815
MFSD12	XLOC_025563	633	571	672	597	301	216	268	201	1707	1576	1476	1355
CACTIN	XLOC_025566	179	155	140	124	146	133	155	135	353	329	313	279
MAP2K2	XLOC_025579	559	529	535	506	322	306	336	315	685	651	677	634
UBXN6	XLOC_025588	280	214	304	276	116	85	144	129	318	281	316	280
C19orf10	XLOC_025593	589	539	863	825	545	517	568	543	704	665	698	663
DPP9	XLOC_025595	358	338	284	263	279	264	211	209	432	412	484	456
SAFB2	XLOC_025606	369	268	403	301	413	228	341	190	564	421	497	370
LONP1	XLOC_025608	812	781	791	778	613	595	575	549	939	875	966	932
RANBP3	XLOC_025614	365	333	368	350	308	258	293	267	562	538	442	417
C3	XLOC_025633	841	789	865	820	413	401	454	404	327	265	389	314
TIMM44	XLOC_025661	360	342	460	452	131	116	119	109	812	779	755	717
EIF3G	XLOC_025709	797	738	934	897	768	667	705	636	1076	1034	1125	1072
DHPS	XLOC_025761	181	171	269	248	101	51	85	38	269	219	275	232
C19orf43	XLOC_025767	532	520	754	739	341	294	319	275	682	665	622	605
PRDX2	XLOC_025770	1599	1582	2061	2044	1123	1089	1026	1001	1499	1479	1489	1472
SYCE2	XLOC_025773	27	2	47	12	34	17	21	5	57	15	48	17
LPHN1	XLOC_025804	742	686	329	308	106	97	81	80	373	359	406	381
DDX39A	XLOC_025809	949	879	1084	1024	1583	1412	1430	1304	1209	1120	1159	1080
GIPC1	XLOC_025811	610	580	676	654	229	208	263	256	691	673	577	569
EMR3	XLOC_025814	32	0	62	0	28	0	28	0	32	0	22	0
ILVBL	XLOC_025827	208	191	301	278	65	54	49	45	324	300	373	348
BRD4	XLOC_025833	481	465	217	200	473	447	407	381	430	417	534	516
AKAP8L	XLOC_025836	310	271	322	282	646	575	609	554	599	545	646	600
HAUS8	XLOC_025869	153	131	178	176	100	78	73	51	330	301	301	275
ABHD8	XLOC_025875	280	36	359	27	153	7	169	4	309	31	289	17
SUGP2	XLOC_025914	923	871	737	692	284	257	226	210	1174	1101	1286	1240
ATP13A1	XLOC_025926	414	378	264	233	70	62	45	41	259	204	235	191
CEP89	XLOC_026065	139	68	164	79	58	22	40	19	158	96	144	88
DMKN	XLOC_026111	230	188	337	299	136	108	121	99	69	69	81	75
ZNF529	XLOC_026144	159	131	120	99	196	150	170	126	192	181	182	162
ZNF850	XLOC_026147	63	14	62	20	126	10	124	10	65	8	63	9
SIRT2	XLOC_026187	151	136	202	184	92	78	98	82	196	173	148	133
RPS16	XLOC_026204	905	806	912	843	1167	842	868	609	808	707	997	871
FBL	XLOC_026210	921	904	993	975	800	761	757	730	926	886	1021	1002
AKT2	XLOC_026219	502	417	588	516	589	457	486	421	747	670	717	620
ADCK4	XLOC_026232	212	175	239	194	33	21	34	24	95	65	114	70
PAFAH1B3	XLOC_026272	216	171	278	230	33	26	49	35	210	174	229	173
SMG9	XLOC_026310	160	131	87	85	50	35	56	41	268	244	297	265
ZNF235	XLOC_026321	117	96	79	61	98	75	94	68	37	29	59	53
ERCC1	XLOC_026344	311	303	329	322	122	96	112	95	699	638	652	597
SYMPK	XLOC_026353	695	615	425	366	200	155	215	190	579	501	555	457
STRN4	XLOC_026382	430	401	439	419	305	266	276	239	575	536	545	514
NAPA	XLOC_026392	398	372	434	411	268	220	280	235	563	530	506	480
LIG1	XLOC_026405	704	636	690	653	214	204	203	189	409	370	415	375
CARD8	XLOC_026406	188	149	164	134	28	21	24	18	283	249	328	282
RASIP1	XLOC_026420	688	677	876	863	542	499	500	472	771	762	797	783
PIH1D1	XLOC_026447	375	354	483	461	258	247	260	233	449	419	397	366
NOSIP	XLOC_026450	327	305	428	414	194	169	193	186	650	623	638	623
VRK3	XLOC_026466	147	112	148	128	26	14	23	11	208	200	246	220
ZNF83	XLOC_026547	67	44	56	37	37	25	36	21	67	43	67	50
MBOAT7	XLOC_026592	323	288	276	266	132	124	99	91	415	382	463	426
UBE2S	XLOC_026633	656	643	767	752	884	802	800	746	1295	1271	1127	1091
ZNF550	XLOC_026681	170	120	183	140	312	207	281	186	221	190	289	258
SLC27A5	XLOC_026708	132	112	151	135	63	34	62	41	116	104	111	96
MZF1	XLOC_026715	243	145	178	91	74	28	58	21	164	77	146	89
ACP1	XLOC_026718	617	608	929	916	654	625	690	654	1094	1080	1116	1098
TRAPPC12	XLOC_026733	180	119	156	131	26	25	22	20	180	150	165	116
IAH1	XLOC_026764	191	27	212	37	89	1	85	14	213	25	256	13
RRM2	XLOC_026778	1333	1311	1409	1385	560	522	594	545	964	942	1168	1138
HPCAL1	XLOC_026781	244	200	192	167	134	97	81	62	230	206	222	211
LPIN1	XLOC_026805	370	313	378	343	163	132	159	136	322	277	307	268
DDX1	XLOC_026819	1269	1248	1544	1517	735	709	723	699	1038	1013	1102	1081
CENPO	XLOC_026881	129	109	88	79	120	79	96	60	175	139	220	188
HADHB	XLOC_026898	527	516	765	744	367	351	393	379	654	636	676	647
SLC30A6	XLOC_026961	287	256	287	271	49	40	41	41	289	266	320	292
BIRC6	XLOC_026965	2912	2863	3154	3114	1620	1539	1389	1335	1453	1416	1583	1551
CRIM1	XLOC_026985	762	755	821	808	1695	1641	1387	1339	1721	1701	1788	1760
CEBPZ-AS1	XLOC_026990	506	23	551	36	789	17	730	10	568	23	573	19
EML4	XLOC_027026	871	822	942	913	560	496	602	542	494	469	513	486
PLEKHH2	XLOC_027034	53	32	89	27	23	6	11	0	115	65	103	59
PRKCE	XLOC_027047	197	158	173	160	57	43	42	27	232	214	208	180
EPAS1	XLOC_027048	572	565	453	440	1430	1342	1141	1083	738	726	779	764
TTC7A	XLOC_027057	364	282	264	230	101	79	81	74	259	219	217	175
MSH2	XLOC_027063	1695	1662	2377	2334	284	278	292	292	1162	1145	1293	1262
MSH6	XLOC_027066	2174	2149	2759	2739	1251	1237	1266	1250	2362	2348	2448	2422
SPTBN1	XLOC_027093	5166	4997	5351	5231	3717	3600	3193	3043	4581	4479	4875	4787
EML6	XLOC_027095	325	269	282	264	45	36	44	35	246	224	272	247
RPS27A	XLOC_027099	6815	6699	10158	10015	7785	7382	8362	8025	7074	6896	7318	7175
AHSA2	XLOC_027134	393	286	464	354	110	83	100	75	399	327	418	334
EHBP1	XLOC_027152	801	770	693	657	223	185	233	195	533	492	593	567
MDH1	XLOC_027156	1732	1637	2619	2535	1020	955	1167	1083	2259	2192	2143	2102
UGP2	XLOC_027159	934	887	1112	1076	651	579	667	604	547	508	600	556
AFTPH	XLOC_027165	391	368	472	457	463	417	435	399	1099	1083	1006	975
MEIS1	XLOC_027183	465	427	545	522	368	326	365	323	375	369	450	436
NAGK	XLOC_027237	114	57	139	95	34	15	31	16	160	109	163	119
MPHOSPH10	XLOC_027239	452	430	537	526	793	687	786	704	736	716	713	701
ZNF638	XLOC_027241	2766	2438	3058	2784	2112	1705	2137	1735	2979	2762	3261	2975
CCT7	XLOC_027251	4461	4392	6039	5957	3482	3417	3741	3673	5003	4925	4968	4889
ALMS1	XLOC_027254	1739	1672	1756	1716	437	408	422	408	1601	1568	1873	1836
DGUOK	XLOC_027261	356	330	455	443	314	299	325	308	288	267	265	251
MRPL19	XLOC_027295	1188	922	1372	1095	1250	964	1153	916	1185	981	1220	946
MAT2A	XLOC_027347	1448	1369	1427	1353	1805	1547	1471	1275	1140	1052	1214	1119
USP39	XLOC_027351	513	493	575	562	464	441	450	429	685	650	628	598
PTCD3	XLOC_027357	1192	1010	1469	1280	1252	860	1238	868	1664	1444	1649	1437
KDM3A	XLOC_027362	589	502	427	363	563	348	485	316	399	327	469	389
CIAO1	XLOC_027481	533	504	587	547	241	192	203	171	582	526	550	505
ANKRD36	XLOC_027495	725	603	613	520	84	60	65	48	504	467	572	521
COX5B	XLOC_027500	694	684	1010	982	770	756	836	822	1060	1034	975	959
EIF5B	XLOC_027515	696	677	551	537	614	514	499	413	467	437	531	499
NPAS2	XLOC_027530	162	92	81	52	30	13	51	41	36	28	21	18
RPL31	XLOC_027532	4925	4834	7280	7199	4591	4556	5001	4967	4476	4414	4393	4319
TMEM182	XLOC_027552	213	21	132	14	129	4	102	0	99	16	154	7
GCC2	XLOC_027606	640	590	677	618	246	227	210	191	634	592	669	634
RANBP2	XLOC_027608	3707	3679	4280	4251	2990	2935	2848	2803	2273	2260	2452	2436
CCDC138	XLOC_027609	347	250	423	360	92	78	97	75	426	380	453	395
RGPD5	XLOC_027618	61	6	28	0	74	11	63	4	22	3	40	5
TTL	XLOC_027652	1472	1433	1639	1607	661	617	619	564	1752	1725	1811	1781
POLR1B	XLOC_027653	1046	1022	1188	1172	1556	1491	1324	1289	964	945	916	901
SLC20A1	XLOC_027656	664	606	649	602	1339	1152	1203	1024	1078	1031	1197	1121
CBWD2	XLOC_027674	167	119	201	168	96	71	108	89	143	108	159	124
RABL2A	XLOC_027680	46	13	36	9	10	3	10	1	30	19	42	21
ACTR3	XLOC_027684	2333	2231	3289	3183	2564	2296	2617	2373	1921	1769	1947	1779
DDX18	XLOC_027694	942	845	1163	1085	1355	993	1240	948	1506	1421	1535	1452
DBI	XLOC_027705	726	706	1367	1338	807	772	919	882	701	687	728	707
PTPN4	XLOC_027712	489	443	570	538	332	307	305	280	657	639	713	678
TSN	XLOC_027732	824	816	982	972	850	814	869	836	1012	998	926	914
IMP4	XLOC_027793	261	256	307	302	299	253	336	280	345	340	327	323
PLEKHB2	XLOC_027806	378	334	464	440	767	751	652	640	796	761	865	837
CCNT2	XLOC_027844	410	398	476	451	1195	1076	1143	1052	665	615	681	637
R3HDM1	XLOC_027847	460	428	310	278	226	200	215	200	287	276	326	305
UBXN4	XLOC_027849	633	604	736	708	230	210	218	199	486	468	608	586
KYNU	XLOC_027878	683	660	858	832	572	537	556	516	908	878	738	709
MBD5	XLOC_027903	150	127	152	125	153	116	94	67	200	180	212	182
RIF1	XLOC_027921	2340	2324	2737	2719	1534	1513	1538	1528	1279	1257	1446	1422
GPD2	XLOC_027943	1179	1127	1519	1461	1000	937	1061	1000	524	500	599	575
PKP4	XLOC_027954	656	566	740	643	493	430	412	363	721	655	716	663
TANC1	XLOC_027961	576	479	471	418	374	227	344	241	652	558	700	599
TANK	XLOC_027968	147	113	166	141	39	26	27	18	206	183	209	172
PSMD14	XLOC_027971	697	631	1021	946	1187	702	1242	811	991	921	1067	959
PPIG	XLOC_028011	396	384	556	548	541	518	619	593	536	522	572	552
SSB	XLOC_028015	668	596	1153	1023	722	569	739	578	1029	902	1023	916
UBR3	XLOC_028017	582	567	498	478	412	369	369	335	304	280	357	328
GORASP2	XLOC_028026	300	280	269	259	152	110	171	139	227	207	229	214
HAT1	XLOC_028035	522	476	633	596	487	383	449	355	556	503	622	578
MLTK	XLOC_028045	837	795	947	897	305	257	282	228	707	663	797	759
CDCA7	XLOC_028047	401	341	485	433	82	75	84	78	317	295	380	342
AGPS	XLOC_028093	1738	1714	2193	2164	938	887	911	868	2617	2565	2819	2748
SSFA2	XLOC_028124	2345	1937	2833	2367	3400	2182	3256	2088	4110	3730	4318	3860
NUP35	XLOC_028132	195	176	231	212	377	344	395	351	283	276	327	310
ZC3H15	XLOC_028141	1472	1334	2014	1848	3222	2843	3121	2766	2652	2436	2733	2545
AC018867.1	XLOC_028142	56	0	126	0	162	0	169	0	162	0	172	0
ITGAV	XLOC_028143	3171	3147	4036	4008	582	574	701	686	2084	2066	2158	2142
COL3A1	XLOC_028151	9423	9258	12593	12354	7048	6850	7212	7004	9599	9430	8953	8781
WDR75	XLOC_028154	1076	1017	1281	1218	866	761	817	746	1056	963	1197	1101
GLS	XLOC_028167	1449	1249	1702	1510	1179	869	1122	858	1338	1146	1492	1258
MYO1B	XLOC_028172	2217	2126	3029	2964	1639	1472	1890	1757	1159	1107	1245	1189
NABP1	XLOC_028174	524	440	554	478	525	398	442	354	1288	1167	1352	1233
SLC39A10	XLOC_028189	642	621	818	799	364	349	408	391	882	866	989	975
CCDC150	XLOC_028193	161	109	163	123	121	71	72	51	169	143	212	163
AC011997.1	XLOC_028203	301	4	398	2	487	0	444	0	273	2	292	2
BZW1	XLOC_028222	7134	7092	9128	9093	9781	9673	10122	10035	14214	14153	13875	13818
CASP8	XLOC_028239	460	300	546	373	261	202	263	182	448	397	560	477
ABI2	XLOC_028283	357	293	327	262	119	90	151	113	368	314	314	277
FASTKD2	XLOC_028311	1119	1053	1423	1364	895	748	909	747	848	780	863	785
CREB1	XLOC_028319	417	387	432	389	202	192	186	178	557	510	687	638
PIKFYVE	XLOC_028327	1527	1508	1386	1377	833	800	827	803	1467	1453	1529	1517
CPS1	XLOC_028343	31604	30710	38201	37408	23974	22157	24819	23046	23936	23428	25355	24830
ATIC	XLOC_028364	574	544	298	287	193	173	157	146	226	210	313	285
XRCC5	XLOC_028372	6129	5915	8563	8335	5203	4896	5262	5040	6790	6617	7355	7159
RPL37A	XLOC_028378	5139	4886	7745	7473	7197	6013	7524	6342	5695	5449	5212	4939
ARPC2	XLOC_028394	1088	995	1527	1457	1503	1281	1537	1327	1153	1099	1047	1003
PNKD	XLOC_028397	292	181	373	214	132	65	137	36	313	160	386	189
RQCD1	XLOC_028405	744	713	919	901	849	786	700	664	1045	1022	1039	1010
TTLL4	XLOC_028410	353	322	289	273	218	185	147	131	235	224	261	240
ANKZF1	XLOC_028422	225	178	251	195	52	38	54	29	236	216	243	207
STK16	XLOC_028423	81	70	100	87	68	46	57	33	140	114	156	123
SPEG	XLOC_028429	282	237	237	191	18	12	8	7	62	58	54	47
GMPPA	XLOC_028430	245	228	319	303	93	83	105	93	229	202	194	174
ACSL3	XLOC_028458	1885	1860	2388	2362	1861	1698	1783	1623	1697	1661	1739	1683
MFF	XLOC_028474	684	621	741	688	215	152	255	196	672	582	729	627
CAB39	XLOC_028494	743	723	803	793	866	831	885	861	683	674	715	710
PSMD1	XLOC_028504	1303	1259	1613	1574	1497	1394	1315	1260	1472	1424	1601	1540
PTMA	XLOC_028515	6308	6261	9615	9543	10781	10523	10779	10542	8968	8894	8536	8462
COPS7B	XLOC_028516	184	159	155	133	275	179	208	149	216	192	214	189
ATG16L1	XLOC_028538	503	174	644	246	741	248	854	219	840	267	717	275
SNED1	XLOC_028611	144	78	68	35	32	6	10	4	44	17	71	19
SEPT2	XLOC_028616	2283	2211	2729	2656	1241	1154	1216	1129	2207	2128	2350	2291
FARP2	XLOC_028617	419	398	374	365	141	116	94	81	433	409	469	453
ATG4B	XLOC_028623	145	119	159	138	96	79	116	95	293	276	331	308
ING5	XLOC_028625	131	99	121	90	40	33	35	33	176	151	137	125
TMEM18	XLOC_028639	189	176	215	189	83	77	112	99	360	308	377	324
PXDN	XLOC_028653	4065	4003	2549	2511	1492	1436	1228	1178	2712	2672	3286	3214
ODC1	XLOC_028725	1678	1646	2258	2207	2454	2400	2470	2419	2156	2116	2036	2004
ROCK2	XLOC_028733	921	904	931	917	477	442	449	423	533	513	664	661
SMC6	XLOC_028764	917	538	945	614	229	105	211	115	844	501	952	603
ADCY3	XLOC_028819	220	184	157	141	43	39	52	44	142	96	196	123
SLC5A6	XLOC_028858	343	260	408	303	196	151	237	184	327	250	343	255
EIF2B4	XLOC_028863	136	115	180	166	194	126	172	111	165	152	155	142
PPM1G	XLOC_028865	817	775	1210	1191	744	711	745	714	1244	1222	1145	1107
AC110084.1	XLOC_028875	66	0	97	0	13	0	27	0	52	0	71	0
FAM98A	XLOC_028920	312	299	357	343	342	231	367	248	247	230	243	230
CEBPZ	XLOC_028944	837	801	1016	994	1386	1242	1285	1148	1447	1426	1442	1420
PRKD3	XLOC_028945	667	636	788	739	338	276	396	345	606	587	721	688
ATL2	XLOC_028953	456	445	529	522	360	335	454	428	612	599	594	571
SRSF7	XLOC_028958	1222	1113	1730	1582	1527	1267	1532	1282	1580	1436	1638	1495
DHX57	XLOC_028959	331	304	423	401	200	173	202	168	293	269	245	221
SOS1	XLOC_028964	407	380	448	435	123	111	123	113	363	336	377	347
MAP4K3	XLOC_028969	204	189	294	273	129	100	149	124	354	342	339	315
THUMPD2	XLOC_028973	141	117	152	141	119	86	149	106	263	225	274	252
THADA	XLOC_028995	1009	807	839	727	515	278	471	282	575	450	791	628
LRPPRC	XLOC_029002	6043	5906	7096	6953	5014	4564	4877	4412	5891	5745	6336	6158
ATP6V1E2	XLOC_029023	100	51	73	36	27	2	14	6	63	25	35	6
PIGF	XLOC_029025	102	63	106	82	55	32	49	23	74	58	57	32
MCFD2	XLOC_029027	1831	1804	2419	2401	992	945	943	903	1639	1620	1759	1733
FBXO11	XLOC_029037	2977	404	3346	322	1694	169	1665	188	2711	207	2844	213
PSME4	XLOC_029072	1971	1885	1406	1343	1241	1110	1178	1075	909	815	1065	988
RTN4	XLOC_029081	1713	1679	1365	1339	768	726	702	670	1126	1092	1273	1248
CLHC1	XLOC_029083	177	85	143	86	14	12	22	13	113	66	104	66
CCDC88A	XLOC_029086	2398	2323	2400	2359	655	567	663	586	1875	1842	2219	2165
SMEK2	XLOC_029090	1202	1138	1308	1236	504	408	501	431	1364	1305	1356	1298
PNPT1	XLOC_029091	1195	1167	1358	1327	529	486	538	514	909	872	955	918
EFEMP1	XLOC_029092	1276	1257	1889	1864	1450	1429	1504	1481	1417	1409	1489	1480
FANCL	XLOC_029105	359	332	397	357	43	40	46	43	304	271	290	269
USP34	XLOC_029124	3501	3317	3212	3086	1411	1155	1316	1092	1924	1750	2176	2005
XPO1	XLOC_029127	5260	4967	5859	5616	3760	3105	3827	3330	5466	5068	5942	5500
CCT4	XLOC_029131	4033	3995	5177	5126	3181	3131	3227	3182	4442	4400	4357	4321
FAM136A	XLOC_029222	959	917	1231	1182	427	420	439	429	594	589	627	617
TPRKB	XLOC_029250	227	206	388	369	202	163	251	195	334	313	347	334
PCGF1	XLOC_029265	116	108	155	132	95	64	119	79	86	79	122	108
AUP1	XLOC_029267	906	864	897	859	1086	877	1035	837	1322	1226	1297	1189
TACR1	XLOC_029275	91	60	53	36	4	0	3	3	84	54	120	89
GCFC2	XLOC_029280	370	345	498	460	204	186	234	218	528	471	545	509
SUCLG1	XLOC_029317	689	636	927	879	923	824	959	852	858	818	888	830
TRABD2A	XLOC_029319	800	439	862	517	844	385	822	345	815	600	730	525
GGCX	XLOC_029337	183	160	214	188	96	77	88	65	118	106	177	155
ANKRD36C	XLOC_029471	717	592	710	581	91	66	114	85	488	438	623	527
DUSP2	XLOC_029476	228	225	291	285	1364	1305	1294	1239	383	379	352	345
STARD7	XLOC_029478	1836	1815	2310	2301	2981	2929	3100	3040	2162	2138	2309	2297
SNRNP200	XLOC_029480	3357	3256	2372	2292	1580	1443	1288	1186	2426	2311	2688	2590
KANSL3	XLOC_029484	446	411	381	365	137	114	140	124	713	677	833	789
SEMA4C	XLOC_029488	197	163	181	167	55	40	67	53	169	150	192	168
FAHD2B	XLOC_029494	134	95	130	110	12	10	15	13	149	116	121	98
TMEM131	XLOC_029507	447	410	370	351	234	199	178	153	365	334	389	350
MITD1	XLOC_029516	175	126	239	173	12	8	29	13	280	219	258	206
TXNDC9	XLOC_029519	415	394	512	479	131	107	122	99	325	303	320	300
REV1	XLOC_029520	433	337	425	342	331	234	339	268	397	327	532	430
TBC1D8	XLOC_029530	211	146	192	125	62	40	63	31	216	105	208	101
FHL2	XLOC_029559	648	555	710	663	500	422	518	454	747	707	775	740
BUB1	XLOC_029604	1001	962	1414	1370	622	556	622	569	864	823	887	847
ANAPC1	XLOC_029615	1151	1077	1480	1415	640	552	674	602	750	677	778	688
SLC35F5	XLOC_029640	475	435	551	529	197	180	178	163	401	391	453	430
CCDC93	XLOC_029658	426	386	428	399	174	149	127	117	512	487	481	449
CLASP1	XLOC_029679	880	849	881	843	666	605	547	495	861	809	987	921
NIFK	XLOC_029684	543	528	812	804	604	539	533	470	676	663	678	669
BIN1	XLOC_029698	468	429	605	576	308	289	291	273	528	496	503	481
ERCC3	XLOC_029700	274	229	315	288	125	82	140	109	258	202	201	147
SMPD4	XLOC_029732	444	410	362	333	335	311	290	277	510	487	527	507
NCKAP5	XLOC_029792	166	126	135	103	18	11	33	28	114	88	131	116
ORC4	XLOC_029864	159	148	200	184	165	120	178	141	167	152	141	129
RND3	XLOC_029878	254	253	447	439	1309	1252	1301	1253	576	572	535	527
NEB	XLOC_029885	132	63	49	13	35	21	35	21	499	441	564	510
PRPF40A	XLOC_029891	1698	1622	2148	2107	1449	1389	1451	1371	1891	1860	2017	1974
TTC21B	XLOC_029972	256	229	265	254	166	140	114	92	213	189	231	213
TLK1	XLOC_030005	771	721	471	454	392	309	372	312	486	467	638	609
SP3	XLOC_030030	794	738	1009	942	835	715	739	653	1047	998	1208	1151
OLA1	XLOC_030032	721	686	925	897	160	126	208	181	688	671	657	625
WIPF1	XLOC_030041	609	517	441	395	97	67	65	38	545	485	613	544
PRKRA	XLOC_030079	377	305	486	430	102	74	96	76	420	381	387	333
NCKAP1	XLOC_030106	1204	1179	1288	1265	1028	962	1058	1004	723	699	786	757
TFPI	XLOC_030130	1767	1424	1963	1681	2132	1341	2015	1296	1480	1171	1725	1327
COL5A2	XLOC_030136	1271	1257	1760	1730	886	874	946	932	1254	1240	1232	1209
HIBCH	XLOC_030148	393	232	381	294	149	99	106	81	370	252	342	224
GTF3C3	XLOC_030180	594	574	843	814	370	336	408	380	927	901	1032	1008
SF3B1	XLOC_030187	6027	5968	8266	8183	8733	8586	8868	8753	4712	4653	5218	5174
HSPD1	XLOC_030188	12240	10860	17630	15397	5382	4750	5605	4940	19939	18079	20976	18972
SATB2	XLOC_030196	310	223	238	196	469	341	432	340	150	127	160	133
TYW5	XLOC_030200	277	155	240	156	175	64	149	64	338	283	347	274
CLK1	XLOC_030206	958	623	1146	784	2289	1463	2365	1495	871	630	955	669
ORC2	XLOC_030209	736	702	822	791	291	265	303	275	762	713	776	727
FAM126B	XLOC_030210	671	637	677	644	655	578	528	470	874	831	1045	996
TRAK2	XLOC_030218	1315	1156	1313	1198	508	430	437	373	1428	1322	1552	1406
ALS2	XLOC_030223	498	459	551	522	119	112	124	119	408	372	387	350
METTL21A	XLOC_030275	574	298	670	398	254	128	216	119	566	220	652	220
IDH1	XLOC_030296	1686	1643	2415	2374	1134	1105	1282	1244	1634	1606	1556	1527
FN1	XLOC_030321	597	550	494	459	167	158	148	142	374	328	405	345
DNPEP	XLOC_030383	251	224	245	217	65	61	64	58	201	185	228	201
AP1S3	XLOC_030416	205	103	204	98	105	66	90	58	56	30	69	34
CUL3	XLOC_030422	1026	978	952	893	1471	1193	1263	1003	681	609	763	690
TRIP12	XLOC_030448	2196	2150	2396	2348	1079	1037	1110	1066	1082	1030	1228	1183
NCL	XLOC_030462	3402	3293	4260	4152	4296	4055	3920	3711	4001	3844	4168	4040
ILKAP	XLOC_030522	126	108	166	151	131	105	101	79	209	179	196	171
HDAC4	XLOC_030534	398	366	227	212	76	68	72	69	273	249	344	316
NDUFA10	XLOC_030548	571	462	683	586	712	529	612	473	540	469	515	438
ANKMY1	XLOC_030558	140	91	74	64	16	11	15	9	117	96	130	120
MTERFD2	XLOC_030568	159	43	168	59	124	35	104	29	127	56	118	42
HDLBP	XLOC_030570	3399	3249	4296	4131	2374	2270	2288	2176	2468	2315	2474	2317
STK25	XLOC_030573	338	311	423	392	206	191	131	123	335	289	322	265
DTYMK	XLOC_030576	385	366	469	441	118	110	116	100	434	395	436	416
BTBD3	XLOC_030695	3213	3016	3995	3840	6189	5464	6060	5474	1699	1591	1901	1746
NDUFAF5	XLOC_030701	125	98	146	120	269	185	265	185	180	161	199	177
MACROD2	XLOC_030702	212	23	282	39	110	9	160	8	269	31	247	20
XRN2	XLOC_030754	1048	1035	1453	1426	543	536	577	568	932	912	957	931
FRG1B	XLOC_030796	67	51	70	48	28	21	30	19	129	100	106	71
TPX2	XLOC_030815	2182	2168	2613	2590	2024	2003	1906	1893	3795	3765	3780	3756
ASXL1	XLOC_030827	1123	1067	799	758	1690	1598	1323	1253	1214	1159	1327	1254
ITCH	XLOC_030864	1123	1091	1252	1235	438	430	537	528	1428	1412	1423	1402
ERGIC3	XLOC_030883	1270	1225	1658	1619	810	771	766	729	1592	1556	1509	1453
RPN2	XLOC_030907	4229	4018	5675	5422	1433	1326	1415	1325	4476	4207	4337	4102
CTNNBL1	XLOC_030913	316	266	344	321	481	360	427	325	366	356	400	377
RALGAPB	XLOC_030921	1104	997	1037	965	525	440	497	439	450	399	626	554
DHX35	XLOC_030932	278	239	263	237	65	57	68	65	270	247	300	262
TOP1	XLOC_030941	1193	1184	759	754	1306	1227	1154	1081	969	959	1220	1205
SRSF6	XLOC_030957	1774	1725	1939	1878	936	871	795	751	1272	1239	1309	1278
L3MBTL1	XLOC_030959	100	60	61	42	22	11	17	5	55	44	87	69
YWHAB	XLOC_030978	2152	2132	1863	1861	2045	1966	1926	1864	2066	2038	2245	2215
PABPC1L	XLOC_030979	518	62	778	53	828	35	816	17	943	48	937	45
STK4	XLOC_030980	852	783	818	767	530	395	518	389	575	514	589	547
SNX21	XLOC_031000	95	32	74	25	24	6	19	5	75	12	73	21
CTSA	XLOC_031003	458	429	502	459	210	192	209	191	404	370	443	408
CSE1L	XLOC_031030	5026	4963	7412	7330	2821	2766	2932	2889	3327	3283	3401	3335
DDX27	XLOC_031032	816	654	936	733	231	146	237	138	1010	810	1086	857
PTPN1	XLOC_031053	413	381	431	391	284	226	219	166	473	444	487	456
RAE1	XLOC_031113	702	607	788	708	1073	704	906	617	1038	969	961	880
VAPB	XLOC_031123	637	578	490	466	391	300	312	246	648	585	693	645
GNAS	XLOC_031131	4850	4607	4261	4053	3550	3235	3230	2941	4182	4019	4225	4045
NELFCD	XLOC_031132	1110	1019	1276	1194	964	838	956	859	1113	976	1058	940
FAM217B	XLOC_031139	734	646	678	567	310	292	256	233	618	554	748	675
MTG2	XLOC_031151	356	339	287	271	170	150	169	150	565	527	513	481
ADRM1	XLOC_031153	1058	1028	1335	1302	1030	944	904	827	1655	1614	1634	1609
RPS21	XLOC_031155	2749	2735	3918	3895	2815	2799	2463	2448	2823	2807	2894	2876
SLCO4A1	XLOC_031163	346	307	214	191	260	198	219	154	464	431	400	367
COL9A3	XLOC_031167	235	156	252	186	24	13	21	14	123	101	120	80
ARFGAP1	XLOC_031177	494	445	440	407	201	152	175	135	757	701	721	692
TPD52L2	XLOC_031192	954	872	1101	1060	184	154	199	167	868	822	898	848
FKBP1A	XLOC_031221	660	607	736	677	462	387	416	375	429	383	446	399
GPCPD1	XLOC_031279	159	136	225	213	211	166	178	142	126	119	139	127
AL096677.1	XLOC_031416	25	0	28	0	20	0	47	0	29	0	19	0
ABHD12	XLOC_031446	284	155	314	158	126	66	122	85	303	212	305	212
CDK5RAP1	XLOC_031496	338	280	438	397	264	219	277	245	321	292	367	314
NECAB3	XLOC_031499	289	195	276	196	24	11	47	16	287	190	214	150
RBM39	XLOC_031539	3088	2173	3853	2884	7934	5555	7996	5877	3724	2924	3808	2868
BLCAP	XLOC_031564	401	370	534	509	348	282	370	289	379	365	352	339
CHD6	XLOC_031596	925	888	889	862	904	818	829	779	1098	1068	1190	1170
TP53TG5	XLOC_031635	30	8	38	6	16	2	22	8	28	4	29	4
SLC35C2	XLOC_031664	301	266	339	321	37	29	13	7	543	499	578	540
ZMYND8	XLOC_031676	605	511	627	573	237	180	216	185	504	480	480	459
ADNP	XLOC_031714	1836	1796	1221	1170	2593	2426	2098	1980	1568	1534	1873	1825
DPM1	XLOC_031715	602	577	815	793	102	75	135	113	992	959	922	904
GCNT7	XLOC_031750	446	13	629	9	563	26	509	13	948	20	919	6
PPP4R1L	XLOC_031766	90	64	53	34	49	42	51	41	123	98	143	111
SLMO2	XLOC_031778	1649	1638	2628	2613	1653	1588	1801	1740	2269	2252	2169	2149
PSMA7	XLOC_031794	2801	2783	3851	3833	3284	3256	3382	3345	3742	3717	3496	3472
ARFRP1	XLOC_031828	217	156	225	175	39	15	48	34	336	295	293	252
USP25	XLOC_031883	837	791	1061	1005	564	463	572	477	870	829	897	843
USP16	XLOC_031953	265	245	346	334	291	257	287	259	396	367	426	385
SOD1	XLOC_031975	1102	1064	1635	1602	1241	1194	1355	1313	1817	1770	1881	1848
C21orf49	XLOC_031991	28	0	10	0	20	0	24	2	20	0	26	5
SON	XLOC_032003	3225	3186	1918	1879	4052	3856	3295	3168	1771	1722	2123	2053
AP000688.1	XLOC_032019	55	0	66	0	15	0	15	0	59	0	58	0
TTC3	XLOC_032041	2550	2482	3011	2954	1345	1314	1335	1304	2316	2265	2382	2332
WRB	XLOC_032061	195	185	324	306	125	103	112	99	202	189	192	164
BACE2	XLOC_032075	1093	1046	867	836	510	472	452	428	1114	1083	1188	1151
RRP1B	XLOC_032103	1089	1071	1301	1283	888	857	873	842	1053	1036	1034	1023
PDXK	XLOC_032104	1287	1274	1296	1277	514	488	456	432	1355	1347	1415	1396
RRP1	XLOC_032106	295	273	332	317	97	78	122	99	371	357	381	362
TRAPPC10	XLOC_032108	392	364	381	362	140	111	158	136	457	434	430	411
PWP2	XLOC_032109	433	411	465	455	163	140	152	122	160	136	166	139
PFKL	XLOC_032115	373	348	365	342	183	177	174	163	336	293	320	282
ADARB1	XLOC_032138	679	568	474	408	847	610	694	499	754	699	761	680
COL18A1	XLOC_032143	653	571	386	346	208	177	187	152	352	318	333	293
DIP2A	XLOC_032158	377	312	295	253	69	57	99	95	269	229	292	252
PRMT2	XLOC_032162	223	169	332	261	64	53	57	47	244	176	236	183
APP	XLOC_032270	1467	1424	1701	1670	1241	1189	1150	1111	1632	1616	1593	1573
ADAMTS1	XLOC_032275	266	247	295	280	1126	999	1073	929	391	360	452	408
CCT8	XLOC_032290	2014	1958	2967	2918	2497	2274	2407	2194	2500	2443	2936	2876
[truncated: 1,234 more rows]

## Sheet: Norm Count ratios
ID	Luc1_S1_L001	Luc2_S2_L001	CWC222_S4_L001	CWC221_S3_L001	eiF4A31_S5_L001	eiF4A32_S6_L001
SAMD11	0.427638	0.420899	0.74	1	0.507143	0.533868
KLHL17	0.507937	0.651685	0.874603	1	0.235772	0.662857
PUSL1	0.222222	0.135071	1	0.849034	0.219231	0.391753
RP4-758J18.2	0.481334	0.323766	0.926649	1	0.34468	0.802932
ATAD3B	0.953984	1	0.731598	0.918396	0.833789	0.919113
MIB2	0.436422	0.347612	1	0.360577	0.542954	0.559769
PRKCZ	0.741776	0.5109	1	0.705303	0.619172	0.820942
CAMTA1	1	0.624593	0.835994	0.793531	0.75603	0.52611
PARK7	0.392821	0.535827	0.996641	1	0.478207	0.38213
UBE4B	0.275294	0.247589	1	0.978495	0.940132	0.563062
PGD	0.772016	0.648411	1	0.762898	0.854056	0.692308
VPS13D	0.459768	0.361916	1	0.746113	0.534813	0.538839
SZRD1	0.245936	0.107366	1	0.73161	0.218636	0.183696
NECAP2	0.443545	0.237559	1	0.689304	0.265097	0.380545
PADI4	0.977273	1	0.977778	1	1	1
CDC42	0.437794	0.137728	1	0.992828	0.227086	0.291219
KDM1A	0.575156	0.546253	1	0.791673	0.506444	0.462019
RPL11	0.23548	0.250623	1	0.722105	0.401359	0.312731
SRRM1	0.685696	0.759481	0.896835	1	0.625507	0.553398
CEP85	0.191686	0.272628	1	0.532051	0.278212	0.219062
HMGN2	0.283288	0.341431	1	0.773921	0.268235	0.340631
NUDC	0.591675	0.2648	0.947171	1	0.384794	0.348543
TMEM222	0.535354	0.0617716	0.936869	1	0.252381	0.322713
SYTL1	1	0.909091	1	1	1	0.95
ATPIF1	1	0.589933	0.214768	0.0744968	0.243283	0.244891
TRNAU1AP	0.599281	0.485199	1	0.608126	0.678773	0.704015
YTHDF2	0.551266	0.144794	1	0.956502	0.132385	0.204385
HDAC1	0.448744	0.34164	1	0.899997	0.729776	0.81391
RBBP4	0.283158	0.185841	1	0.8187	0.353535	0.371388
S100PBP	1	0.928956	0.989285	0.928359	0.553287	0.570175
ZMYM4	0.41916	0.406839	1	0.775751	0.75334	0.401854
THRAP3	0.458974	0.543847	0.779028	0.67773	0.686477	1
UTP11L	0.325104	0.180204	1	0.785272	0.243475	0.294075
PPIE	0.864536	0.502635	1	0.836241	0.446677	0.559571
CAP1	0.376221	0.55337	1	0.731785	0.845895	0.679552
ZMPSTE24	0.563215	0.20857	1	0.947578	0.496453	0.537632
NFYC	0.485737	0.355014	0.546086	0.924145	0.872346	1
CTPS1	0.350983	0.301473	0.856422	1	0.357637	0.298677
YBX1	0.574167	0.522481	1	0.878907	0.665421	0.455201
CDC20	0.173077	0.216066	0.766864	1	0.28125	0.157796
SZT2	0.603825	0.701651	1	0.980769	0.56044	0.759366
KDM4A	0.461032	0.175608	0.575576	0.433091	1	0.423198
ATP6V0B	0.417007	0.334352	0.994369	1	0.317466	0.152302
B4GALT2	0.726323	0.435913	0.630934	1	0.858266	0.739362
DMAP1	0.699038	0.722316	0.94007	1	0.514611	0.480569
RNF220	0.70161	0.54057	1	0.943171	0.51422	0.417181
C1orf228	0.920635	0.956284	1	1	0.97931	0.966216
KIF2C	0.274492	0.291103	1	0.913244	0.380943	0.238876
UROD	0.245089	0.287846	1	0.930082	0.394609	0.214256
AKR1A1	0.395772	0.243404	1	0.9	0.246687	0.244898
NASP	0.949026	0.522999	1	0.752364	0.465511	0.546558
MAST2	0.420359	0.511952	1	0.647414	0.317285	0.542244
UQCRH	0.956204	0.812141	0.994486	0.78531	0.929686	1
OSBPL9	0.704534	0.422666	1	0.737958	0.561667	0.673461
BTF3L4	0.44905	0.125065	1	0.501048	0.456761	0.553882
PRPF38A	0.179471	0.287657	1	0.891498	0.378016	0.237283
NFIA	0.317582	0.390048	1	0.941818	0.244049	0.144431
ROR1	0.593254	0.308036	1	0.678005	0.261905	0.634085
PDE4B	0.65311	0.652793	1	0.536408	0.547368	0.637347
SGIP1	0.971219	0.883794	1	0.767081	0.767842	0.913043
MIER1	0.410888	0.254745	1	0.799577	0.327533	0.197856
SRSF11	0.817687	0.724184	1	0.911566	0.699002	0.925609
NEXN	0.753285	0.468088	0.655118	0.643705	1	0.994389
IFI44L	0.518571	0.440048	0.785714	1	0.365389	0.408193
WDR63	0.926829	0.905882	1	0.666667	0.953488	0.96
MTF2	0.873875	0.44433	0.853106	1	0.589035	0.609012
DR1	0.11893	0.140707	1	0.862776	0.0310993	0.053842
ABCD3	0.51088	0.266979	1	0.937191	0.486414	0.702068
PTBP2	0.260532	0.256384	1	0.666406	0.270292	0.186355
SLC30A7	0.378638	0.231408	0.746465	1	0.618057	0.329251
FAM102B	0.188621	0.17825	1	0.933295	0.191191	0.226731
PRPF38B	0.861424	0.705035	1	0.96575	0.640159	0.611326
STXBP3	0.695122	0.62069	0.535714	1	0.543103	0.483773
SARS	0.581643	0.456357	1	0.872836	0.312414	0.35696
ATXN7L2	0.698125	0.372369	0.452489	1	0.448827	0.458365
AMPD2	0.356391	0.326457	0.726738	1	0.434532	0.627285
STRIP1	0.52437	0.484472	1	0.781955	0.317198	0.409792
CEPT1	0.773406	0.612361	1	0.752351	0.831848	0.716196
ATP5F1	0.69338	0.952805	0.911118	1	0.762447	0.73725
RAP1A	0.417813	0.375338	1	0.734108	0.383476	0.329044
CAPZA1	0.449714	0.270836	1	0.904002	0.210049	0.289914
MOV10	0.409667	0.356661	0.578368	1	0.332547	0.540042
MAGI3	0.307385	0.387197	0.710859	1	0.397416	0.255974
ATP1A1	0.783008	0.840836	0.976441	1	0.743473	0.894868
TTF2	0.495015	0.500679	0.714809	0.723893	1	0.992684
WDR3	0.724566	0.717458	1	0.941888	0.746511	0.689391
PHGDH	1	0.673257	0.685033	0.795048	0.771958	0.696735
NBPF9	0.737817	0.766935	1	0.982331	0.648037	0.661865
TXNIP	0.21922	0.255366	1	0.98536	0.172597	0.182887
RBM8A	0.156894	0.108374	1	0.886775	0.132343	0.114903
VPS45	0.761246	0.553912	0.983193	1	0.759956	0.8125
PRPF3	0.902907	0.513562	1	0.931717	0.262473	0.31215
SETDB1	0.945407	0.71261	0.462857	1	0.420033	0.605769
PIP5K1A	0.372474	0.219552	1	0.838874	0.485208	0.31415
PSMD4	0.264364	0.242923	1	0.903757	0.321435	0.38744
PSMB4	0.1432	0.209683	1	0.808496	0.495798	0.516485
CHTOP	0.691418	0.525184	1	0.807524	0.474021	0.535011
INTS3	0.639405	0.475265	1	0.751967	0.762787	0.647496
RPS27	0.247757	0.247584	0.685821	0.616559	0.813747	1
CKS1B	0.187687	0.227535	1	0.708227	0.380199	0.307332
MTX1	0.730028	0.563063	0.921986	1	0.470701	0.604027
FDPS	0.95107	0.471516	1	0.864347	0.753338	0.835046
DAP3	0.581031	0.261569	1	0.667718	0.437343	0.36941
LMNA	0.551277	0.411941	1	0.846416	0.333336	0.378011
SLC25A44	0.566674	0.340151	1	0.654764	0.417591	0.397351
TSACC	0.969659	0.937815	0.939976	1	0.948706	0.951039
APOA1BP	0.382576	0.394531	1	0.281494	0.455571	0.562742
PRCC	0.155236	0.259155	1	0.75827	0.114026	0.275734
NCSTN	0.435954	0.246671	1	0.640527	0.903833	0.345455
USP21	0.375767	0.418199	1	0.91821	0.452083	0.463235
PPOX	0.79346	0.788468	0.997934	1	0.89612	0.92562
ATF6	0.414828	0.218708	1	0.917176	0.387926	0.27673
UHMK1	0.417404	0.115986	1	0.584744	0.115563	0.301401
UAP1	0.245231	0.175976	1	0.769651	0.37647	0.284295
NUF2	0.782198	0.652279	1	0.510523	0.381332	0.410394
PBX1	0.941164	0.61547	1	0.841702	0.38069	0.556842
MGST3	1	0.471524	0.458647	0.458647	0.577895	0.753889
UCK2	0.228086	0.138498	1	0.829983	0.127958	0.0691919
POU2F1	0.423524	0.448189	1	0.880587	0.141748	0.155798
MPZL1	0.445075	0.23428	0.952606	1	0.6952	0.541089
DCAF6	0.728113	0.591105	1	0.679284	0.449464	0.85269
PRRC2C	0.197317	0.187232	0.953653	1	0.166977	0.148575
C1orf105	0.987179	1	1	0.982759	1	0.992
SUCO	0.50885	0.305503	1	0.646067	0.349868	0.155405
PRDX6	0.491745	0.376743	1	0.890626	0.455531	0.55722
RABGAP1L	0.391698	0.307581	1	0.819308	0.395353	0.445405
CACYBP	0.199887	0.104041	0.719772	1	0.184844	0.122725
RALGPS2	0.726329	0.533333	0.275862	1	0.327198	0.286738
AXDND1	1	0.909091	1	0.916667	0.857143	0.666667
CEP350	0.859454	0.361976	1	0.877077	0.462194	0.427597
LHX4	0.948327	0.956815	0.789252	0.1845	1	0.784588
AL162431.1	0.994573	1	0.999699	0.988567	0.995881	0.996185
DHX9	0.498586	0.399767	1	0.77813	0.518364	0.424183
LAMC1	0.436512	0.497021	0.495654	0.715406	0.459404	1
SMG7	0.38273	0.422405	1	0.812399	0.470268	0.549759
PRG4	1	0.930352	0.687547	0.658319	0.794163	0.861993
C1orf27	0.726762	0.40963	1	0.384028	0.423092	0.669645
PLA2G4A	0.488296	0.647763	0.702561	0.793694	0.685833	1
RGS2	0.288183	0.403198	1	0.91638	0.366913	0.645309
TROVE2	0.768165	0.822612	1	0.715094	0.604667	0.823715
CDC73	0.354602	0.326091	1	0.702916	0.25591	0.298746
CFH	0.651417	0.546093	0.383837	0.67736	1	0.869213
NEK7	0.875541	0.590866	0.915409	1	0.203231	0.151804
IPO9	0.659405	0.35127	0.960127	0.867084	1	0.910145
TIMM17A	1	0.39398	0.546068	0.427258	0.379074	0.49095
RNPEP	0.95235	0.467349	0.461667	0.570429	1	0.872344
TMEM183A	0.374793	0.360925	0.759846	0.945659	0.827474	1
SNRPE	0.545207	0.582558	0.931301	1	0.462573	0.576034
SOX13	0.378216	0.380266	0.636364	1	0.464015	0.568665
MDM4	0.48752	0.581755	0.870639	1	0.354712	0.341254
SRGAP2	0.644938	0.767734	0.961063	1	0.946486	0.870947
C4BPB	0.976005	0.756618	0.949737	1	0.690133	0.667114
CD55	0.265759	0.25863	1	0.87981	0.262443	0.240773
CD46	0.439735	0.3863	1	0.911317	0.536591	0.627594
HHAT	0.8	0.8	1	1	0.641791	0.702128
RCOR3	0.734745	0.632037	0.958763	1	0.493201	0.385334
TRAF5	0.433953	0.303519	1	0.886364	0.282132	0.6619
DTL	0.559065	0.523065	0.867266	1	0.269228	0.439772
PPP2R5A	0.430465	0.251907	0.833333	1	0.368172	0.517431
ATF3	0.162338	0.378788	1	0.559947	0.365097	0.324675
SMYD2	0.821878	0.407384	0.541344	0.657835	0.931551	1
CENPF	0.216965	0.209459	1	0.682628	0.25449	0.198356
KCTD3	0.280784	0.175664	0.774376	1	0.139075	0.12747
LYPLAL1	0.615385	0.364764	0.812772	1	0.441149	0.640701
MARK1	0.551724	0.290255	1	0.846832	0.425064	0.505747
MARC1	0.699444	0.572684	1	0.781582	0.490697	0.684879
MIA3	0.643666	0.468551	0.842976	1	0.461951	0.566853
BROX	0.515419	0.680806	1	0.49858	0.568771	0.532528
CAPN2	1	0.405835	0.515989	0.383562	0.475503	0.610028
CNIH4	0.20068	0.133917	0.36152	1	0.181223	0.117865
DNAH14	1	0.46396	0.972675	0.928567	0.78431	0.797816
SNAP47	0.717336	0.635139	1	0.876103	0.491007	0.524498
GUK1	0.485897	0.521269	1	0.786869	0.608418	0.476699
OBSCN	0.678269	0.553743	1	0.666157	0.696733	0.619318
GALNT2	0.623857	0.402209	1	0.780147	0.353206	0.41408
COG2	0.528899	0.277549	0.959473	1	0.41093	0.449441
NTPCR	0.956923	0.661147	0.99967	1	0.400523	0.4714
GGPS1	0.218442	0.204563	1	0.956838	0.143463	0.139785
LGALS8	0.585937	0.584999	0.664979	0.62291	0.811044	1
MTR	0.784843	0.616774	1	0.913793	0.928967	0.728654
AC092782.1	1	1	1	1	1	1
DESI2	0.478412	0.302571	1	0.801999	0.292621	0.234559
COX20	0.715237	0.682733	1	0.967946	0.887092	0.920837
KIF26B	0.265221	0.244258	1	0.609023	0.134841	0.155787
CNST	0.599057	0.463333	1	0.619499	0.204967	0.338649
SCCPDH	0.883907	0.780922	0.810883	0.805221	0.543134	1
NOC2L	0.452051	0.303493	1	0.807576	0.319691	0.498317
SDF4	0.925785	0.708682	1	0.833338	0.505246	0.350987
UBE2J2	0.678856	0.794307	0.967529	0.814035	0.713421	1
ACAP3	0.783862	0.739884	0.758621	1	0.324324	0.430108
CCNL2	0.992848	0.943704	1	0.961011	0.915586	0.897442
SLC35E2B	0.378054	0.286825	1	0.946491	0.241104	0.514026
NADK	0.325311	0.259991	1	0.685407	0.364163	0.640146
GNB1	0.422772	0.380547	1	0.935644	0.477991	0.391146
WRAP73	0.524461	0.154656	1	0.727017	0.442246	0.338551
C1orf174	0.297255	0.10015	0.880532	1	0.228363	0.206852
NPHP4	1	0.680425	0.442276	0.603104	0.603104	0.919189
RPL22	0.468208	0.328473	1	0.778085	0.608913	0.628455
NOL9	0.382168	0.407777	1	0.942849	0.281432	0.37124
DNAJC11	0.747427	0.496477	1	0.352745	0.593077	0.558696
RERE	0.286315	0.466346	0.518162	1	0.473307	0.316167
ENO1	0.574263	0.51167	1	0.887251	0.475413	0.425967
EXOSC10	0.377134	0.238492	0.959941	1	0.627517	0.556147
MTOR	0.631104	0.387315	0.816262	1	0.626113	0.558456
SPATA21	0.997928	0.99891	0.994421	1	0.998783	0.998736
NBPF1	0.515833	0.341137	1	0.901739	0.159652	0.201839
MFAP2	0.551202	0.435051	1	0.838728	0.530159	0.647878
SDHB	0.383402	0.376156	1	0.669482	0.39384	0.329104
EMC1	0.152804	0.138088	1	0.769081	0.282162	0.313842
HP1BP3	0.599898	0.577645	1	0.777411	0.739209	0.633602
EIF4G3	0.806468	0.311751	0.528242	1	0.54721	0.388423
ECE1	0.980518	0.524727	1	0.876268	0.811877	0.75257
USP48	0.565977	0.297214	0.896766	1	0.636343	0.66755
HNRNPR	0.783754	0.406754	1	0.987297	0.438505	0.711657
ID3	0.244318	0.196684	0.908981	1	0.283669	0.16996
SRSF10	0.977262	0.952075	0.951968	1	0.979891	0.945288
SYF2	0.129663	0.268272	1	0.626374	0.281535	0.272828
SRSF4	0.869425	0.697562	0.974164	1	0.330076	0.618338
MATN1	0.85	0.69697	1	0.8	0.702703	0.764706
PUM1	0.526626	0.318927	1	0.745672	0.162178	0.317676
SNRNP40	0.521114	0.271148	1	0.819626	0.354329	0.352617
PEF1	0.70507	0.476674	1	0.55935	0.512652	0.658767
COL16A1	0.504598	0.502518	0.956742	1	0.492371	0.502268
PTP4A2	0.180244	0.135127	1	0.907943	0.14134	0.141413
ZBTB8OS	1	0.758442	0.906977	0.893204	0.759878	0.831325
YARS	0.843413	0.681828	1	0.854948	0.73057	0.811
AK2	0.304512	0.220641	1	0.898128	0.221264	0.235595
SFPQ	0.381686	0.51613	0.444407	1	0.653415	0.537752
KIAA0319L	0.668838	0.359603	1	0.706827	0.395115	0.725559
CLSPN	0.934123	0.905437	0.594771	0.800097	0.971948	1
TRAPPC3	0.549155	0.246995	0.966502	1	0.275882	0.277024
MRPS15	0.576096	0.50073	1	0.966824	0.348207	0.274763
MEAF6	0.718625	0.403133	0.648396	1	0.308275	0.364205
GNL2	0.378838	0.202607	1	0.922692	0.431855	0.467646
C1orf109	0.355235	0.430847	1	0.828723	0.23468	0.271823
SF3A3	0.523895	0.278755	1	0.79194	0.260055	0.368683
PABPC4	0.367797	0.526168	1	0.953029	0.79299	0.811329
TRIT1	0.740528	0.255689	1	0.691815	0.625443	0.312978
LEPRE1	0.693023	0.527692	1	0.703215	0.494388	0.744173
EBNA1BP2	0.13436	0.161411	1	0.728282	0.0918378	0.186824
ELOVL1	0.680533	0.428849	0.972446	1	0.315433	0.320317
MED8	0.178708	0.140973	1	0.738594	0.150569	0.117092
PRDX1	0.969524	0.907401	1	0.986346	0.987395	0.943418
GPBP1L1	0.510849	0.310044	1	0.754939	0.354028	0.347633
POMGNT1	0.352795	0.148374	1	0.894608	0.267726	0.194149
LRRC41	0.617592	0.403951	1	0.81568	0.665917	0.637684
STIL	0.378297	0.272453	1	0.923876	0.158393	0.309394
FAF1	0.539364	0.268539	1	0.872588	0.310528	0.361668
EPS15	0.519789	0.491844	1	0.410417	0.433672	0.384766
ZCCHC11	0.714226	0.796655	0.994615	1	0.961612	0.915963
ECHDC2	0.992501	1	0.96892	1	0.999472	0.970163
C1orf123	1	0.75769	0.965944	0.655462	0.950226	0.647059
MAGOH	0.249958	0.268375	1	0.697028	0.278084	0.121726
LRP8	0.955218	0.29135	1	0.676471	0.318291	0.376199
TMEM59	0.414064	0.256909	1	0.781643	0.11507	0.24812
SSBP3	1	0.625	0.765823	0.868421	0.515625	0.444444
USP24	0.320156	0.324581	1	0.949902	0.285175	0.5971
MYSM1	1	0.47957	0.681868	0.505946	0.524296	0.430592
TM2D1	0.902307	0.437021	0.942149	1	0.680239	0.725028
DOCK7	0.222683	0.27622	1	0.851225	0.585776	0.56625
ITGB3BP	1	0.732301	0.60036	0.409585	0.695877	0.798874
SERBP1	0.35714	0.326124	1	0.920347	0.381258	0.251146
WLS	0.834826	0.586622	1	0.813269	0.295788	0.465413
DEPDC1	0.529673	0.246644	1	0.57906	0.186126	0.200345
ZRANB2	0.566536	0.500046	0.919264	1	0.642248	0.566113
NEGR1	0.971025	0.731323	1	0.943519	0.469111	0.569819
ZZZ3	0.694177	0.274386	1	0.891502	0.352025	0.370181
USP33	0.407741	0.269437	1	0.880952	0.646032	0.656126
FUBP1	0.453795	0.318884	1	0.868828	0.424911	0.410785
TTLL7	1	0.827486	0.883777	0.964121	0.669869	0.755596
SYDE2	1	0.853312	0.779773	0.706789	0.652174	0.913043
ZNF644	0.687223	0.593528	1	0.786765	0.516798	0.606063
GLMN	0.975108	0.809173	0.562903	0.893497	0.600852	1
EVI5	0.34963	0.152381	0.96	1	0.369811	0.341423
DNTTIP2	0.0432286	0.0980855	1	0.652233	0.163791	0.0959925
ARHGAP29	0.653729	0.644031	1	0.942066	0.553464	0.70702
DPYD	0.293878	0.268528	0.840659	1	0.197463	0.280711
DPH5	1	0.585734	0.57561	0.893188	0.514308	0.485064
PSMA5	0.216144	0.216268	1	0.864161	0.229443	0.256697
GSTM3	0.352847	0.276026	1	0.807601	0.386159	0.532381
ALX3	0.843091	0.993506	1	0.571429	0.979592	0.988235
SLC16A4	0.872337	0.847961	0.999429	1	0.813406	0.942163
LAMTOR5	0.417208	0.32424	1	0.94964	0.424632	0.42988
ST7L	0.637679	0.639484	1	0.740143	0.466829	0.556839
SLC16A1	0.480699	0.337726	1	0.710834	0.260307	0.364527
PHTF1	0.856389	0.574577	0.29137	0.252108	0.851769	1
AP4B1	0.264918	0.32291	1	0.947406	0.176571	0.509341
TRIM33	0.555083	0.439144	1	0.844608	0.449553	0.526745
CSDE1	0.517905	0.434908	0.878938	0.870117	0.686211	1
WARS2	0.690821	0.437844	1	0.799185	0.456178	0.484584
NOTCH2	0.365836	0.368483	1	0.633104	0.211431	0.396417
PDE4DIP	0.401423	0.379677	0.718471	1	0.198449	0.256731
GPR89A	0.639535	0.626781	0.772358	1	0.526316	0.703463
NBPF24	0.882051	0.801865	0.90509	0.867976	0.758013	1
OTUD7B	0.407954	0.333081	1	0.506181	0.0390244	0.137365
MCL1	0.199123	0.154873	0.826478	1	0.138549	0.274426
CDC42SE1	0.921178	0.878532	1	0.991822	0.815747	0.940203
SELENBP1	0.725789	0.67905	0.759903	0.55	0.715	1
POGZ	0.278083	0.193707	1	0.960444	0.291628	0.313855
THEM4	0.427481	0.194444	1	0.54902	0.652681	0.773481
S100A6	0.791929	0.451938	0.861457	1	0.744084	0.441006
S100A4	0.798785	0.826305	0.251156	0.19072	0.903251	1
ILF2	0.190432	0.251987	1	0.97489	0.302073	0.359592
GATAD2B	0.337898	0.313953	1	0.845153	0.411611	0.402456
TPM3	1	0.555429	0.933864	0.903854	0.456034	0.392612
UBE2Q1	0.24768	0.17709	0.818182	1	0.501342	0.583732
ADAR	0.338308	0.248627	1	0.89427	0.595286	0.423556
CLK2	0.412794	0.368852	1	0.761905	0.266698	0.359084
GON4L	0.657143	0.451237	0.76391	1	0.306122	0.444122
KIAA0907	0.338819	0.187402	0.7409	1	0.137572	0.212846
ARHGEF2	0.353058	0.655187	1	0.990866	0.58496	0.546123
SSR2	0.437861	0.237778	0.883969	1	0.423154	0.320157
SMG5	0.291166	0.291057	0.771552	1	0.416003	0.316724
CCT3	0.732725	0.454825	0.920825	1	0.490601	0.66396
GPATCH4	0.244928	0.251301	1	0.814388	0.179604	0.257166
HDGF	0.324679	0.264212	1	0.921325	0.350981	0.228303
COPA	0.407693	0.335857	1	0.722963	0.426573	0.801149
DEDD	0.764706	0.69821	0.607266	1	0.686561	0.736029
B4GALT3	0.412245	0.147365	0.765344	1	0.210119	0.132274
NR1I3	1	0.952329	0.623843	0.866777	0.57037	0.77044
TADA1	0.466795	0.321097	0.586411	1	0.281935	0.405831
NME7	0.400883	0.282857	1	0.845401	0.218012	0.339429
CENPL	0.992316	0.913561	1	0.887981	0.477607	0.605039
RFWD2	0.357688	0.202188	0.644544	0.573306	1	0.92912
ABL2	0.910053	0.472997	0.877494	1	0.400263	0.228004
GLUL	0.0803386	0.145989	1	0.835949	0.135635	0.121599
ARPC5	0.488416	0.384716	1	0.694356	0.245992	0.509569
IVNS1ABP	0.555924	0.44055	1	0.908799	0.315624	0.31578
ASPM	0.250153	0.172209	1	0.819957	0.257442	0.316886
DENND1B	0.428922	0.396996	0.90625	1	0.190058	0.28343
TMEM9	0.685714	0.302841	1	0.572831	0.185795	0.0570323
CSRP1	0.973879	0.628875	1	0.701904	0.596454	0.614924
KDM5B	0.410474	0.10197	1	0.753259	0.341091	0.307474
CYB5R1	0.556784	0.285714	0.501211	1	0.564506	0.564506
INTS7	0.514685	0.423118	1	0.561318	0.573975	0.432432
ANGEL2	0.59163	0.556184	1	0.68823	0.404355	0.570852
GPATCH2	1	0.671824	0.2746	0.197015	0.53885	0.710794
EPRS	1	0.722835	0.710759	0.659107	0.831883	0.701063
NVL	0.575787	0.697536	1	0.768239	0.665781	0.795772
WDR26	0.216833	0.255029	1	0.848881	0.275448	0.321181
LBR	0.383188	0.256706	1	0.947269	0.194944	0.191431
ENAH	0.396193	0.361957	1	0.902439	0.424204	0.551553
PARP1	0.780055	0.619311	1	0.830161	0.558171	0.760244
CDC42BPA	0.196402	0.168901	1	0.800685	0.22118	0.245004
JMJD4	0.250811	0.31246	1	0.72393	0.254824	0.280525
NUP133	1	0.443483	0.982908	0.389289	0.930277	0.986829
C1orf131	0.186773	0.313259	1	0.558214	0.154582	0.175953
TARBP1	1	0.718833	0.792841	0.45082	0.781703	0.624223
TOMM20	0.511341	0.60735	1	0.995009	0.729626	0.924205
B3GALNT2	0.34872	0.227063	1	0.790713	0.24135	0.278799
AL646016.1	1	1	1	1	1	1
FH	0.634726	0.461479	1	0.728502	0.59742	0.76071
OPN3	0.9928	0.990089	0.998807	1	0.909817	0.919986
CEP170	0.356792	0.435224	1	0.805302	0.354636	0.341269
SMYD3	1	0.612719	0.659601	0.490598	0.487868	0.637045
AHCTF1	0.38648	0.404409	0.816448	1	0.489814	0.414851
ZNF496	0.837189	0.486665	1	0.885109	0.326368	0.513759
SH3BP5L	0.595583	0.683299	0.985507	1	0.539683	0.471949
ZNF692	0.532471	0.833087	1	0.876462	0.240007	0.652261
GTPBP4	0.574435	0.222767	0.913991	1	0.466143	0.559063
NET1	0.338286	0.323381	0.780455	1	0.191389	0.394346
FAM208B	0.748264	0.622722	1	0.961471	0.440836	0.437542
FBXO18	0.545109	0.481481	1	0.818519	0.537037	0.717502
RBM17	0.411769	0.367359	1	0.981878	0.289165	0.313851
ATP5C1	0.628077	0.5408	1	0.815836	0.743061	0.756606
CDC123	0.38486	0.21748	1	0.709884	0.359613	0.287356
HSPA14	0.554517	0.372987	1	0.998206	0.481441	0.436283
SUV39H2	0.787655	0.856515	1	0.869176	0.959948	0.78296
RPP38	0.927536	0.520645	1	0.877399	0.322251	0.387352
VIM	0.593966	0.509281	0.522638	0.643948	0.754996	1
STAM	0.502569	0.145778	0.940081	1	0.506564	0.163455
CACNB2	1	0.677083	0.414343	0.481481	0.419971	0.451737
MLLT10	0.798919	0.7499	1	0.966579	0.737915	0.389802
RAB18	0.262071	0.153826	1	0.777194	0.0371424	0.162608
WAC	0.335854	0.232617	1	0.969968	0.364761	0.411934
ZEB1	0.703393	0.677016	0.922757	1	0.310246	0.393302
CREM	0.075	0.13913	1	0.636145	0.143641	0.152785
MAPK8	0.406893	0.367156	0.851376	1	0.396106	0.294153
PRKG1	0.957686	0.981293	0.994466	1	0.940754	0.9403
CDK1	0.282146	0.196968	1	0.961478	0.204399	0.253477
HNRNPH3	0.504669	0.587443	1	0.907666	0.426993	0.388139
DDX21	1	0.520184	0.828188	0.769629	0.590378	0.74454
SUPV3L1	0.282675	0.217187	1	0.87669	0.473703	0.402884
DDIT4	0.263952	0.246386	0.894817	1	0.305512	0.177151
NUDT13	0.629804	0.572162	1	0.684938	0.90381	0.786154
FAM149B1	0.574359	0.331529	0.126411	0.112644	0.768668	1
KAT6B	0.772792	0.487576	0.803704	0.887889	0.699398	1
VDAC2	0.391602	0.257876	1	0.748386	0.628348	0.581198
RPS24	0.497468	0.413532	0.936446	1	0.433993	0.408916
ZMIZ1	0.366071	0.792696	0.532468	0.836735	1	0.770677
PPIF	0.415535	0.202797	1	0.840965	0.247574	0.305553
GHITM	0.474587	0.476682	1	0.904902	0.519994	0.65652
PTEN	0.236827	0.160664	1	0.564549	0.190029	0.273018
STAMBPL1	0.445202	0.254605	0.693548	1	0.179167	0.521212
KIF20B	0.411565	0.22846	0.708476	1	0.346581	0.39967
HECTD2	0.972376	0.949556	0.724024	0.888532	0.775544	1
TNKS2	0.516498	0.644758	1	0.85508	0.569105	0.354908
BTAF1	0.438563	0.518249	1	0.770382	0.809978	0.725006
MARCH5	0.231579	0.178862	1	0.780142	0.460733	0.497175
PGAM1	0.421449	0.182503	0.993945	1	0.180358	0.334633
HIF1AN	0.46946	0.918163	1	0.864871	0.767762	0.642604
SFXN3	0.857855	0.967603	1	0.842105	0.39819	0.507937
BTRC	0.980978	0.983678	1	0.996665	0.995558	0.988669
DPCD	0.975926	0.788221	0.518293	0.54932	1	0.897629
PPRC1	0.410275	0.314416	1	0.831931	0.204534	0.238255
PDCD11	0.765773	0.631469	0.434246	0.634218	1	0.696244
SMC3	0.711752	0.671689	0.986175	1	0.648485	0.60692
SHOC2	0.466046	0.453957	1	0.752701	0.825543	0.89279
VTI1A	0.319974	0.432226	1	0.937799	0.246347	0.218471
ENO4	0.967036	0.994631	1	0.9385	0.984168	0.933526
FAM45A	0.465929	0.381558	0.743034	1	0.453579	0.432725
WDR11	0.326127	0.309906	1	0.791667	0.591549	0.664575
TACC2	0.437979	0.587824	0.607843	1	0.322917	0.443603
PLEKHA1	1	0.731609	0.364063	0.466747	0.342281	0.329932
BUB3	0.280794	0.182596	0.850709	1	0.136894	0.266807
EDRF1	0.332388	0.296136	1	0.890766	0.442766	0.506432
BCCIP	1	0.869035	0.819642	0.980814	0.786463	0.72584
DOCK1	1	0.402977	0.255981	0.498005	0.341137	0.591067
LARP4B	0.530652	0.393658	1	0.885866	0.429371	0.46037
IDI1	0.151038	0.122229	1	0.632768	0.205247	0.168503
ADARB2	1	0.685876	0.779676	0.665974	0.710372	0.93021
PITRM1	0.810428	0.676769	0.496673	0.71233	0.713022	1
GDI2	0.888174	0.337711	0.662433	0.817383	1	0.866931
FRMD4A	1	0.8468	0.728774	0.735714	0.767309	0.767857
ARHGAP21	0.330863	0.335015	0.87407	1	0.241181	0.273654
SVIL	0.677453	0.586764	0.595932	0.727492	1	0.496384
KIF5B	1	0.899518	0.950066	0.758011	0.977211	0.736063
ITGB1	0.66817	0.715189	1	0.996916	0.677692	0.785524
ARHGAP22	0.425905	0.406445	1	0.86	0.296173	0.327619
TIMM23	0.664788	0.314489	0.93063	1	0.357562	0.612963
SGMS1	0.670302	0.495628	1	0.905466	0.335714	0.436803
ZWINT	0.427344	0.259666	1	0.681552	0.292721	0.396471
CCDC6	0.204593	0.114042	1	0.813925	0.123251	0.0606331
JMJD1C	0.485005	0.402575	0.97891	1	0.357399	0.256284
HERC4	0.657185	0.41188	1	0.822402	0.863081	0.739438
PBLD	0.890406	0.828706	0.737156	0.689241	1	0.971842
SLC25A16	0.993783	0.704021	0.316501	0.733852	1	0.99847
AIFM2	1	0.741966	0.582836	0.726227	0.87853	0.929838
TYSND1	0.626323	0.510246	0.610837	0.950192	1	0.615021
SAR1A	0.242527	0.22725	1	0.7554	0.142428	0.18948
PPA1	0.41951	0.199215	1	0.942166	0.23997	0.267288
PSAP	1	0.916973	0.886896	0.989637	0.714781	0.427391
ASCC1	1	0.970948	0.529469	0.539214	0.804307	0.675879
ECD	1	0.399756	0.430286	0.614913	0.432184	0.918919
USP54	0.801626	0.840727	1	0.591304	0.909091	0.948837
CAMK2G	0.5	0.346199	0.5625	1	0.34871	0.403488
DLG5	0.397275	0.473422	1	0.43603	0.251323	0.507549
POLR3A	0.471753	0.291362	1	0.913171	0.382396	0.962313
WAPAL	0.328008	0.221387	1	0.603492	0.343646	0.0944517
LIPA	1	0.9062	0.657853	0.931232	0.618375	0.723274
IDE	0.755976	0.741322	0.306767	0.573356	0.904496	1
FRA10AC1	1	0.872035	0.979938	0.74269	0.532495	0.484552
TM9SF3	0.485316	0.336365	0.784718	1	0.368545	0.500375
RRP12	0.27334	0.287544	1	0.803942	0.314402	0.172606
EXOSC1	0.478493	0.299507	1	0.63994	0.22582	0.350982
MMS19	0.606363	0.340502	1	0.875576	0.311509	0.519379
CWF19L1	0.447375	0.501429	0.912464	1	0.481586	0.584526
MRPL43	0.852438	0.539601	1	0.725275	0.548476	0.543117
POLL	0.827317	1	0.605714	0.706667	0.826667	0.723902
MGEA5	0.347149	0.367844	0.854637	1	0.508218	0.511267
ACTR1A	0.412794	0.301763	1	0.53352	0.306719	0.263162
NT5C2	1	0.782773	0.979716	0.897214	0.707219	0.777792
SH3PXD2A	0.662537	0.843699	0.890544	1	0.751339	0.754935
ITPRIP	0.572178	0.574302	1	0.655849	0.104379	0.162736
XPNPEP1	0.426928	0.289988	1	0.647216	0.87852	0.852223
SMNDC1	0.352419	0.131429	0.908314	1	0.465768	0.219109
BBIP1	0.749465	0.527986	1	0.896219	0.884669	0.818161
FAM204A	0.216041	0.36593	1	0.856058	0.247306	0.289285
EIF3A	0.507957	0.375918	1	0.973016	0.495953	0.443783
PRDX3	0.588045	0.383491	0.361243	0.294412	1	0.740716
TIAL1	0.406907	0.634394	0.925026	1	0.499976	0.672589
MCMBP	0.406616	0.210983	1	0.416334	0.317353	0.374192
UROS	0.725845	0.386529	0.706294	0.235431	0.785992	1
DHX32	0.43125	0.443943	0.915054	1	0.909517	0.921631
RIC8A	0.288462	0.140183	1	0.923077	0.352178	0.556777
PSMD13	0.311742	0.182195	1	0.736395	0.290119	0.301343
PTDSS2	0.326294	0.235348	1	0.726508	0.192249	0.371644
EPS8L2	0.606034	0.569679	0.625	0.59375	0.909903	1
TALDO1	0.0366652	0.0321541	0.106133	0.127042	0.816976	1
CD151	0.269426	0.268143	1	0.413668	0.341835	0.527059
TSPAN4	0.724404	0.289442	0.482228	0.465223	1	0.64944
AP2A2	0.472773	0.422832	0.758977	0.467233	1	0.955556
CD81	0.579726	0.689484	0.670213	0.870875	1	0.409574
KCNQ1	0.978649	0.972101	1	0.996217	0.995707	0.994099
RRM1	0.734236	0.366286	1	0.972752	0.618986	0.528708
ILK	0.797146	0.438055	1	0.864549	0.52615	0.684581
EIF3F	0.249196	0.276745	1	0.89431	0.299953	0.280706
IPO7	0.309554	0.281305	0.944438	1	0.354174	0.327751
USP47	0.319843	0.271343	1	0.876238	0.294131	0.381722
MICAL2	1	0.91659	0.729819	0.749821	0.777327	0.749516
PARVA	0.62797	0.582633	0.886004	1	0.938503	0.906318
TEAD1	0.416582	0.349979	1	0.703919	0.286229	0.29692
ARNTL	0.386364	0.176862	1	0.368421	0.355469	0.169355
FAR1	0.761095	0.227387	0.973208	1	0.664482	0.379103
PDE3B	0.526537	0.470737	1	0.898863	0.589143	0.550005
C11orf58	0.481491	0.328265	1	0.878969	0.200016	0.280252
GTF2H1	0.343937	0.265108	0.98022	1	0.324246	0.317513
LDHA	0.260148	0.248244	1	0.931252	0.417076	0.312921
ZDHHC13	0.517193	0.229151	0.970455	1	0.291866	0.233348
NAV2	1	0.553221	0.73144	0.900699	0.353104	0.399638
PRMT3	0.830542	0.418883	0.751953	1	0.514706	0.495113
LUZP2	0.828736	0.841431	1	0.947126	0.576645	0.54619
DNAJC24	0.668435	0.659151	1	0.956409	0.49373	0.446422
ELP4	0.774194	0.337553	1	0.956522	0.186047	0.367246
RCN1	0.530823	0.448672	1	0.787946	0.32308	0.321817
EIF3M	0.312127	0.289178	1	0.864371	0.552031	0.579513
TCP11L1	0.810345	0.812227	1	0.857143	0.653465	0.675
CAPRIN1	0.260161	0.183859	1	0.643735	0.182183	0.164575
NAT10	0.289962	0.287382	1	0.559857	0.458727	0.695173
PDHX	0.561283	0.666667	1	0.763495	0.489127	0.628205
CD44	0.693806	0.395179	0.875956	1	0.535954	0.665501
API5	0.373907	0.297104	1	0.7588	0.281814	0.399595
TTC17	1	0.503046	0.721433	0.565425	0.662043	0.696868
ACCS	0.731383	0.55	1	0.535714	0.784884	0.661765
DGKZ	0.682485	0.469088	0.71519	1	0.917695	0.929276
C11orf49	0.512511	0.392246	1	0.808729	0.420869	0.446944
TMEM132A	0.352941	0.404762	0.969298	1	0.658559	0.417544
METTL12	0.813512	0.894053	0.896481	1	0.819169	0.840451
C11orf83	1	0.701276	0.349745	0.363889	0.497626	0.482314
POLR2G	0.867611	0.384885	0.773213	1	0.50551	0.525978
TAF6L	0.23471	0.320448	0.651629	1	0.188406	0.253468
SLC3A2	0.319552	0.295693	1	0.911504	0.262014	0.230603
NAA40	0.36269	0.476043	1	0.980854	0.415925	0.409292
STIP1	0.211346	0.227536	1	0.734821	0.221146	0.220174
GPR137	0.467836	0.719298	1	0.915033	0.464481	0.32634
ZFPL1	0.431655	0.381818	1	0.666667	0.583333	0.621951
DPF2	0.349099	0.21789	1	0.910966	0.192916	0.144495
KAT5	0.773664	0.543234	0.631972	0.628667	0.604792	1
MUS81	0.681063	0.461277	0.427083	1	0.481917	0.47138
PACS1	0.486694	0.568	0.268939	0.120339	1	0.61391
RAB1B	0.338175	0.12492	1	0.366913	0.125483	0.195489
KDM2A	0.805399	0.566934	0.833568	1	0.585076	0.661132
ADRBK1	0.239161	0.209559	0.833333	1	0.566346	0.307619
ANKRD13D	0.68814	0.641285	1	0.997713	0.34878	0.424602
RPS6KB2	0.483951	0.485876	0.91401	1	0.707641	0.577836
GSTP1	0.437533	0.484971	0.844512	1	0.435551	0.595775
NDUFV1	0.603206	0.487744	0.752931	1	0.81581	0.720047
ALDH3B1	0.537021	0.34661	0.652442	1	0.31556	0.374291
PPP6R3	0.357671	0.211221	1	0.953343	0.408463	0.390807
IGHMBP2	0.395	0.237	1	0.673443	0.316	0.16243
PPFIA1	0.937044	0.678564	0.994665	1	0.545342	0.639784
CTTN	0.474577	0.323275	1	0.708918	0.374885	0.311055
NADSYN1	0.729443	0.38638	0.761905	1	0.488251	0.426096
LRTOMT	0.860647	0.944018	1	0.981984	0.957456	0.943201
INPPL1	0.174862	0.284928	0.598495	1	0.249196	0.41281
ATG16L2	0.353659	0.346667	0.666667	1	0.431034	0.323077
RELT	0.343434	0.415584	1	0.909091	0.657468	0.538432
PAAF1	0.761057	1	0.557491	0.97561	0.787047	0.84312
PPME1	0.573468	0.331245	1	0.998436	0.285353	0.390303
C11orf30	0.478677	0.312627	1	0.666927	0.270306	0.365476
AAMDC	0.929313	0.885614	1	0.803207	0.802506	0.834342
TMEM126B	0.289911	0.298111	0.900598	1	0.289392	0.246677
EED	0.589474	0.298433	0.818443	1	0.578916	0.7242
C11orf73	0.358551	0.222866	1	0.531674	0.347633	0.281074
TMEM135	0.373206	0.234875	0.653465	1	0.411552	0.26087
KIAA1731	0.317168	0.289506	0.946132	1	0.376188	0.312935
CEP57	0.615983	0.410537	0.992408	1	0.395575	0.499161
AASDHPPT	0.517375	0.459226	1	0.800837	0.646945	0.585758
ACAT1	0.628559	0.279117	1	0.55092	0.494748	0.667057
ATM	0.350646	0.42143	1	0.612965	0.669575	0.600718
DDX10	0.641461	0.214582	0.996763	1	0.341272	0.369684
SIK2	0.544811	0.539062	0.905882	1	0.856462	0.809909
CEP164	0.47619	0.338045	0.947917	1	0.448068	0.51395
KMT2A	0.106782	0.219438	1	0.957333	0.249946	0.181915
PHLDB1	0.602355	0.353436	1	0.968379	0.513587	0.439265
CCDC84	0.711533	0.882102	0.936228	1	0.616071	0.563265
ARHGEF12	0.191084	0.203976	1	0.909022	0.305178	0.241487
GRAMD1B	0.324448	0.274311	0.853092	1	0.121031	0.0905785
HYLS1	0.931287	0.968658	0.845201	0.791423	0.915967	1
AP003041.2	0.948276	1	0.875	0.866667	0.964286	0.909091
APLP2	0.385808	0.288487	1	0.565472	0.348152	0.345519
VPS26B	0.30859	0.380866	0.698516	1	0.279876	0.392998
ACAD8	1	0.668457	0.413793	0.711207	0.776683	0.669371
RNH1	0.750282	0.327235	1	0.989583	0.671903	0.584601
NAP1L4	0.545461	0.442263	1	0.997209	0.643592	0.603122
CARS	0.610774	0.401825	0.702774	0.574232	0.991108	1
TRIM5	0.714865	0.439106	0.987461	1	0.34528	0.409747
ARFIP2	0.263931	0.202331	0.928472	1	0.203098	0.198354
MRPL17	0.0903268	0.0688165	0.992416	1	0.124182	0.142288
STK33	0.618406	0.549467	1	0.798799	0.596618	0.655172
ST5	1	0.454166	0.624593	0.987993	0.713821	0.576718
DENND5A	0.542657	0.648681	1	0.809779	0.538889	0.687943
GALNT18	1	1	1	1	1	1
CYP2R1	0.937931	0.684277	1	0.874286	0.718699	0.641958
PLEKHA7	0.87013	0.943548	1	0.939759	0.846154	0.682927
SAAL1	0.472222	0.184418	0.711755	1	0.129278	0.230821
LGR4	0.231588	0.240241	1	0.685993	0.149218	0.129614
BDNF	0.51385	0.514184	0.93543	1	0.402321	0.418985
KIF18A	0.252252	0.313495	1	0.771088	0.260563	0.278579
IMMP1L	0.478225	0.478489	0.447619	1	0.373016	0.5549
CSTF3	0.89621	0.821493	0.70761	0.681343	0.756093	1
PHF21A	0.484962	0.357143	1	0.607595	0.217877	0.350195
AMBRA1	0.757872	0.840206	1	0.91312	0.560574	0.448225
CKAP5	0.339814	0.361342	0.854697	1	0.369495	0.488632
PSMC3	0.664494	0.257453	0.738087	1	0.557604	0.59787
CELF1	0.629421	0.57371	0.987962	1	0.395268	0.466598
KBTBD4	0.977476	0.668492	1	0.883812	0.819815	0.788685
MTCH2	0.858274	0.550679	0.788423	1	0.600357	0.581061
PRPF19	0.474609	0.367178	0.951754	1	0.335787	0.230938
DDB1	0.401027	0.339486	1	0.815755	0.552664	0.666805
CPSF7	0.406056	0.459136	0.808324	1	0.385968	0.535635
MTA2	0.104344	0.0989903	1	0.745807	0.145109	0.159411
GANAB	0.674128	0.549847	1	0.661711	0.591987	0.490651
UBXN1	0.191781	0.17094	1	0.590278	0.164179	0.183824
TMEM223	0.962045	0.953609	0.976666	1	0.950825	0.945744
MACROD1	1	0.426641	0.778947	0.534891	0.42053	0.249611
SF1	0.811121	0.939639	1	0.939175	0.646205	0.688895
CDCA5	0.216668	0.121472	1	0.752187	0.269363	0.176399
MAP3K11	0.161756	0.139669	0.90733	1	0.186344	0.152665
RELA	0.0762319	0.245382	1	0.881654	0.298063	0.225094
CFL1	0.309423	0.324235	1	0.939275	0.228312	0.356413
FIBP	0.500943	0.363601	0.84661	1	0.468204	0.914218
RP11-1167A19.2	0.98335	0.979586	1	0.977186	0.971974	0.995827
ZDHHC24	0.788894	0.771561	0.580858	0.317657	1	0.914851
RBM4B	0.880506	0.915922	0.86967	1	0.713826	0.703655
PC	0.633142	0.665487	0.988187	1	0.662626	0.651001
PITPNM1	0.661759	0.522898	0.162739	0.731577	1	0.774494
CHKA	1	0.49686	0.585586	0.568855	0.472336	0.37729
MRPL21	0.135358	0.122661	1	0.839305	0.216743	0.269612
ORAOV1	0.870536	0.746484	1	0.8775	0.571927	0.784958
DHCR7	0.492976	0.332927	0.290913	1	0.283095	0.392628
RP11-849H4.2	1	0.915292	0.790123	0.658436	0.550692	0.948148
NUMA1	0.780663	0.628322	0.769907	1	0.57536	0.573345
LAMTOR1	1	0.502613	0.231549	0.34749	0.440547	0.521053
ANAPC15	0.974359	0.970803	1	0.934921	0.943333	0.964615
FCHSD2	0.950292	0.364853	0.65	0.416667	0.963542	1
C2CD3	0.154573	0.210186	0.758676	1	0.259489	0.239643
XRRA1	0.59833	0.474974	0.929752	1	0.603896	0.762032
PRKRIR	0.249939	0.219217	1	0.96609	0.175487	0.201643
CLNS1A	0.221068	0.304289	0.477564	0.431493	0.609847	1
INTS4	0.85567	0.549095	0.909149	1	0.861592	0.972656
PRCP	0.772377	0.661765	0.344716	0.260358	0.98385	1
CCDC90B	0.324677	0.23438	1	0.867568	0.223888	0.323386
PICALM	0.310926	0.255533	1	0.870501	0.288548	0.336127
CTSC	0.886649	0.673886	1	0.936588	0.903603	0.965741
CHORDC1	0.562924	0.533802	1	0.888541	0.474352	0.484786
SLC36A4	0.471446	0.236392	0.864791	1	0.417408	0.44795
MRE11A	0.992131	0.394949	0.854984	1	0.620976	0.68541
CWC15	0.190299	0.208737	1	0.998783	0.224595	0.243799
SESN3	0.874277	0.811784	0.829451	1	0.524689	0.99882
FAM76B	1	0.453317	0.931818	0.568567	0.552424	0.565274
CCDC82	0.470588	0.509804	1	0.602151	0.512821	0.528053
CASP4	0.86	0.484288	0.659004	0.480895	0.879001	1
C11orf65	0.990842	0.989198	0.971014	1	0.977099	0.982646
SIK3	0.85923	0.553646	0.959694	1	0.709782	0.524146
PCSK7	1	0.872761	0.926732	0.865591	0.695739	0.901614
IFT46	0.474334	0.531876	1	0.826132	0.597661	0.336265
DDX6	0.266094	0.232411	1	0.692499	0.220297	0.352501
RPS25	0.148754	0.174593	1	0.613749	0.307582	0.397635
MCAM	0.126913	0.127541	0.538634	1	0.218699	0.235965
RPUSD4	0.209865	0.418701	1	0.66383	0.400541	0.395821
KIRREL3	0.619186	0.594308	0.17289	0.362245	0.968182	1
ZBTB44	0.302943	0.262924	0.844642	1	0.170322	0.238908
NCAPD3	0.431477	0.404959	1	0.84596	0.258663	0.383929
WNK1	0.349888	0.473205	1	0.991917	0.382501	0.469123
ERC1	0.661651	0.345814	1	0.851216	0.31489	0.657277
WNT5B	1	1	1	1	1	0.933333
ADIPOR2	0.737551	0.305148	1	0.859734	0.455202	0.382353
FKBP4	0.461029	0.495531	0.870201	1	0.784079	0.572543
ITFG2	0.609375	0.774194	1	1	0.525773	0.409836
TSPAN9	0.393939	0.619734	0.973262	1	0.273684	0.518553
LTBR	0.475828	0.279221	1	0.878639	0.312929	0.456676
NCAPD2	0.592873	0.693168	1	0.99546	0.624402	0.62151
GAPDH	0.326973	0.358427	1	0.876533	0.363691	0.364611
TPI1	0.434398	0.329237	1	0.458458	0.376715	0.451156
NECAP1	0.315259	0.254949	1	0.861741	0.263389	0.360234
GABARAPL1	0.666135	0.275469	0.89245	1	0.559978	0.206316
BCL2L14	0.991734	0.981704	1	0.998895	0.994792	0.990389
KIAA1467	0.804576	0.545161	1	0.846774	0.108641	0.283348
PLEKHA5	1	0.698863	0.932816	0.701313	0.436901	0.468
AEBP2	0.176767	0.287675	1	0.573705	0.239224	0.235544
PDE3A	0.679215	0.58119	1	0.890733	0.454421	0.530399
SLCO1C1	0.827721	0.736077	1	0.839143	0.51427	0.502881
RASSF8	0.352919	0.261143	1	0.605353	0.208071	0.209378
FGFR1OP2	0.893525	0.582468	1	0.866368	0.181579	0.453333
PPFIBP1	0.390705	0.370909	1	0.624758	0.291072	0.288711
CCDC91	0.576752	0.216408	0.414079	1	0.418894	0.465839
FAR2	0.218096	0.268811	0.235364	0.521164	1	0.898288
DDX11	0.572826	0.413483	0.870624	1	0.530552	0.558003
DNM1L	0.45291	0.45761	0.936964	1	0.428664	0.607006
ARID2	0.48495	0.449364	1	0.890932	0.541197	0.577166
TMEM106C	1	0.849279	0.896038	0.899597	0.613635	0.462325
PFKM	0.614957	0.425678	0.706773	0.732628	1	0.866493
CCDC65	0.918255	0.926242	0.907685	0.909587	0.978028	1
TROAP	0.338583	0.774154	0.347065	0.176036	1	0.771892
SPATS2	1	0.425188	0.760648	0.562818	0.539282	0.642047
PRPF40B	1	0.848961	0.957265	0.864494	0.968056	0.918141
TMBIM6	0.281968	0.230728	1	0.893935	0.257565	0.349769
SMARCD1	0.295437	0.240258	0.835025	1	0.4114	0.524901
LARP4	0.308045	0.165951	1	0.997718	0.591393	0.553803
ATF1	0.763563	0.663234	0.830508	1	0.815964	0.444012
LETMD1	0.608696	0.509579	1	0.972222	0.280547	0.313875
DAZAP2	0.236429	0.157295	0.882911	1	0.533036	0.216541
NR4A1	0.342056	0.431754	0.986373	1	0.489302	0.520013
C12orf44	0.140162	0.208126	1	0.938691	0.0816076	0.130595
KRT7	0.600615	0.38113	1	0.930043	0.541097	0.375267
KRT86	0.921053	0.698529	1	0.927419	0.514706	0.708333
EIF4B	0.391894	0.258918	1	0.875926	0.369398	0.423601
TENC1	0.169911	0.162943	0.691176	1	0.338258	0.675287
ZNF740	0.211283	0.317486	1	0.874835	0.118637	0.244464
ESPL1	0.338095	0.455641	1	0.934152	0.37469	0.511197
PFDN5	0.576222	0.47924	1	0.997589	0.585674	0.654554
TARBP2	0.443582	0.38381	0.803072	1	0.231257	0.29569
HNRNPA1	0.267589	0.251845	1	0.890876	0.266332	0.241698
GDF11	0.132135	0.2002	0.383583	0.358852	1	0.824703
CDK2	0.447662	0.65992	0.876229	1	0.611842	0.749926
RPS26	0.412543	0.459283	1	0.87069	0.91733	0.965411
RPL41	0.104294	0.14016	0.870513	1	0.103579	0.0710429
SHMT2	0.271465	0.285045	1	0.753901	0.342627	0.343547
MARS	0.449684	0.363557	1	0.921003	0.692562	0.676001
USP15	0.250362	0.254395	1	0.916787	0.217494	0.26732
MON2	0.48899	0.333717	0.981253	1	0.674006	0.54717
SRGAP1	0.395733	0.26264	0.808244	1	0.292552	0.253495
XPOT	0.440637	0.369591	0.627434	0.455394	1	0.746868
TBK1	0.416891	0.250718	0.766082	1	0.569565	0.729099
HMGA2	0.748162	0.653689	0.905063	1	0.199275	0.733333
CAND1	0.483494	0.538879	0.951467	1	0.565764	0.628377
RAP1B	0.712777	0.307662	1	0.740101	0.295031	0.428525
NUP107	0.370669	0.270028	1	0.726713	0.317399	0.442275
CPSF6	0.481254	0.2288	1	0.945259	0.291792	0.448735
CCT2	0.558461	0.514169	1	0.880529	0.431593	0.559372
CNOT2	0.485149	0.402693	0.954803	1	0.3752	0.482803
TBC1D15	0.213496	0.427595	1	0.737259	0.345483	0.299983
ZDHHC17	0.78309	0.66865	0.835945	0.758593	1	0.760393
SYT1	1	0.989943	0.973961	0.940803	0.533609	0.53789
C12orf29	0.438968	0.373371	0.872163	1	0.264402	0.500035
MRPL42	1	0.752176	0.604099	0.601138	0.732081	0.604751
VEZT	0.45286	0.412522	1	0.665138	0.41364	0.530955
METAP2	0.455906	0.509826	1	0.50973	0.611861	0.622059
SNRPF	0.896939	0.939911	1	0.813212	0.709451	0.961549
TMPO	0.371897	0.266616	0.838372	1	0.191336	0.159486
PARPBP	0.711462	0.357942	1	0.620155	0.758294	0.511111
TDG	0.285303	0.455921	0.979505	1	0.363971	0.373014
TXNRD1	1	0.931285	0.834136	0.811115	0.793542	0.857676
KIAA1033	0.554517	0.507793	0.829022	0.818692	1	0.868529
RIC8B	0.32027	0.132404	0.480405	1	0.214689	0.30985
ISCU	0.679554	0.49017	1	0.884737	0.46155	0.365182
ANKRD13A	0.941516	0.798367	0.936782	1	0.775751	0.816856
ATP2A2	0.449506	0.317498	1	0.925266	0.328251	0.367332
TCTN1	1	0.577377	0.44492	0.382002	0.689394	0.762463
MAPKAPK5	0.578453	0.286957	0.951214	1	0.292464	0.283073
TPCN1	0.770833	0.717249	0.535639	1	0.921717	0.942488
FBXW8	0.888438	0.447853	0.26025	0.262905	0.371931	1
PRKAB1	0.858896	0.743802	0.899015	1	0.379902	0.457317
DYNLL1	1	0.862792	0.498158	0.24801	0.389592	0.373942
RNF10	0.60535	1	0.879862	0.896272	0.606991	0.706517
RNF34	0.270299	0.254335	1	0.679012	0.164468	0.181969
MLXIP	0.207119	0.329508	1	0.84	0.500267	0.309231
KNTC1	0.86867	0.550296	0.589965	0.796443	1	0.859406
C12orf65	0.838675	0.295669	1	0.7377	0.366954	0.503645
DDX55	0.362996	0.445476	1	0.753508	0.330255	0.290325
RAN	0.232405	0.213722	1	0.893058	0.182338	0.197098
GPR133	0.613898	0.627027	0.937408	1	0.48611	0.532978
SFSWAP	1	0.616957	0.744352	0.630979	0.695963	0.834002
EP400	0.316124	0.683739	0.63388	0.842191	0.997774	1
FBRSL1	0.55257	0.679775	0.916667	1	0.869658	0.743243
ZNF84	1	0.99316	0.966031	0.780579	0.751423	0.842681
NINJ2	1	0.735021	0.212698	0.141799	0.631159	0.804342
FOXM1	0.716359	0.433617	0.535777	1	0.293366	0.262147
NOP2	0.344951	0.311025	1	0.685699	0.349914	0.422114
CHD4	0.684595	0.675734	0.593029	0.597371	0.830239	1
ZNF384	0.471022	0.542034	1	0.885475	0.313154	0.370267
MLF2	0.930531	1	0.804819	0.728568	0.394232	0.497277
LPCAT3	0.474646	0.4901	1	0.746782	0.631426	0.705462
MAGOHB	0.534683	0.361194	1	0.975585	0.491609	0.540803
YBX3	0.437494	0.372114	1	0.93063	0.361021	0.426255
WBP11	0.201327	0.110726	1	0.593522	0.118535	0.0837862
LDHB	0.70513	0.506855	0.748293	1	0.426373	0.498815
C2CD5	0.737257	0.385608	1	0.413151	0.761796	0.715514
TMTC1	0.683634	0.545358	0.926699	1	0.494963	0.793494
CAPRIN2	0.746137	0.502976	0.928571	0.38322	0.657485	1
FAM60A	0.971943	0.53301	1	0.746887	0.655058	0.658935
SLC2A13	0.494809	0.469876	0.89513	1	0.240585	0.170948
YAF2	0.806	0.650756	1	0.992287	0.542061	0.670419
TWF1	0.0899327	0.0806967	1	0.613119	0.162048	0.11855
SCAF11	0.370826	0.310578	1	0.937674	0.443846	0.288532
SLC38A1	0.279176	0.163038	0.644484	1	0.237652	0.2263
SLC38A2	0.308663	0.273704	0.924986	1	0.265051	0.240637
RPAP3	1	0.777778	0.712389	0.942391	0.69213	0.462644
HDAC7	0.833239	0.722119	1	0.92	0.994286	0.892308
SENP1	0.344805	0.26916	1	0.968737	0.327855	0.341059
KANSL2	0.79253	1	0.698554	0.755349	0.639705	0.565576
DDX23	0.497341	0.304289	0.913649	1	0.551334	0.743547
LMBR1L	0.594966	0.437371	1	0.753623	0.328615	0.632926
TUBA1B	0.27801	0.203791	1	0.862832	0.280837	0.351944
MCRS1	0.872795	0.839925	1	0.945274	0.761657	0.776583
NCKAP5L	0.477396	0.56824	0.935065	1	0.65642	0.432314
BCDIN3D	0.430145	0.434426	1	0.963636	0.446316	0.578182
CERS5	0.668593	0.836504	0.891247	1	0.670967	0.473221
LIMA1	0.306512	0.195155	1	0.731946	0.158585	0.144523
SLC11A2	0.515633	0.31197	1	0.7041	0.465619	0.455594
TFCP2	0.241734	0.184907	1	0.705041	0.235829	0.302879
KRT8	0.890465	0.834659	0.702444	0.711878	0.919682	1
CSAD	0.280612	0.341091	1	0.520833	0.513393	0.504202
AAAS	0.541164	0.303638	0.571721	1	0.602092	0.526131
MAP3K12	0.498489	0.414853	1	0.955427	0.829849	0.785915
ITGA5	0.382681	0.271503	0.281759	0.421151	1	0.951685
CD63	0.512228	0.502307	1	0.985536	0.75458	0.668748
PMEL	0.99215	0.995773	1	0.996423	0.994529	0.98755
SMARCC2	0.158794	0.1747	1	0.919476	0.416448	0.462352
ATP5B	0.465839	0.379978	0.955382	1	0.398109	0.409701
PTGES3	0.253734	0.253252	1	0.797602	0.531861	0.458311
STAT6	0.393754	0.419351	1	0.74	0.535361	0.599786
ARHGAP9	1	0.966667	1	0.910714	1	0.970588
DCTN2	0.47216	0.480334	1	0.905983	0.535354	0.647658
LRIG3	0.634608	0.353482	1	0.815986	0.315481	0.198582
AC090673.2	1	0.909091	0.962963	0.882353	0.866667	1
PTPRB	0.933333	0.820988	1	0.855556	0.781395	0.924
ZFC3H1	0.282403	0.492686	1	0.900596	0.540098	0.446398
CAPS2	1	0.696121	0.390805	0.937931	0.833031	0.575549
KRR1	0.197321	0.125	0.766156	1	0.247432	0.176518
NAP1L1	0.597099	0.388733	0.770167	1	0.525222	0.549908
OSBPL8	0.421156	0.45053	1	0.815007	0.325633	0.330374
CSRP2	0.215555	0.127774	1	0.86445	0.140434	0.174176
PAWR	0.529476	0.276581	1	0.787635	0.419338	0.361329
PPP1R12A	0.389929	0.401575	1	0.847428	0.346865	0.366072
CCDC59	0.233443	0.399199	1	0.95526	0.402004	0.280902
C12orf50	1	1	1	1	0.98	1
ATP2B1	0.318881	0.240205	0.915219	1	0.260372	0.212872
LTA4H	0.511703	0.478864	1	0.938131	0.555804	0.812911
CDK17	0.574588	0.379127	0.873406	1	0.282962	0.329962
PRDM4	0.399217	0.302521	0.806937	1	0.4438	0.408769
SART3	0.41613	0.392338	1	0.849749	0.366496	0.341773
CORO1C	0.606261	0.575155	1	0.851852	0.603468	0.416896
KCTD10	0.313793	0.305685	0.977686	1	0.181481	0.362295
GIT2	0.66136	0.396781	1	0.697744	0.254644	0.371506
PPTC7	0.526038	0.2949	0.665854	1	0.127212	0.308943
PPP1CC	0.364495	0.143447	0.890911	1	0.333749	0.443628
ATXN2	0.728877	0.877961	1	0.978261	0.843478	0.768154
TMEM116	0.666667	0.604444	1	0.611111	0.354167	0.427673
NAA25	0.554991	0.465387	1	0.976493	0.67743	0.796192
HECTD4	0.49094	0.55	1	0.746667	0.761047	0.674005
RPL6	0.291307	0.230885	1	0.946356	0.347075	0.313387
MED13L	0.367796	0.4235	0.934263	1	0.465568	0.378007
TAOK3	0.661499	0.830669	0.928463	1	0.87087	0.84808
GCN1L1	0.377722	0.528035	0.745974	0.576484	1	0.681446
RPLP0	0.385249	0.324172	1	0.887923	0.682103	0.675472
SRSF9	0.829282	0.886508	1	0.993279	0.88161	0.961238
C12orf43	0.917133	0.936288	1	0.95122	0.513158	0.152047
ANAPC5	0.577702	0.38603	1	0.818217	0.513065	0.647104
CLIP1	0.487612	0.301873	1	0.737485	0.290519	0.209084
RSRC2	0.736762	0.588552	1	0.947366	0.672575	0.584144
ABCB9	0.731347	0.720788	1	0.949608	0.716479	0.711021
MPHOSPH9	0.506725	0.459562	0.989583	1	0.573946	0.496125
NCOR2	0.378645	1	0.754902	0.569013	0.437416	0.645221
SCARB1	0.604033	0.682709	1	0.917426	0.911584	0.864122
POLE	0.433984	0.67727	0.977419	1	0.876285	0.792328
ANKLE2	1	0.479741	0.868556	0.626784	0.772844	0.907166
ZMYM2	0.598565	0.511353	0.748462	1	0.362084	0.562067
SAP18	0.0851412	0.169602	0.991781	1	0.318225	0.551285
NUPL1	0.78341	0.57676	1	0.625184	0.335306	0.526464
GTF3A	0.597121	0.37836	0.801994	1	0.543627	0.447381
POLR1D	0.221717	0.206973	1	0.601468	0.249859	0.103923
PAN3	0.262194	0.337825	1	0.567952	0.25864	0.382275
PDS5B	0.592727	0.565477	0.981998	1	0.728104	0.528679
EXOSC8	0.468427	0.33944	1	0.876989	0.269408	0.331525
NHLRC3	0.497076	0.600196	0.631579	1	0.677098	0.631579
NAA16	0.618125	0.702507	1	0.981211	0.497505	0.501372
GTF2F2	0.268419	0.121109	0.984141	1	0.241314	0.293964
RB1	0.600155	0.417444	1	0.889754	0.451223	0.399815
FNDC3A	0.541261	0.562047	0.918738	1	0.404932	0.40661
SERPINE3	0.887302	0.737101	0.904366	0.972973	1	0.753711
GPC5	0.535253	0.805556	0.357123	0.29494	1	0.932289
IPO5	0.620192	0.667789	1	0.725424	0.942852	0.794113
FARP1	1	0.957726	0.724675	0.959627	0.698157	0.854351
UBAC2	0.889946	0.627304	1	0.905159	0.589738	0.652384
TM9SF2	0.688799	0.888939	1	0.67497	0.555724	0.881981
TPP2	0.22932	0.244858	1	0.556854	0.689442	0.642445
COL4A2	0.885554	0.986466	0.879464	0.66106	0.85611	1
CUL4A	0.720478	0.348578	1	0.715856	0.62212	0.800765
LAMP1	0.205441	0.109686	0.96188	1	0.21758	0.25583
TFDP1	1	0.940249	0.79309	0.874558	0.639799	0.5059
CDC16	0.569606	0.463837	0.950795	0.990467	0.807253	1
HMGB1	0.388883	0.268311	0.852005	1	0.158388	0.219233
STARD13	0.472239	0.40107	1	0.638581	0.463308	0.471835
SUPT20H	0.498058	0.488345	0.848296	1	0.409468	0.386335
PROSER1	0.430865	0.528157	1	0.997066	0.115709	0.237288
TSC22D1	0.554183	0.377318	1	0.993039	0.304996	0.30904
SLC25A30	0.530409	0.557093	0.864706	1	0.312733	0.269519
INTS6	0.24087	0.248499	1	0.539297	0.439653	0.394076
DIAPH3	0.277349	0.386487	0.768271	1	0.19975	0.189088
MYCBP2	0.663068	0.559141	0.94342	1	0.597253	0.462947
RBM26	0.269659	0.339823	1	0.985985	0.527545	0.478632
UGGT2	0.826094	0.545694	0.299279	0.169005	0.883624	1
ARGLU1	0.835392	0.830395	0.838676	1	0.582564	0.602091
COL4A1	0.73215	0.533101	0.429494	0.631883	0.820645	1
CARS2	0.765364	0.535986	0.477826	0.420055	1	0.975143
ANKRD10	0.778245	0.729374	0.920818	1	0.525423	0.636298
TUBGCP3	0.397288	0.551943	1	0.840993	0.399042	0.370345
PCID2	0.492207	0.428913	1	0.935533	0.455119	0.480251
PARP2	0.518857	0.406712	0.878136	1	0.30545	0.322899
PNP	0.295511	0.276958	1	0.938118	0.423059	0.360256
METTL17	0.314619	0.213075	1	0.759466	0.304434	0.51084
OXA1L	0.47097	0.421794	1	0.753703	0.463716	0.4228
MRPL52	0.339125	0.415211	0.800079	1	0.204572	0.185689
NGDN	0.445284	0.292054	0.996249	1	0.140907	0.18979
GMPR2	0.257534	0.331341	1	0.858447	0.315187	0.3079
KHNYN	1	0.724116	0.738359	0.961039	0.598438	0.77301
G2E3	0.412338	0.267834	1	0.756427	0.384776	0.380915
SCFD1	0.428447	0.285318	1	0.616759	0.356675	0.496131
AP4S1	0.793669	0.635057	1	0.965517	0.81711	0.672414
NUBPL	0.381871	0.342123	1	0.882353	0.310588	0.325378
SRP54	0.791667	0.30076	1	0.756674	0.763936	0.560771
FAM177A1	0.333937	0.469645	1	0.630769	0.753281	0.722865
MIPOL1	0.738689	0.658103	1	0.91712	0.626209	0.630215
PNN	0.45997	0.277233	1	0.803249	0.301598	0.177486
FAM179B	0.338363	0.375824	0.873889	1	0.248186	0.183542
PRPF39	0.855287	0.758784	0.995069	1	0.899227	0.685946
FANCM	0.296701	0.419355	0.788693	1	0.238147	0.295455
ATP5S	0.781592	0.895852	0.909091	0.787879	1	0.851825
TMX1	0.44232	0.199431	1	0.617224	0.189491	0.327822
C14orf166	0.314357	0.262236	0.959514	1	0.409309	0.285113
PSMC6	0.304264	0.213127	1	0.883848	0.368566	0.355762
MAPK1IP1L	0.27179	0.150427	0.963773	1	0.280986	0.189433
KTN1	0.194246	0.146899	1	0.853653	0.132712	0.149473
TMEM260	1	0.888905	0.779248	0.862217	0.95122	0.968055
PSMA3	1	0.704234	0.758618	0.750529	0.628681	0.734543
DAAM1	1	0.441571	0.216988	0.60593	0.811177	0.713282
JKAMP	0.260741	0.345098	0.88	1	0.332973	0.365714
PCNXL4	0.545754	0.631769	0.901051	1	0.647474	0.641667
SYNE2	0.489461	0.340004	0.811475	1	0.368992	0.328195
MTHFD1	0.802137	0.825253	0.87995	0.906863	0.963255	1
ZBTB1	0.456668	0.360588	1	0.767202	0.5575	0.584535
GPHN	0.264463	0.214605	0.576184	1	0.289425	0.340024
MPP5	0.637884	0.471996	0.908878	1	0.455161	0.538879
PLEKHH1	0.237805	0.410714	1	0.992647	0.353571	0.586957
ARG2	1	0.819744	0.668484	0.666317	0.806386	0.918703
SLC39A9	0.240657	0.225211	0.724451	0.704327	1	0.978297
SRSF5	0.382824	0.361134	0.955384	1	0.462151	0.467911
SMOC1	0.419811	0.678151	0.931363	1	0.550711	0.527843
PCNX	0.660581	0.61552	0.823888	1	0.644375	0.806957
SIPA1L1	0.429202	0.521614	0.870675	1	0.766533	0.753106
RBM25	0.975174	0.832375	1	0.996338	0.85943	0.724
COQ6	0.919742	0.917288	0.986667	1	0.865806	0.898723
CCDC176	0.934641	0.944785	1	1	0.944853	0.94052
DLST	0.610816	0.547227	0.972466	1	0.807621	0.778507
EIF2B2	0.0848275	0.0536324	1	0.718126	0.0621732	0.276545
GSTZ1	0.916747	0.606834	0.709529	0.512438	1	0.970149
AHSA1	0.285867	0.258009	1	0.979426	0.407012	0.343077
FLRT2	1	0.71284	0.459176	0.480304	0.63478	0.716608
ZC3H14	0.400062	0.177337	1	0.461411	0.425786	0.336585
PSMC1	0.37569	0.248019	1	0.91385	0.637064	0.605901
CALM1	0.445734	0.325564	1	0.436722	0.334689	0.336122
PAPOLA	0.260169	0.199464	1	0.915456	0.2426	0.28234
CCNK	0.929136	1	0.902612	0.857264	0.889199	0.868744
EVL	0.318915	0.193749	0.41847	1	0.271495	0.244108
YY1	0.263936	0.146209	0.76123	1	0.567822	0.387188
PPP2R5C	0.188168	0.120559	1	0.887094	0.100419	0.117748
DYNC1H1	0.367675	0.325733	1	0.760243	0.449548	0.503382
RCOR1	0.286982	0.16401	1	0.855882	0.289552	0.329696
EIF5	0.36863	0.271458	1	0.923464	0.312284	0.269504
MARK3	0.510443	0.329997	1	0.796667	0.419801	0.312116
ZFYVE21	0.540541	0.444444	0.942029	1	0.269461	0.441176
INF2	0.254234	0.277427	0.947727	1	0.201473	0.236257
ADSSL1	0.493028	0.361006	0.938226	1	0.61715	0.589899
SIVA1	0.550594	0.620777	1	0.640639	0.551972	0.577597
CCNB1IP1	1	0.99883	0.831678	0.897877	0.735593	0.715388
OSGEP	0.657311	0.368523	0.829697	1	0.463678	0.745196
HNRNPC	0.575034	0.558397	1	0.976488	0.471168	0.444936
SUPT16H	0.680713	0.614862	0.88925	1	0.743698	0.806834
CHD8	0.413129	0.332715	0.829064	1	0.502469	0.612106
METTL3	0.434757	0.234984	0.830406	1	0.387948	0.466511
RBM23	0.396836	0.247245	0.459291	1	0.49018	0.458892
ACIN1	0.794128	0.651218	1	0.952673	0.436542	0.777002
NRL	0.93838	0.953642	0.853755	1	0.941676	0.906832
PSME2	0.630765	0.43178	1	0.852648	0.37559	0.333436
CIDEB	1	0.914575	0.984002	0.847949	0.957045	0.943758
STRN3	0.855664	0.870508	0.913955	1	0.771228	0.896277
HECTD1	0.341507	0.200783	1	0.626113	0.64421	0.780706
BAZ1A	0.361886	0.471429	1	0.642219	0.311504	0.17025
PPP2R3C	0.572846	0.255782	0.541475	1	0.129745	0.261815
NFKBIA	0.132092	0.281427	0.898449	1	0.160929	0.237334
MBIP	0.422696	0.471218	1	0.87997	0.242226	0.412486
SEC23A	0.249912	0.225602	1	0.624249	0.660181	0.875943
KLHL28	1	0.97655	0.959816	0.997173	0.662037	0.539159
MIS18BP1	0.256185	0.209514	1	0.747906	0.298664	0.290582
NEMF	0.617845	0.465488	1	0.929239	0.919732	0.856979
AL627171.1	1	1	1	1	1	1
SOS2	0.451234	0.144078	0.682653	1	0.291952	0.312708
CDKL1	0.382716	0.4	0.857143	1	0.486486	0.630435
MAP4K5	0.362093	0.241341	0.94501	1	0.355872	0.427184
SAV1	0.558706	0.618397	1	0.811532	0.280617	0.542983
NIN	0.386332	0.235409	0.912258	1	0.373061	0.290223
PYGL	1	0.684211	0.980977	0.72076	0.798647	0.736741
NID2	0.306364	0.227227	1	0.581765	0.748801	0.543524
ERO1L	0.344956	0.280786	1	0.989286	0.220837	0.221918
FERMT2	0.307266	0.279303	0.81841	1	0.347066	0.232969
GMFB	0.284423	0.248839	1	0.694281	0.208572	0.144228
PPP2R5E	0.216528	0.268268	1	0.746812	0.158529	0.245763
SPTB	0.969697	1	1	0.888889	0.833333	0.904762
MAX	0.68329	0.571587	0.54182	0.509258	1	0.921698
ZFYVE26	0.426144	0.459828	0.77619	1	0.602866	0.639944
NUMB	0.429217	0.763191	0.803571	1	0.508644	0.497788
HEATR4	0.968221	0.987771	0.981956	1	0.983664	0.966477
ELMSAN1	0.404132	0.398971	0.886177	1	0.365234	0.340247
POMT2	0.657049	0.938615	1	0.59647	0.792958	0.710123
NOXRED1	0.846154	0.55814	1	1	0.780488	0.711111
SNW1	0.999883	0.22152	1	0.944567	0.384981	0.378245
SMEK1	0.615007	0.428517	0.802398	1	0.327093	0.379858
NDUFB1	0.977402	0.454545	0.887408	0.846844	1	0.845206
BTBD7	0.349454	0.237838	1	0.477079	0.105376	0.227027
DDX24	0.405862	0.435714	1	0.954141	0.277418	0.291469
DICER1	0.301266	0.200684	0.499753	1	0.338386	0.467172
HSP90AA1	0.493213	0.533609	1	0.861902	0.8779	0.769415
CDC42BPB	0.848972	0.477654	0.875887	1	0.613586	0.499494
CKB	0.558231	0.50994	0.939339	1	0.497483	0.426203
XRCC3	0.741762	0.538616	1	0.980114	0.635929	0.694229
AKT1	0.402632	0.25519	0.908475	1	0.595626	0.728817
BRF1	0.752438	0.846649	0.993622	1	0.903584	0.817279
ARHGAP11B	0.495527	0.369963	1	0.706294	0.360071	0.467863
FAN1	0.784829	0.412519	0.7886	0.82803	0.92247	1
EMC4	0.252792	0.0804389	1	0.293616	0.204118	0.147548
C15orf41	0.692483	0.405451	0.942671	1	0.368394	0.320866
THBS1	0.23384	0.557531	0.770425	1	0.664865	0.454114
EIF2AK4	0.777072	0.360269	1	0.717905	0.615876	0.588272
KNSTRN	0.240207	0.265289	1	0.964074	0.164287	0.182336
IVD	0.552351	0.298169	0.621395	0.264093	1	0.462885
MGA	0.738019	0.513723	0.843162	1	0.745161	0.502933
STARD9	0.400593	0.303061	0.912162	1	0.1004	0.200431
TUBGCP4	0.640225	0.419033	1	0.950974	0.717519	0.52473
PDIA3	0.47867	0.733949	1	0.697351	0.629597	0.720301
CASC4	0.0965517	0.0697915	0.479845	1	0.0590412	0.0633374
CTDSPL2	0.431316	0.405111	0.938452	1	0.474265	0.555543
EIF3J	0.17875	0.336471	1	0.751356	0.217867	0.279609
TRIM69	0.885375	0.915727	0.587413	0.865204	1	0.707617
SORD	0.441269	0.429189	1	0.181064	0.475186	0.346056
USP8	0.244936	0.131078	1	0.481013	0.156938	0.183732
TMOD3	0.316441	0.258095	1	0.595678	0.0248293	0.132398
PIGB	0.464088	0.497925	1	0.846154	0.807175	0.954545
TEX9	0.817551	0.601852	0.648148	0.486111	0.934829	1
TCF12	0.352102	0.252786	1	0.887621	0.217775	0.2385
TPM1	0.691166	0.366305	1	0.807466	0.226743	0.253723
USP3	0.533953	0.611881	1	0.87966	0.459249	0.529264
MAP2K1	0.728322	0.598814	0.822144	1	0.425959	0.390045
IQCH	0.580877	0.527518	0.946429	0.84127	0.661983	1
KIF23	0.306569	0.182918	1	0.87128	0.308161	0.32672
RPLP1	0.315662	0.359969	0.966562	1	0.860683	0.708993
LRRC49	0.94317	1	0.566176	0.862745	0.451436	0.941176
THSD4	0.357143	0.571911	1	0.954241	0.385406	0.635714
CLK3	0.593848	0.498187	0.877576	1	0.528755	0.612882
MPI	0.325148	0.430535	1	0.818182	0.417152	0.601485
COMMD4	0.855057	0.845758	1	0.845865	0.699708	0.691504
RCN2	0.443366	0.291834	0.845368	0.827213	0.775152	1
HMG20A	0.626617	0.446834	0.861255	0.728549	0.523329	1
DNAJA4	0.652015	0.591184	0.206019	0.695312	0.804638	1
PSMA4	0.244979	0.291175	1	0.93407	0.297705	0.323211
MORF4L1	0.293521	0.247938	1	0.831278	0.563941	0.543952
ZFAND6	0.452632	0.379615	1	0.973126	0.467833	0.354396
FAH	0.455166	0.136319	0.610501	1	0.25641	0.328603
KIAA1199	0.864198	0.811966	0.639731	0.797531	0.857639	1
ADAMTSL3	1	1	1	1	1	1
PDE8A	0.271181	0.124318	0.856305	1	0.216097	0.232531
AKAP13	0.436404	0.353276	1	0.835858	0.229397	0.290521
MRPS11	0.420001	0.267518	1	0.974359	0.199894	0.301487
AEN	0.467805	0.398101	0.923546	1	0.301791	0.299491
FANCI	0.48	0.408049	0.981017	0.897184	0.878709	1
IQGAP1	0.767709	0.616304	0.995015	1	0.866173	0.85343
CRTC3	0.686138	0.472988	1	0.688615	0.457637	0.520582
UNC45A	0.942416	0.964755	0.204784	0.249754	0.866049	1
RCCD1	0.385834	0.325259	0.745256	1	0.375996	0.375641
MCTP2	0.998106	0.765089	1	0.8771	0.825528	0.863227
IGF1R	0.881226	0.701525	1	0.960643	0.446466	0.417682
UBE3A	0.470941	0.274483	1	0.836918	0.247528	0.462778
HERC2	0.575112	0.491528	0.602026	0.594481	0.745586	1
FAM189A1	1	1	1	1	1	1
TJP1	0.425291	0.346613	0.572184	1	0.734726	0.766632
KATNBL1	0.417178	0.242424	0.944444	1	0.193182	0.344469
LPCAT4	0.420792	0.476898	1	0.593651	0.114247	0.398438
AQR	0.437667	0.388981	1	0.780571	0.702945	0.907683
MEIS2	0.605019	0.622541	1	0.434267	0.181075	0.462942
RASGRP1	0.688034	0.943262	1	0.777778	0.685106	0.677668
SRP14	0.139934	0.123284	1	0.762476	0.402796	0.192493
C15orf57	0.777458	0.949598	0.702703	0.638821	0.600601	1
RMDN3	0.380144	0.340722	1	0.968684	0.664282	0.411765
DNAJC17	0.455074	0.297082	1	0.747253	0.290909	0.529116
INO80	0.412765	0.343573	0.992673	1	0.192735	0.402246
VPS39	0.652693	0.584699	0.783714	0.415082	1	0.700092
UBR1	0.423623	0.332016	1	0.946098	0.334614	0.674107
TP53BP1	0.466819	0.412648	1	0.466481	0.782609	0.483794
SPG11	0.332639	0.529639	0.250879	0.199583	0.863694	1
SHC4	0.996342	0.998343	0.999522	1	0.999536	0.999627
SECISBP2L	0.372786	0.313711	0.832016	1	0.404625	0.143165
COPS2	0.271893	0.134	1	0.64476	0.215324	0.131808
FAM227B	0.613636	0.583333	1	1	0.605263	0.707317
TRPM7	0.572452	0.602589	1	0.753452	0.388211	0.530228
DMXL2	0.711924	0.265055	1	0.528947	0.582609	0.674748
FAM214A	0.451522	0.448664	0.74024	1	0.405761	0.422587
RSL24D1	0.351351	0.1176	1	0.62341	0.230611	0.141129
NEDD4	0.534001	0.35872	1	0.889715	0.301128	0.333996
RFX7	0.482792	0.682427	0.939639	1	0.297855	0.285247
ZNF280D	0.351538	0.330623	1	0.687831	0.233586	0.268065
ADAM10	0.344404	0.462141	1	0.824907	0.469068	0.400931
SLTM	0.647525	0.414638	1	0.867243	0.379731	0.410977
MYO1E	0.733019	0.662687	1	0.502262	0.745736	0.975824
BNIP2	0.686509	0.321912	1	0.902416	0.31086	0.472074
ANXA2	0.993984	0.690025	1	0.86226	0.670154	0.72746
NARG2	0.76313	0.61961	1	0.979362	0.408068	0.530488
RORA	0.5	0.571429	1	0.4	0.557692	0.328947
HERC1	0.346668	0.348259	0.951043	1	0.475785	0.716022
OAZ2	0.8135	0.406346	1	0.943711	0.367079	0.446807
UBAP1L	0.958286	0.968944	0.949206	0.942857	0.963707	1
DPP8	0.283393	0.192014	1	0.607852	0.41519	0.429553
VWA9	0.481861	0.511013	1	0.782609	0.372824	0.675466
DENND4A	0.533617	0.477273	0.989899	1	0.611716	0.970543
ANP32A	0.533641	0.247297	1	0.837653	0.138838	0.158297
TLE3	0.456534	0.625263	1	0.990719	0.673304	0.481206
MYO9A	0.712605	0.40678	1	0.126984	0.505529	0.502857
PKM	0.541049	0.354539	0.981889	1	0.295802	0.402073
ADPGK	0.685105	0.451429	1	0.747733	0.751792	0.7197
EDC3	0.391537	0.414697	0.646875	1	0.29527	0.387952
MAN2C1	0.560345	0.690625	1	0.9375	0.674407	0.747759
SIN3A	0.211369	0.17886	0.944945	1	0.237559	0.218555
NRG4	0.823057	1	0.85203	0.817949	0.733473	0.597527
ETFA	0.888671	0.480816	1	0.721756	0.534184	0.549147
TSPAN3	1	0.613665	0.8738	0.551796	0.599805	0.694157
PEAK1	0.554746	0.531652	0.9651	1	0.281721	0.326203
WDR61	0.77382	0.615834	0.562116	0.402178	0.918438	1
C15orf40	0.548084	0.599727	1	0.94472	0.686438	0.516042
BTBD1	0.357143	0.149368	0.744843	1	0.421227	0.441709
WDR73	0.565657	0.413605	1	0.913349	0.495101	0.397302
SEC11A	0.998865	0.461689	1	0.994894	0.606253	0.598639
POLG	0.525225	0.485976	0.726425	1	0.610303	0.234217
KIF7	0.470588	0.438596	0.765957	1	0.568627	0.563574
PRC1	0.248669	0.149453	0.95857	1	0.212292	0.259495
TTC23	1	0.381203	0.879699	0.547368	0.378947	0.500642
LINS	0.782143	0.651786	1	0.969027	0.951814	0.811111
SNRPA1	0.656039	0.482991	1	0.927008	0.352447	0.373362
TM2D3	0.96746	0.686476	1	0.808156	0.737391	0.879186
CAPN15	0.597953	0.518702	0.870342	1	0.414259	0.608954
FAM195A	0.79646	0.322581	0.8	1	0.616314	0.435374
WDR90	0.720236	0.722262	0.581395	0.475687	0.675169	1
RHOT2	0.216677	0.148167	1	0.88	0.28	0.360122
CHTF18	0.507269	0.774272	0.94328	0.270798	1	0.933882
UBE2I	0.585174	0.251906	1	0.838697	0.326221	0.352904
GNPTG	0.515572	0.553086	0.871111	1	0.474019	0.633075
MAPK8IP3	0.731087	0.551282	1	0.686813	0.447449	0.534188
NUBP2	0.277423	0.448204	0.87218	1	0.339286	0.20247
TSC2	0.909091	0.417735	0.833333	1	0.998028	0.87558
E4F1	0.374809	0.466373	1	0.589278	0.434997	0.305358
AC009065.1	0.537129	0.400303	1	0.929595	0.392915	0.475217
PDPK1	0.670361	0.370578	1	0.896957	0.353632	0.302312
PRSS21	0.550855	0.324775	1	0.933795	0.887719	0.91833
FLYWCH1	0.511857	0.374773	1	0.644489	0.290329	0.28967
ZNF213	0.693391	1	0.769231	0.952381	0.461538	0.543767
DNASE1	0.988834	0.987297	0.995472	0.998674	0.986378	1
DNAJA3	0.699068	0.701663	1	0.873181	0.644963	0.799218
C16orf72	0.878353	0.888266	1	0.988859	0.679527	0.705593
BFAR	0.42344	0.689076	0.757811	1	0.490669	0.391601
PDXDC1	0.663651	0.579972	0.974204	1	0.705994	0.732927
NOMO3	0.834924	0.962275	0.965441	1	0.866112	0.991838
CCP110	0.432443	0.500561	1	0.835486	0.100617	0.33893
IQCK	0.579259	0.68	1	0.944444	0.492754	0.582857
ACSM3	0.970353	0.969725	0.995499	1	0.969577	0.977486
METTL9	0.288816	0.0575997	1	0.703228	0.163812	0.181919
UQCRC2	0.725804	0.620185	0.956594	0.936038	1	0.97351
POLR3E	0.484694	0.459364	0.939716	1	0.621442	0.574388
UBFD1	0.376419	0.400721	1	0.796738	0.401003	0.549926
PLK1	0.420949	0.519587	0.883249	1	0.324943	0.0888333
RBBP6	0.623762	0.65078	1	0.994944	0.590186	0.534447
TNRC6A	0.419034	0.373264	0.808253	1	0.207039	0.344811
LCMT1	0.940019	0.542843	0.995512	0.777285	0.509907	1
EIF3C	0.499025	0.601709	0.784314	1	0.707071	0.553734
KIF22	1	0.94161	0.857327	0.741082	0.779322	0.667903
ALDOA	0.780422	0.6692	1	0.748905	0.578965	0.619857
PPP4C	0.127378	0.254519	0.754555	1	0.243363	0.321168
KAT8	0.425926	0.381674	1	0.752976	0.192886	0.200851
FUS	0.805136	0.791522	1	0.977919	0.889437	0.864624
ZNF267	0.269093	0.301097	1	0.912086	0.226955	0.32991
ORC6	0.846228	0.601591	1	0.696555	0.44159	0.402346
PHKB	0.926936	0.566265	0.514019	0.323974	0.954064	1
LONP2	0.676826	0.465268	1	0.755789	0.592462	0.867062
CHD9	0.885505	0.583636	1	0.923066	0.573905	0.736129
RBL2	0.425532	0.684086	0.25	0.692308	1	0.72973
OGFOD1	0.908277	0.941935	0.911324	1	0.626951	0.711504
NUP93	0.588475	0.640748	0.975719	0.977586	1	0.550846
HERPUD1	0.367989	0.329667	1	0.558614	0.249866	0.335599
NLRC5	0.659004	0.48	0.935673	1	0.491726	0.566372
SETD6	0.548753	0.479633	1	0.858704	0.816327	0.944333
C16orf70	1	0.604119	0.855835	0.452548	0.473526	0.415879
E2F4	0.291047	0.248016	1	0.940528	0.221484	0.175983
CTCF	0.615266	0.208863	0.830923	1	0.453777	0.584298
NUTF2	0.351275	0.280695	1	0.852719	0.375522	0.525948
SLC7A6	0.333997	0.216219	0.690918	1	0.173976	0.205203
PRMT7	1	0.561226	0.827228	0.650273	0.690155	0.9407
SF3B3	0.407359	0.441564	1	0.912909	0.507753	0.406132
DHODH	0.318182	0.310227	1	0.703349	0.540441	0.730824
PSMD7	0.221979	0.20731	0.924081	1	0.156152	0.237335
ZNRF1	0.37	0.360479	1	0.621111	0.317282	0.201039
GABARAPL2	0.185676	0.105202	0.819779	1	0.363584	0.233065
CENPN	0.981016	0.997177	0.756193	0.71066	0.852157	1
CMIP	0.383495	0.421597	1	0.861122	0.367745	0.474042
USP10	0.414939	0.380233	0.906566	1	0.462852	0.446344
GSE1	0.471891	0.380824	1	0.68254	0.621599	0.523539
COX4I1	0.492996	0.391708	1	0.867049	0.50368	0.356647
JPH3	0.571631	0.558559	1	0.142529	0.688889	0.976557
ZC3H18	0.366621	0.542857	1	0.867238	0.591141	0.72563
TRAPPC2L	0.367742	0.542857	1	0.787387	0.918121	0.673759
SPG7	0.911104	0.783476	0.635838	0.512146	0.799719	1
RPL13	0.159242	0.112674	1	0.945611	0.267076	0.231962
CDK10	0.969697	1	0.999022	0.884848	0.649811	0.665082
NPRL3	0.525815	0.765595	0.994842	0.838509	1	0.847154
LUC7L	0.900751	0.826505	1	0.826704	0.615944	0.729257
C16orf13	0.674528	0.474982	0.716535	0.627919	1	0.744545
NARFL	0.561224	0.711844	1	0.873016	0.568389	0.336735
ZNF598	0.149102	0.118527	1	0.79449	0.251711	0.178866
PKD1	0.184874	0.18599	0.53125	1	0.335456	0.306655
ECI1	0.929072	0.62318	0.634547	0.669033	0.53462	1
CEMP1	0.797735	0.708333	0.708333	1	0.899775	0.669414
ZNF200	0.38417	0.54	0.779016	1	0.422206	0.323529
CREBBP	0.476515	0.29973	0.924543	1	0.367446	0.438742
TFAP4	0.462934	0.270158	0.969117	1	0.281199	0.111432
NAGPA	0.320879	0.513263	0.8076	1	0.452629	0.292937
FAM86A	1	0.480183	0.756	0.823529	0.818942	0.94695
USP7	0.389341	0.384884	1	0.848656	0.640989	0.467457
RSL1D1	0.328313	0.331297	1	0.756785	0.213976	0.248757
MYH11	0.984845	0.905917	0.818966	1	0.952978	0.957258
SMG1	0.463087	0.45325	1	0.807501	0.759354	0.730543
THUMPD1	0.0741248	0.277817	0.750403	1	0.36873	0.200041
IGSF6	1	0.692308	0.673288	0.684943	0.89011	0.586957
GGA2	0.315675	0.341198	1	0.892892	0.318093	0.277706
ARHGAP17	0.573893	0.409915	1	0.99321	0.467129	0.431861
GTF3C1	0.698262	0.680196	0.598272	0.962284	1	0.59637
XPO6	0.450125	0.315803	1	0.886632	0.302169	0.359043
SULT1A1	0.659341	0.587525	1	0.298137	0.619048	0.576769
NPIPB11	0.932139	0.935466	1	0.971636	0.991497	0.975821
KCTD13	0.80017	0.819365	1	0.97154	0.457819	0.643928
TBC1D10B	0.448255	0.456288	0.650988	1	0.352504	0.273254
DCTPP1	0.533376	0.510204	1	0.569861	0.610221	0.407609
SHCBP1	0.193904	0.293068	0.783075	1	0.173597	0.274295
VPS35	0.272129	0.234372	1	0.606505	0.404442	0.38151
BRD7	0.599731	0.212432	1	0.742333	0.302136	0.308027
NUDT21	0.359163	0.352289	1	0.572345	0.536897	0.48234
BBS2	0.690702	0.595769	1	0.419534	0.536378	0.571324
CIAPIN1	0.531434	0.321683	1	0.632213	0.295455	0.355817
C16orf80	0.219034	0.216501	1	0.82664	0.329807	0.423261
CSNK2A2	0.48843	0.0664773	0.570351	1	0.386224	0.514583
PRSS54	0.825397	0.825688	1	0.818182	0.868056	0.810127
CNOT1	0.444776	0.220358	1	0.881176	0.532256	0.776695
GOT2	0.653086	0.263164	0.937599	1	0.643757	0.450709
CMTM4	0.887277	0.713271	0.771104	1	0.890625	0.883929
DYNC1LI2	0.677492	0.459609	0.976186	1	0.344406	0.353902
NAE1	0.41467	0.263505	1	0.681143	0.3576	0.323913
ATP6V0D1	0.513295	0.435658	1	0.987335	0.335406	0.369755
GFOD2	0.633333	0.663384	1	0.786473	0.380882	0.562783
CENPT	0.772714	0.789058	0.99479	1	0.86262	0.842107
AARS	0.541367	0.492635	1	0.858193	0.770553	0.959472
COG4	0.970159	1	0.83894	0.791863	0.712355	0.696121
VAC14	0.932318	1	0.749189	0.582607	0.633713	0.731831
CMTR2	0.139624	0.286737	1	0.905935	0.257907	0.186284
AP1G1	0.34329	0.220414	1	0.917463	0.319271	0.40452
GLG1	0.361989	0.249686	1	0.944163	0.315408	0.342768
RFWD3	0.223123	0.225384	1	0.909602	0.261803	0.153452
KARS	0.666445	0.394023	1	0.767	0.520542	0.487495
CDYL2	0.822301	0.602487	1	0.890654	0.131968	0.237616
MBTPS1	0.817161	0.535665	0.841211	0.951551	1	0.942192
TAF1C	0.260004	0.0688246	1	0.700087	0.529587	0.591059
COTL1	0.535775	0.383548	0.870811	1	0.103599	0.261828
EMC8	0.5	0.290419	1	0.738448	0.154753	0.301106
PIEZO1	0.465274	0.6049	0.890172	1	0.782648	0.80118
APRT	0.387583	0.283101	0.685084	0.268185	0.770367	1
ANKRD11	0.48153	0.655761	0.985669	1	0.479756	0.449243
VPS9D1	0.734694	0.699758	0.607143	1	0.710243	0.682183
FANCA	0.382089	0.216061	0.817909	1	0.431003	0.358449
SGSM2	0.325443	0.192602	0.956522	1	0.321279	0.519883
CYB5D2	0.942303	0.89123	0.952537	1	0.917857	0.917191
PSMB6	0.962197	0.872294	1	0.999267	0.46894	0.406735
MINK1	0.39336	0.261549	1	0.916944	0.645747	0.415228
ENO3	0.326299	0.274141	0.965924	0.508627	1	0.641986
RABEP1	0.564206	0.374938	1	0.559202	0.562319	0.35773
RPAIN	0.702347	0.489225	1	0.80558	0.334656	0.46084
ACADVL	0.768222	0.825245	0.31496	0.351487	0.908758	1
EIF5A	0.320791	0.188024	0.979096	1	0.173739	0.345312
POLR2A	0.324347	0.331882	0.700883	1	0.709858	0.473527
WRAP53	0.854261	0.813558	1	0.901734	0.914045	0.792592
CHD3	0.52544	0.696134	0.821034	0.958418	1	0.956661
NDEL1	0.730424	0.542949	0.814861	1	0.401131	0.50863
PIGL	0.604513	0.540584	1	1	0.47561	0.520325
MPRIP	0.492203	0.585101	1	0.976291	0.691747	0.736434
RAI1	0.648754	0.495833	1	0.910714	0.23731	0.366379
LRRC48	0.888889	0.918519	0.666667	1	0.705376	0.893694
DRG2	0.464516	0.403061	0.953271	1	0.336245	0.386635
TVP23B	0.892473	1	0.572242	0.809863	0.196091	0.499141
SLC5A10	0.989583	1	1	1	1	1
ALDH3A2	0.524931	0.215086	1	0.38297	0.391608	0.436692
SPECC1	0.438189	0.332211	1	0.63045	0.59676	0.478232
DHRS7B	0.64129	0.320904	0.488125	1	0.185621	0.655732
WSB1	0.362168	0.309462	1	0.96227	0.17057	0.420993
SUPT6H	0.214754	0.363575	1	0.610182	0.638546	0.589843
TRAF4	0.147562	0.302639	1	0.876812	0.249496	0.182377
GOSR1	0.432717	0.54132	0.852499	1	0.247936	0.380919
RNF135	0.397629	0.162871	1	0.776515	0.408514	0.449801
NF1	0.558282	0.472913	0.991868	1	0.95862	0.728099
SUZ12	0.40054	0.297104	1	0.799788	0.225456	0.185893
PSMD11	0.223197	0.209702	1	0.523199	0.317277	0.289752
LIG3	1	0.757565	0.20729	0.690966	0.922722	0.941403
TAF15	0.545162	0.550256	0.905679	1	0.760139	0.793001
ZNHIT3	0.368355	0.237921	1	0.86252	0.275906	0.38586
GGNBP2	0.932915	0.580391	0.947564	1	0.6777	0.519647
AATF	0.503949	0.30463	1	0.760787	0.129586	0.182845
MLLT6	0.290493	0.349823	1	0.796875	0.52808	0.461349
RPL19	0.344852	0.314764	0.949542	1	0.47245	0.410456
PSMD3	0.682873	0.288156	1	0.98163	0.296969	0.446073
MSL1	0.5376	0.726415	0.635294	1	0.64915	0.546599
CASC3	0.497536	0.287752	0.854343	1	0.484801	0.458414
EIF1	0.120177	0.225148	1	0.885465	0.447957	0.343746
FKBP10	0.329648	0.327078	0.762337	1	0.660897	0.494032
KLHL10	0.755556	0.995556	0.784314	0.972549	0.969697	1
CNP	0.447955	0.269042	1	0.608333	0.410497	0.24023
NKIRAS2	0.58067	0.4951	1	0.881679	0.337754	0.508099
MLX	0.53004	0.45676	0.972937	1	0.415525	0.33242
TUBG1	1	0.497892	0.911392	0.565075	0.673165	0.731628
RPL27	0.348275	0.43734	1	0.990735	0.490169	0.541091
NBR1	0.607884	0.427068	1	0.865271	0.406309	0.462709
DHX8	0.6314	0.374578	1	0.692956	0.421401	0.454577
DBF4B	0.606287	0.635017	1	0.89011	0.683934	0.694107
NMT1	0.658961	0.282119	1	0.844725	0.704678	0.706005
FMNL1	0.490022	0.85929	0.657005	1	0.940621	0.54415
LRRC37A	0.89053	0.884831	1	0.933989	0.913554	0.853933
LRRC37A2	0.949599	0.992568	0.978673	0.994293	1	0.970826
NPEPPS	0.387188	0.363243	1	0.86368	0.573297	0.756636
KPNB1	0.536529	0.292711	1	0.655118	0.797374	0.94952
SP2	0.678889	1	0.507716	0.535613	0.696296	0.812346
ATP5G1	0.704009	0.439374	1	0.694466	0.569316	0.500998
UBE2Z	0.619553	0.416299	1	0.82338	0.540181	0.431635
RP11-81K2.1	1	1	1	1	1	1
KAT7	0.318165	0.368949	1	0.981349	0.366021	0.280078
ITGA3	0.726097	0.574956	0.310476	1	0.970238	0.928054
EME1	0.793393	0.77623	1	0.978943	0.750875	0.794163
LUC7L3	0.492432	0.558654	1	0.954623	0.593594	0.557487
UTP18	0.175265	0.200106	1	0.848189	0.377925	0.307788
TOM1L1	1	0.433659	0.459971	0.247005	0.683875	0.70671
AKAP1	0.293806	0.157773	1	0.888723	0.0535676	0.176816
MSI2	0.530387	0.312893	1	0.821995	0.260936	0.250922
CLTC	0.426453	0.452478	0.983296	1	0.620577	0.887082
VMP1	0.789177	0.742947	1	0.970724	0.696544	0.641032
METTL2A	0.529488	0.225883	0.42517	1	0.191605	0.298629
TLK2	0.393939	0.15392	0.94628	1	0.207722	0.37417
TANC2	0.431198	0.478376	0.923739	1	0.399476	0.332145
DDX42	0.328797	0.311366	1	0.895862	0.332827	0.415258
PSMC5	0.262344	0.383376	1	0.619786	0.411054	0.398544
CEP95	0.418254	0.304957	1	0.667634	0.267679	0.425637
PRKCA	0.777778	0.460854	1	0.890909	0.892157	0.687375
NOL11	0.721784	0.454323	0.98759	1	0.636682	0.626328
BPTF	0.611226	0.455163	0.490521	1	0.428502	0.684495
KPNA2	0.36557	0.523186	1	0.980721	0.638614	0.588502
MAP2K6	0.419733	0.167711	1	0.529798	0.379653	0.348387
RPL38	0.309886	0.197277	1	0.745876	0.200143	0.224496
KCTD2	0.976788	1	0.871576	0.935992	0.906679	0.940683
NUP85	0.345626	0.216599	1	0.5885	0.363005	0.430972
MRPS7	0.608696	0.5625	1	0.392157	0.759494	0.605096
SAP30BP	0.394107	0.151083	1	0.732971	0.139092	0.230531
UNK	0.656616	0.872902	1	0.787623	0.67784	0.518519
SEPT9	0.695042	0.709525	1	0.388622	0.567346	0.709064
AFMID	0.480191	0.305281	1	0.959259	0.355769	0.299353
BIRC5	0.98415	0.953429	0.94243	1	0.785232	0.872385
CARD14	0.938967	1	0.521739	0.761905	0.752137	0.969697
RNF213	1	0.761944	0.456667	0.799416	0.887963	0.953627
RPTOR	0.598055	0.217391	1	0.579208	0.289773	0.30531
C17orf89	0.394324	0.360812	1	0.506787	0.374582	0.426749
HGS	0.134214	0.158749	1	0.993103	0.148091	0.12448
ASPSCR1	1	0.628397	0.392	0.42	0.859091	0.570182
GPS1	0.291149	0.161507	1	0.900974	0.294118	0.295455
SLC16A3	0.858349	0.827794	1	0.972537	0.850607	0.79393
FOXK2	0.449508	0.313911	0.798516	1	0.298728	0.210811
TBCD	1	0.564459	0.51656	0.364791	0.922321	0.689262
GLOD4	0.51773	0.327651	1	0.914763	0.350887	0.355391
YWHAE	0.23615	0.0949347	1	0.698665	0.147661	0.153614
PRPF8	0.315522	0.336659	0.622862	0.680336	1	0.978135
TSR1	0.197641	0.244369	1	0.961554	0.353416	0.280139
MNT	0.789474	0.755208	0.87766	0.923077	0.917722	1
ITGAE	0.858582	0.770206	0.955782	0.781345	0.977844	1
C17orf85	0.829864	0.641361	1	0.929845	0.49049	0.308269
CAMKK1	1	0.601449	0.966615	0.629424	0.215445	0.366737
ZZEF1	0.657019	0.464065	0.978813	1	0.419747	0.209291
ANKFY1	0.399123	0.322989	1	0.761616	0.329545	0.363744
UBE2G1	0.0821493	0.0936028	1	0.714607	0.0481235	0.0917244
MYBBP1A	0.303987	0.474819	0.958176	1	0.423005	0.465623
ZNF232	0.772792	1	0.551994	0.421523	0.230094	0.435546
NUP88	0.343522	0.395381	0.791841	1	0.860054	0.741779
DERL2	0.199627	0.187884	0.714193	1	0.21959	0.275347
AC040977.1	0.425519	0.776951	1	0.747948	0.762003	0.839097
FXR2	0.721212	0.706902	1	0.767342	0.765532	0.735623
LSMD1	0.810437	0.804062	0.964006	1	0.892595	0.812053
AURKB	0.227243	0.354895	1	0.971074	0.356784	0.417197
STX8	0.93311	0.825444	1	0.796154	0.481605	0.458707
TMEM220	0.854545	0.929412	1	1	0.952703	0.942197
ELAC2	0.536838	0.357729	1	0.620401	0.392816	0.308783
NCOR1	0.775803	0.625293	0.928241	1	0.844119	0.863934
CENPV	0.897586	1	0.703052	0.79153	0.941986	0.93863
FAM211A	0.276573	0.1695	0.193493	0.582937	1	0.583678
SREBF1	0.618996	0.57622	0.931034	1	0.648577	0.690698
ATPAF2	0.385533	0.189322	1	0.97619	0.240293	0.475893
TOP3A	0.509742	0.275838	0.905208	1	0.347586	0.416416
SHMT1	0.544589	0.179238	0.75945	1	0.477411	0.552411
AKAP10	1	0.44203	0.797619	0.721251	0.407601	0.530763
USP22	0.942736	0.537316	1	0.747687	0.593839	0.856795
TMEM11	0.555382	0.354254	1	0.905741	0.568043	0.684747
IFT20	0.436658	0.303061	1	0.857143	0.342166	0.379592
SLC46A1	1	0.816791	0.69916	0.344513	0.584543	0.936054
PIGS	0.194886	0.164627	1	0.854215	0.267086	0.204167
KIAA0100	0.325285	0.225428	1	0.684203	0.533071	0.660725
RAB34	0.188325	0.227016	0.699456	1	0.240614	0.325514
PHF12	0.712	0.669939	0.956288	1	0.578975	0.541534
SSH2	0.546699	0.471106	1	0.852147	0.289192	0.354715
BLMH	0.204848	0.283462	1	0.917232	0.223634	0.393939
CRLF3	0.820429	0.491483	0.803744	1	0.723108	0.715674
UTP6	0.413725	0.340288	0.959139	1	0.363078	0.396328
CCT6B	0.928568	0.92293	0.999341	1	0.99232	0.994574
MYO19	0.44611	0.326154	0.766328	1	0.500669	0.453113
ACACA	0.394183	0.28552	1	0.852486	0.303601	0.323412
SYNRG	0.983831	0.814591	0.928404	1	0.662757	0.404535
DDX52	0.382353	0.3125	0.891547	1	0.200532	0.23822
RPL23	0.231159	0.270848	1	0.866064	0.382026	0.391578
MED1	0.91418	0.708916	1	0.998684	0.7571	0.700327
TOP2A	0.512902	0.379447	1	0.979916	0.3926	0.523581
NT5C3B	0.338604	0.413828	0.685714	1	0.377006	0.424231
ACLY	0.676654	0.488534	0.835016	0.765482	1	0.58715
DNAJC7	0.715039	0.423701	1	0.991085	0.407419	0.59256
STAT5B	0.799149	0.250341	0.981791	1	0.254678	0.3891
STAT3	0.199023	0.167239	0.972734	1	0.151876	0.0605218
PSMC3IP	0.431348	0.228117	0.89525	1	0.394151	0.381281
PLEKHH3	0.509804	0.232316	0.987342	1	0.486631	0.486631
EZH1	0.481567	0.293333	0.670732	1	0.627193	0.458333
BECN1	0.410178	0.23908	0.784906	1	0.245283	0.305572
UBTF	0.402614	0.311321	0.383303	1	0.333282	0.275221
SLC25A39	0.42244	0.268455	1	0.687724	0.613333	0.581381
GPATCH8	0.759434	0.290566	1	0.801347	0.297345	0.228758
CCDC43	0.448096	0.247685	1	0.812054	0.32622	0.167687
EFTUD2	0.452627	0.342934	1	0.689105	0.582998	0.493381
PLEKHM1	0.457806	0.669753	0.898551	1	0.360465	0.350595
KANSL1	0.570227	0.458582	1	0.913135	0.370551	0.52393
ARL17B	0.997978	0.994872	1	0.983236	0.878775	0.836696
ARL17A	0.994676	0.999949	0.998899	0.993353	0.996203	1
CDC27	0.391233	0.288674	0.808403	1	0.579979	0.39703
SNF8	0.844024	0.524791	1	0.872527	0.590774	0.791123
PHB	0.434524	0.236377	1	0.680286	0.390848	0.253081
SPOP	0.401993	0.369833	1	0.544844	0.380644	0.38541
SLC35B1	0.27535	0.268078	1	0.837886	0.242819	0.282222
COL1A1	0.265991	0.569318	0.882848	1	0.844759	0.678307
SPAG9	0.630774	0.554674	0.982243	0.858104	0.892648	1
MBTD1	0.46591	0.503077	0.95375	1	0.743182	0.770976
CUEDC1	0.789931	0.516312	0.698925	1	0.361111	0.213615
TEX14	1	1	0.971831	1	0.936508	0.826087
USP32	0.618661	0.423495	0.846316	1	0.611981	0.285444
APPBP2	0.290299	0.299503	1	0.894462	0.246162	0.328545
MED13	0.173908	0.163536	1	0.741724	0.201947	0.353507
TEX2	0.665859	0.503206	1	0.890811	0.756735	0.716522
POLG2	0.888696	0.324444	0.922527	1	0.766049	0.540741
LRRC37A3	0.768212	0.663732	0.974462	1	0.969059	0.972561
HELZ	0.348737	0.267764	1	0.947339	0.287923	0.371915
PSMD12	0.150453	0.185479	1	0.565412	0.236748	0.486883
FAM20A	0.68	0.833333	1	1	0.52	0.891304
H3F3B	0.39248	0.255634	1	0.850162	0.226152	0.276784
SRP68	0.301806	0.285058	1	0.906325	0.520529	0.624093
EXOC7	0.871059	0.543103	1	0.883495	0.459081	0.419792
UBE2O	0.114894	0.223528	0.772676	1	0.22937	0.297961
DNAH17	0.805629	0.477227	1	0.87766	0.730786	0.74832
CYTH1	0.414596	0.511393	0.908163	1	0.477015	0.455862
LGALS3BP	0.560076	0.513639	0.534317	1	0.639381	0.769526
EIF4A3	0.167663	0.0846328	0.415878	0.444805	0.890348	1
SGSH	0.824535	0.820497	0.898501	1	0.803922	0.849213
ENTHD2	0.444444	0.562249	1	0.833333	0.374396	0.315315
SLC38A10	0.521851	0.334004	0.805115	1	0.326996	0.278992
ARL16	0.483376	0.441202	0.547826	1	0.637267	0.722408
P4HB	0.279884	0.184141	1	0.801988	0.387865	0.495894
ALYREF	0.713071	0.367056	1	0.829991	0.869025	0.617735
DCXR	0.78866	0.896104	0.966942	1	0.842553	0.88601
DUS1L	0.349182	0.209079	0.894326	1	0.303627	0.173611
CCDC57	0.836114	0.741132	1	0.878906	0.798278	0.726266
CSNK1D	0.882143	0.710482	1	0.987087	0.795304	0.854769
OGFOD3	0.452196	0.630631	0.777778	1	0.820106	0.741959
C17orf62	0.638243	0.705808	1	1	0.674074	0.707483
WDR45B	0.745393	0.534091	1	0.730581	0.141671	0.366908
B3GNTL1	0.9625	0.59661	0.88	1	0.805941	0.866667
USP14	0.147584	0.437543	0.737191	1	0.501786	0.513062
TYMS	1	0.872089	0.661007	0.270862	0.860653	0.960947
SMCHD1	0.448701	0.285062	0.792498	1	0.450635	0.532417
MYL12A	0.193605	0.204124	1	0.715077	0.192511	0.298909
PTPRM	0.470199	0.379491	1	0.797191	0.335918	0.38856
RAB12	0.373856	0.122807	1	0.728972	0.287879	0.148289
SOGA2	0.7503	0.648023	0.892299	1	0.321429	0.381485
RALBP1	0.411176	0.349599	0.679523	1	0.245121	0.604521
RAB31	0.571555	0.337426	0.661681	1	0.22056	0.226625
VAPA	0.539549	0.292882	1	0.755995	0.489118	0.43479
NAPG	0.777397	0.797424	1	0.708047	0.352484	0.440777
GNAL	0.909047	0.922887	1	0.99902	0.933106	0.933899
IMPA2	0.584575	0.303051	0.796154	0.773769	0.935241	1
TUBB6	1	0.888049	0.780614	0.623926	0.681899	0.715986
SEH1L	0.466639	0.299747	1	0.896335	0.454103	0.590814
CEP192	0.759516	0.425435	1	0.3447	0.573362	0.589489
LDLRAD4	1	0.487897	0.495736	0.49242	0.214121	0.244175
MIB1	0.739645	0.407925	1	0.640569	0.60013	0.611076
C18orf8	0.932374	0.630628	0.554945	1	0.941176	0.95313
TTC39C	0.41471	0.418209	1	0.757143	0.412575	0.372524
IMPACT	0.266798	0.243142	1	0.710784	0.1875	0.101562
TAF4B	0.371394	0.392132	0.869702	1	0.0580827	0.271053
ZNF397	0.81599	1	0.350895	0.726353	0.677929	0.568574
ELP2	0.229685	0.173359	1	0.861664	0.374832	0.482532
CTIF	1	0.722622	0.896825	0.974138	0.678679	0.663146
POLI	0.643564	0.414541	0.873656	0.93099	1	0.497449
NEDD4L	0.894608	0.438718	1	0.865613	0.328829	0.203835
ZNF532	0.796274	0.271476	1	0.395862	0.376379	0.285266
KIAA1468	0.33027	0.313675	1	0.903325	0.15768	0.298015
ATP9B	0.836101	0.533333	0.682944	0.546355	1	0.957519
HSBP1L1	0.776699	0.444444	0.945455	1	0.509804	0.55
AC139100.2	0.792683	0.574074	1	0.8	0.635417	0.719424
THOC1	0.519375	0.445077	0.992446	1	0.448304	0.484168
ENOSF1	1	0.757903	0.256071	0.223077	0.70948	0.612773
YES1	0.145807	0.109549	1	0.930858	0.176741	0.204928
DLGAP1	1	0.978495	0.916667	0.9	0.993103	1
PPP4R1	0.556148	0.450139	0.695088	1	0.58327	0.394326
AFG3L2	0.482632	0.360904	1	0.524444	0.755	0.600126
PTPN2	0.800241	0.408249	1	0.866667	0.360772	0.520039
ZNF519	0.799004	1	0.862766	0.685686	0.477768	0.525545
ROCK1	0.253228	0.191518	0.870968	1	0.435059	0.452055
ESCO1	0.580772	0.144219	1	0.531746	0.377111	0.397458
TMEM241	0.736796	0.615878	0.908722	1	0.712259	0.724653
NPC1	0.650639	0.763015	0.768894	1	0.690747	0.585955
ANKRD29	1	0.81767	0.516667	0.59759	0.981196	0.881818
SS18	0.652366	0.509872	1	0.680507	0.4217	0.694118
GAREM	0.940173	0.994796	0.974191	1	0.976441	0.988736
RPRD1A	0.21087	0.0802952	0.942203	1	0.0845836	0.0548014
ATP5A1	0.656044	0.566874	1	0.765386	0.693496	0.541432
PIAS2	0.400095	0.375904	1	0.82424	0.488379	0.340584
SMAD2	0.366737	0.352144	0.862553	1	0.328998	0.470902
MBD2	0.501218	0.728917	0.523818	0.572183	0.803501	1
NARS	0.327073	0.354651	0.797768	0.767906	0.876145	1
LMAN1	0.274111	0.176057	0.751987	1	0.092379	0.150539
VPS4B	0.829286	0.272843	1	0.878268	0.435223	0.265684
TMX3	0.64695	0.399241	0.942652	1	0.388151	0.388844
CYB5A	0.463636	0.411723	1	0.473098	0.358614	0.319749
TXNL4A	0.641304	0.266242	0.763152	0.780718	1	0.933909
BSG	0.827902	0.64418	1	0.929011	0.860165	0.837502
STK11	0.8125	0.866667	1	0.6	0.892857	0.783784
CIRBP	0.454695	0.205357	1	0.684524	0.527916	0.422794
C19orf24	0.596286	0.8964	1	0.858577	0.297001	0.765981
MUM1	0.586006	0.596148	1	0.641837	0.381951	0.556476
NDUFS7	0.527805	0.334591	1	0.504702	0.518076	0.447987
DAZAP1	0.609749	0.399808	1	0.709148	0.393657	0.491827
RPS15	0.292248	0.220826	1	0.874469	0.360805	0.387326
APC2	0.723363	0.854257	0.880952	0.872054	1	0.974967
DOT1L	0.332273	0.502757	0.637483	0.977125	0.924103	1
OAZ1	0.468375	0.410072	1	0.904719	0.953095	0.980977
ZNF554	0.413397	0.287081	1	0.842105	0.275304	0.235789
C19orf71	1	0.980658	0.967788	0.94702	0.982955	0.983784
HMG20B	0.528074	0.331949	1	0.646808	0.445763	0.632632
SAFB	0.51865	0.398971	1	0.97858	0.510594	0.440756
RPS28	0.216799	0.225307	0.686275	1	0.529609	0.675017
HNRNPM	0.348805	0.176516	1	0.873013	0.269141	0.266122
ZNF317	0.729177	0.239919	1	0.955031	0.551978	0.406984
UBL5	0.356079	0.309017	0.896301	1	0.319855	0.358848
ILF3	0.483492	0.562116	1	0.794354	0.686201	0.685325
DNM2	1	0.648221	0.725971	0.787948	0.475032	0.633536
SMARCA4	0.332039	0.492905	0.696605	1	0.619565	0.55104
LDLR	0.265802	0.182345	1	0.668636	0.143923	0.226875
TSPAN16	1	1	1	1	1	0.979592
CCDC159	0.756942	0.809737	1	0.79696	0.681039	0.765232
PRKCSH	0.579993	0.544492	1	0.814536	0.755755	0.90647
ZNF788	0.96	1	0.961538	0.970588	0.92	0.931034
WDR83	0.94915	0.945062	0.973706	1	0.870856	0.840922
GCDH	0.614278	0.54026	1	0.600924	0.758333	0.645531
CALR	0.608079	0.62387	1	0.861062	0.840757	0.728151
RAD23A	0.424063	0.357507	1	0.718681	0.430803	0.422079
TPM4	0.946244	0.464341	1	0.820891	0.458769	0.314889
C19orf44	0.736306	0.237542	1	0.934233	0.583303	0.785714
SLC27A1	0.466248	0.366516	0.791209	1	0.481238	0.552373
COLGALT1	0.587291	0.273524	1	0.188927	0.766071	0.579371
UBA52	0.418878	0.375245	1	0.610386	0.354609	0.40259
C19orf60	0.639894	0.510613	1	0.935829	0.43771	0.41866
UPF1	0.438435	0.560111	1	0.623339	0.391057	0.579667
MAU2	0.537162	0.301708	1	0.779412	0.46619	0.556121
ZNF431	0.526108	0.653878	1	0.752113	0.2903	0.380629
URI1	0.178564	0.201634	1	0.764257	0.143614	0.0931539
ZNF507	0.694163	0.692763	1	0.883772	0.684211	0.609737
LSM14A	0.295939	0.189627	0.714896	1	0.344738	0.254191
UBA2	0.617353	1	0.616555	0.760021	0.637494	0.753319
GRAMD1A	0.737735	0.506694	0.666256	0.543144	0.832821	1
GAPDHS	0.933256	0.946008	1	0.928146	0.931788	0.983333
TMEM147	0.0915751	0.240906	0.680272	1	0.231348	0.243368
WDR62	0.42029	0.427503	1	0.851395	0.37963	0.310662
ZNF146	0.153162	0.309285	0.432379	1	0.112396	0.136535
ZNF420	1	0.635793	0.92107	0.778846	0.51565	0.60788
SIPA1L3	0.78251	0.815534	1	0.718421	0.665	0.433333
EIF3K	0.721917	0.459943	0.821875	1	0.499301	0.621586
ACTN4	0.950716	0.847485	1	0.78707	0.719182	0.872738
SAMD4B	0.431596	0.457983	1	0.772137	0.434609	0.326095
TIMM50	0.158737	0.0781145	1	0.659532	0.181744	0.202915
PSMC4	0.39469	0.397802	0.771671	1	0.357636	0.306818
HNRNPUL1	0.825464	0.901619	1	0.992724	0.761304	0.833511
RPS19	0.752124	0.506557	1	0.802215	0.599195	0.722751
ZNF224	0.948531	0.598978	0.86131	1	0.476231	0.655957
ZNF227	0.520408	0.204327	0.678063	1	0.424116	0.628698
PPP5C	1	0.663989	0.479715	0.77027	0.404341	0.378469
ARHGAP35	0.316139	0.245609	1	0.582848	0.153381	0.0782953
SEPW1	0.787126	0.717683	1	0.818043	0.62707	0.590194
C19orf68	0.754717	0.487179	1	0.8	0.666667	0.649573
ZNF114	0.863729	0.869247	0.580681	0.494046	1	0.995832
BAX	0.20915	0.419753	1	0.816327	0.399386	0.37594
FTL	1	0.584102	0.859605	0.778703	0.743279	0.63692
SNRNP70	0.542203	0.431742	1	0.96622	0.220054	0.191341
AP2A1	0.594397	0.809997	0.691545	0.618401	1	0.968073
PTOV1	0.732328	0.826664	0.514943	0.369168	0.713265	1
ZNF473	0.511398	0.637764	1	0.715828	0.387181	0.389831
PPP2R1A	0.475193	0.683817	0.985179	1	0.447747	0.669187
ZNF480	0.411784	0.503915	0.77625	1	0.23898	0.179688
NDUFA3	0.984144	1	0.893268	0.874016	0.918862	0.993519
PRPF31	0.520118	0.422645	1	0.884521	0.599959	0.708295
RPS9	0.750815	0.628509	0.713477	1	0.91099	0.801272
RPL28	0.76986	0.737712	0.764306	0.796679	1	0.823313
U2AF2	0.741622	0.389082	0.909079	0.757424	0.368157	1
EPN1	0.920097	0.675756	0.860627	0.575758	1	0.843819
ZNF444	0.50919	0.456897	1	0.648776	0.452991	0.42617
ZNF274	0.589989	0.419355	0.686217	1	0.416959	0.618249
RPS5	0.419279	0.307323	1	0.865256	0.676596	0.491211
TRIM28	0.395634	0.367421	0.740481	1	0.436399	0.555856
POLRMT	0.190963	0.273966	0.482066	1	0.244009	0.36663
RNF126	0.189733	0.185157	0.681805	1	0.270805	0.197626
POLR2E	0.53096	0.670517	1	0.795984	0.713558	0.669244
ABHD17A	0.347041	0.321353	1	0.994186	0.486829	0.356214
AP3D1	0.84898	0.895265	0.808129	0.84097	0.957338	1
PLEKHJ1	0.350361	0.203846	1	0.69493	0.225244	0.352811
LSM7	0.220114	0.215363	0.964416	1	0.172539	0.187097
AES	0.414158	0.617172	1	0.661694	0.801548	0.949174
MFSD12	0.346845	0.395221	1	0.885294	0.27176	0.2903
CACTIN	1	0.852381	0.664098	0.962366	0.507082	0.81017
MAP2K2	0.844947	0.853423	0.78232	0.984012	0.781463	1
UBXN6	0.882028	0.344652	1	0.389785	0.435382	0.426296
C19orf10	1	0.518702	0.605211	0.518486	0.652585	0.590688
DPP9	0.75552	1	0.727087	0.128188	0.626102	0.782369
SAFB2	0.611045	0.565033	1	0.988555	0.566025	0.570461
LONP1	0.560133	0.241131	0.430822	0.663424	1	0.516401
RANBP3	0.540055	0.301304	1	0.546621	0.26306	0.348416
C3	0.320698	0.269827	0.150702	0.571219	0.983405	1
TIMM44	0.436667	0.151884	1	0.733894	0.354926	0.439558
EIF3G	0.562903	0.301228	1	0.744217	0.296809	0.358231
DHPS	0.0999177	0.141185	0.895302	1	0.336154	0.282785
C19orf43	0.163534	0.144231	0.999267	1	0.180718	0.198151
PRDX2	0.351157	0.272441	1	0.80481	0.440686	0.377099
SYCE2	1	0.804255	0.54	0.822857	0.795789	0.6975
LPHN1	0.888889	0.751773	1	0.145405	0.442061	0.725233
DDX39A	0.682836	0.512397	1	0.815679	0.681473	0.630999
GIPC1	0.5363	0.354889	1	0.290241	0.28406	0.151193
EMR3	1	1	1	1	1	1
ILVBL	0.482955	0.451525	1	0.482375	0.43771	0.396052
BRD4	0.424606	1	0.701654	0.815436	0.38591	0.430271
AKAP8L	1	0.987418	0.873621	0.717865	0.716579	0.566008
HAUS8	0.477124	0.0372829	0.73	1	0.291598	0.28662
ABHD8	0.892554	0.94721	0.977382	1	0.921487	0.963993
SUGP2	0.592593	0.642243	1	0.744674	0.654048	0.376246
ATP13A1	0.409486	0.552961	0.538182	0.418586	1	0.881702
CEP89	0.822942	0.835027	1	0.845833	0.632208	0.626543
ZNF529	0.680389	0.676136	0.906772	1	0.221354	0.424575
ZNF850	0.844828	0.735818	1	0.99861	0.95252	0.931034
SIRT2	0.608444	0.545792	0.932065	1	0.71875	0.620777
RPS16	0.366612	0.253556	0.933324	1	0.418919	0.423541
FBL	0.37863	0.371834	1	0.731633	0.886083	0.381727
AKT2	0.755538	0.546382	1	0.596786	0.459951	0.603662
ADCK4	0.452187	0.487828	0.942149	0.762032	0.818182	1
PAFAH1B3	0.729167	0.604317	0.742424	1	0.6	0.855895
SMG9	0.604167	0.0766284	1	0.892857	0.298507	0.359147
ZNF235	0.648915	0.823759	0.848509	1	0.781705	0.367666
ERCC1	0.120702	0.0998363	1	0.712225	0.409486	0.395824
SYMPK	0.511591	0.616993	1	0.516796	0.598733	0.784785
STRN4	0.50308	0.339839	0.953833	1	0.505946	0.4243
NAPA	0.36474	0.295891	1	0.897321	0.327265	0.286891
LIG1	1	0.555158	0.483782	0.713996	0.9872	0.997874
CARD8	0.829787	0.731707	1	1	0.480565	0.560976
RASIP1	0.201528	0.187055	1	0.70586	0.147136	0.221412
PIH1D1	0.539259	0.438617	0.410566	1	0.643405	0.751936
NOSIP	0.52208	0.253832	1	0.281451	0.322338	0.182445
VRK3	0.456349	0.259009	0.884615	1	0.0737179	0.202575
ZNF83	0.823881	0.814286	0.778378	1	0.859701	0.608955
MBOAT7	1	0.334369	0.559307	0.745743	0.733838	0.737488
UBE2S	0.213638	0.210831	1	0.727683	0.199793	0.344363
ZNF550	0.869969	0.695024	0.995445	1	0.414908	0.317283
SLC27A5	0.329154	0.23019	1	0.735818	0.224732	0.293569
MZF1	0.632188	0.766171	0.974434	1	0.831575	0.611996
ACP1	0.279579	0.26821	0.849898	1	0.245277	0.30914
TRAPPC12	1	0.472888	0.113493	0.268256	0.491803	0.876304
IAH1	0.868396	0.834852	1	0.844786	0.892659	0.960005
RRM2	0.20007	0.206486	0.822595	1	0.276653	0.311364
HPCAL1	0.653079	0.471565	1	0.849516	0.377908	0.17945
LPIN1	0.810026	0.486858	1	0.760601	0.734823	0.667963
DDX1	0.467812	0.494345	1	0.938398	0.680858	0.538706
CENPO	0.413437	0.272727	0.911111	1	0.548571	0.387879
HADHB	0.478771	0.629657	1	0.817112	0.631307	0.984005
BIRC6	0.336538	0.253646	1	0.777538	0.509291	0.404296
CRIM1	0.265447	0.457547	0.920575	1	0.335803	0.452507
CEBPZ-AS1	0.967803	0.947646	0.992043	1	0.972834	0.98027
EML4	0.49225	0.269374	1	0.872093	0.442814	0.460526
PLEKHH2	0.396226	0.696629	0.73913	1	0.434783	0.427184
PRKCE	0.554315	0.210405	0.687719	1	0.217241	0.376923
EPAS1	0.198864	0.466336	1	0.82603	0.264228	0.312901
TTC7A	1	0.571693	0.966916	0.383619	0.685564	0.859166
MSH6	0.909901	0.573577	0.885492	1	0.468988	0.84038
SPTBN1	0.69637	0.477369	0.67004	1	0.473966	0.384252
EML6	0.842393	0.312057	0.977778	1	0.437218	0.449346
RPS27A	0.328811	0.271945	1	0.778526	0.486081	0.377483
AHSA2	1	0.87073	0.901529	0.918224	0.662778	0.738094
EHBP1	0.227117	0.304853	1	0.957082	0.451417	0.2573
MDH1	0.762022	0.44559	0.885329	1	0.41205	0.265799
UGP2	0.454988	0.292716	1	0.85401	0.644653	0.663056
AFTPH	0.592072	0.319869	1	0.832984	0.146536	0.310161
MEIS1	0.710189	0.366754	0.991848	1	0.139048	0.27037
NAGK	0.894737	0.566452	1	0.865874	0.570395	0.483048
MPHOSPH10	0.364126	0.153245	1	0.780474	0.203292	0.12591
ZNF638	0.615349	0.464957	1	0.97616	0.377997	0.455108
CCT7	0.828576	0.727385	1	0.973726	0.835179	0.851846
ALMS1	0.580575	0.343257	1	0.499918	0.310603	0.297678
DGUOK	1	0.361116	0.654091	0.716213	0.998397	0.723367
MRPL19	0.978609	0.882408	1	0.898386	0.752412	0.9816
MAT2A	0.381695	0.362798	1	0.932182	0.540052	0.547473
USP39	0.763019	0.442484	0.970135	0.913333	1	0.934941
PTCD3	0.487656	0.410921	1	0.954551	0.422267	0.410614
KDM3A	0.386789	0.392484	1	0.912462	0.47253	0.44667
CIAO1	0.267603	0.335153	1	0.775309	0.473245	0.402412
ANKRD36	0.588966	0.530995	1	0.915385	0.256944	0.312063
COX5B	0.519761	1	0.655844	0.604067	0.884771	0.591941
EIF5B	0.158397	0.147428	0.945004	1	0.37274	0.349669
NPAS2	0.762527	0.631808	1	0.346021	0.392157	0.252101
RPL31	1	0.602169	0.412597	0.367948	0.749664	0.911665
TMEM182	0.901408	0.893939	0.968992	1	0.838384	0.954545
GCC2	0.863487	0.963228	0.853659	1	0.732193	0.578239
RANBP2	0.410624	0.368352	1	0.858976	0.310923	0.354738
CCDC138	1	0.532792	0.544375	0.811351	0.386283	0.458023
RGPD5	0.901639	1	0.851351	0.936508	0.863636	0.875
TTL	0.298184	0.219735	0.749168	1	0.173443	0.186436
POLR1B	0.549257	0.322404	1	0.632814	0.471816	0.392005
SLC20A1	0.587047	0.486705	0.938585	1	0.293016	0.426709
CBWD2	1	0.571206	0.906033	0.612076	0.851544	0.765854
RABL2A	0.797101	0.833333	0.777778	1	0.407407	0.555556
ACTR3	0.418282	0.308337	1	0.892009	0.757006	0.825518
DDX18	0.385435	0.251042	1	0.881438	0.211264	0.202395
DBI	0.635183	0.489142	1	0.928307	0.460485	0.66511
PTPN4	1	0.596796	0.800485	0.871347	0.291245	0.521831
TSN	0.229234	0.240439	1	0.896624	0.326636	0.305976
IMP4	0.114943	0.0977199	0.923077	1	0.0869565	0.0733945
PLEKHB2	1	0.444357	0.179211	0.158115	0.377741	0.278087
CCNT2	0.293913	0.527417	1	0.799496	0.755039	0.648823
R3HDM1	0.604682	0.89727	1	0.60644	0.333155	0.559934
UBXN4	0.525651	0.436499	0.997712	1	0.424951	0.415166
KYNU	0.468082	0.421212	0.850524	1	0.459251	0.546206
MBD5	0.533827	0.618421	0.841927	1	0.348148	0.492662
RIF1	0.397514	0.382336	0.795869	0.378	1	0.964919
GPD2	0.700082	0.60608	1	0.912586	0.727008	0.635981
PKP4	1	0.955435	0.93144	0.866882	0.667221	0.539541
TANC1	0.428453	0.286292	1	0.761786	0.366804	0.367094
TANK	0.693878	0.451807	1	1	0.334951	0.5311
PSMD14	0.23175	0.179781	1	0.849307	0.172875	0.247724
PPIG	0.71278	0.338442	1	0.987989	0.614374	0.822438
SSB	0.494737	0.517527	0.972686	1	0.566509	0.480094
UBR3	0.246943	0.384795	1	0.882839	0.756426	0.778321
GORASP2	0.24127	0.134537	1	0.677249	0.318859	0.237056
HAT1	0.412651	0.273712	1	0.980341	0.446372	0.331252
MLTK	0.262047	0.275725	0.821858	1	0.325004	0.248989
CDCA7	1	0.716564	0.570528	0.477381	0.463828	0.668333
AGPS	0.253977	0.243216	1	0.868126	0.365454	0.463229
SSFA2	0.485019	0.458544	0.998642	1	0.257741	0.295682
NUP35	0.874709	0.73839	0.785809	1	0.222053	0.466708
ZC3H15	0.796999	0.700705	1	0.966988	0.692415	0.584796
AC018867.1	1	1	1	1	1	1
ITGAV	0.353705	0.324215	0.642383	1	0.403647	0.346494
COL3A1	0.607138	0.658053	0.974073	1	0.610454	0.66612
WDR75	0.452239	0.405621	1	0.716745	0.726353	0.661463
GLS	0.524945	0.429036	1	0.894877	0.545754	0.596484
MYO1B	0.402845	0.210609	1	0.690641	0.440334	0.44145
NABP1	0.66268	0.5671	1	0.823031	0.388352	0.363853
SLC39A10	0.785047	0.557457	0.989011	1	0.435374	0.339737
CCDC150	0.781615	0.593865	1	0.705833	0.372308	0.55934
AC011997.1	0.986711	0.994975	1	1	0.992674	0.993151
BZW1	0.533182	0.347258	1	0.778417	0.388663	0.37205
CASP8	1	0.910943	0.649904	0.885456	0.327288	0.426116
ABI2	0.712369	0.789876	0.968377	1	0.583095	0.468237
FASTKD2	0.33095	0.232646	0.921601	1	0.449948	0.507146
CREB1	0.722771	1	0.497352	0.432108	0.847731	0.716563
PIKFYVE	0.314084	0.163912	1	0.732549	0.240896	0.198109
CPS1	0.373234	0.273895	1	0.942562	0.280026	0.2732
ATIC	0.504355	0.356208	1	0.676115	0.683186	0.863259
XRCC5	0.591752	0.451257	1	0.715019	0.431809	0.451636
RPL37A	0.299255	0.213475	1	0.954923	0.262568	0.318389
ARPC2	0.578709	0.310359	1	0.925021	0.317081	0.284519
PNKD	0.515631	0.578213	0.688494	1	0.66305	0.692274
RQCD1	0.561508	0.263952	1	0.693061	0.296605	0.37614
TTLL4	0.580136	0.365733	1	0.719027	0.30922	0.531522
ANKZF1	0.4512	0.481912	0.581538	1	0.183051	0.32
STK16	0.322531	0.30875	0.768382	1	0.441071	0.502404
SPEG	0.478723	0.582278	1	0.375	0.193548	0.388889
GMPPA	0.588511	0.425403	0.911987	0.969312	1	0.87438
ACSL3	0.147795	0.121331	0.976051	1	0.236402	0.358856
MFF	0.314327	0.244093	1	0.789605	0.457058	0.477497
CAB39	0.666026	0.30813	1	0.670993	0.326041	0.173027
PSMD1	0.490787	0.351411	1	0.607885	0.473934	0.553762
PTMA	0.311348	0.312912	1	0.918775	0.344807	0.362257
COPS7B	0.38921	0.406586	1	0.81255	0.318287	0.334648
ATG16L1	0.879654	0.831154	0.894773	1	0.917402	0.829062
SNED1	0.564103	0.597285	1	0.738462	0.755245	0.901408
SEPT2	0.440799	0.373881	0.979855	1	0.50031	0.350912
FARP2	0.282673	0.135722	1	0.78	0.31261	0.192409
ATG4B	0.990476	0.72956	0.978175	1	0.320494	0.38383
ING5	0.95346	1	0.683065	0.223041	0.554435	0.341888
TMEM18	0.47619	0.837209	0.500463	0.803571	1	0.973271
PXDN	0.374593	0.366136	0.921823	1	0.362242	0.538138
ODC1	0.844329	1	0.974256	0.91417	0.821419	0.695867
ROCK2	0.251559	0.204941	1	0.789182	0.511391	0.0615749
SMC6	0.76328	0.64686	1	0.840238	0.750526	0.677021
ADCY3	0.439352	0.273624	0.249761	0.413066	0.869767	1
SLC5A6	0.940275	1	0.892128	0.868957	0.914985	0.996918
EIF2B4	0.435391	0.219308	0.988339	1	0.222156	0.236489
PPM1G	1	0.305451	0.862807	0.809428	0.344013	0.645581
AC110084.1	1	1	1	1	1	1
FAM98A	0.128378	0.120827	1	0.999043	0.212058	0.164831
CEBPZ	0.403422	0.203101	0.9745	1	0.136124	0.1431
PRKD3	0.253373	0.338996	1	0.702102	0.170925	0.249519
ATL2	0.347368	0.190548	1	0.82467	0.305882	0.557576
SRSF7	0.523867	0.502437	1	0.9584	0.535268	0.512729
DHX57	0.484628	0.308997	0.802059	1	0.486649	0.581993
SOS1	0.679975	0.297433	1	0.833333	0.762397	0.81565
MAP4K3	0.327079	0.317734	1	0.746355	0.150789	0.314922
THUMPD2	0.589807	0.250765	0.960915	1	0.500663	0.278221
THADA	0.43503	0.290078	1	0.871966	0.47239	0.447785
LRPPRC	0.237776	0.21136	0.9413	1	0.259934	0.294649
ATP6V1E2	0.5292	0.547397	1	0.617143	0.651429	0.894857
PIGF	0.720588	0.426705	0.788112	1	0.407484	0.826586
MCFD2	0.311236	0.157055	1	0.895287	0.244674	0.311976
FBXO11	0.934264	0.976933	0.973117	0.958904	0.998421	1
PSME4	0.413345	0.424479	1	0.828309	0.979635	0.684923
RTN4	0.362939	0.348299	1	0.833537	0.552144	0.359107
CLHC1	1	0.766874	0.274845	0.787055	0.800212	0.702968
CCDC88A	0.232793	0.127154	1	0.864442	0.131	0.181132
SMEK2	0.279534	0.288991	1	0.733533	0.227089	0.224558
PNPT1	0.288255	0.280834	1	0.548803	0.500755	0.476635
EFEMP1	0.973695	0.865422	0.947046	1	0.369182	0.395246
FANCL	0.692834	0.928173	0.642706	0.600791	1	0.667085
USP34	0.289676	0.216213	1	0.938165	0.498461	0.433136
XPO1	0.319763	0.238084	1	0.745495	0.417984	0.427008
CCT4	0.599445	0.626737	1	0.887171	0.60154	0.525664
FAM136A	1	0.908882	0.374317	0.520121	0.1922	0.364168
TPRKB	0.414648	0.219486	0.865364	1	0.281811	0.167919
PCGF1	0.205172	0.441452	0.970789	1	0.242151	0.341393
AUP1	0.240882	0.220128	1	0.99405	0.377332	0.43268
GCFC2	0.625889	0.706827	0.817337	0.633378	1	0.611878
SUCLG1	0.689432	0.464084	0.961321	1	0.417838	0.585396
TRABD2A	0.777626	0.689708	0.937181	1	0.454605	0.483932
GGCX	0.480874	0.464852	0.757246	1	0.389094	0.475559
ANKRD36C	0.634589	0.661352	1	0.925965	0.372951	0.560899
DUSP2	0.304193	0.476673	1	0.982632	0.241448	0.459746
STARD7	0.590959	0.201299	0.901264	1	0.573543	0.268515
SNRNP200	0.346982	0.388966	1	0.913316	0.546693	0.420468
KANSL3	0.46744	0.250143	1	0.680745	0.30075	0.31463
SEMA4C	0.632826	0.28361	1	0.766169	0.412229	0.458333
FAHD2B	1	0.5286	0.57265	0.45812	0.760971	0.653104
TMEM131	0.553404	0.34332	1	0.939005	0.567828	0.67029
MITD1	0.5075	0.500523	0.604167	1	0.394866	0.36531
TXNDC9	0.268413	0.341882	0.971789	1	0.359064	0.331522
REV1	0.756553	0.666416	1	0.714685	0.601678	0.654252
TBC1D8	0.59884	0.678349	0.68978	0.987391	0.998962	1
FHL2	0.919991	0.424341	1	0.792001	0.343253	0.289495
BUB1	0.367178	0.293258	1	0.80303	0.447215	0.424994
ANAPC1	0.467578	0.31941	1	0.776909	0.707879	0.841318
SLC35F5	0.975851	0.462688	1	0.976537	0.288983	0.588365
CCDC93	0.653521	0.471589	1	0.548031	0.339844	0.463035
CLASP1	0.370564	0.453724	0.963473	1	0.635308	0.703414
NIFK	0.23371	0.0833529	0.910465	1	0.162698	0.112305
BIN1	1	0.575207	0.74026	0.742268	0.727273	0.524851
ERCC3	0.477423	0.249169	1	0.643688	0.630972	0.780979
SMPD4	0.955887	1	0.894287	0.559572	0.562948	0.473729
NCKAP5	0.619621	0.609524	1	0.38961	0.586466	0.294438
ORC4	0.253669	0.293333	1	0.762172	0.329341	0.312057
RND3	0.090413	0.411005	1	0.847283	0.159479	0.343401
NEB	0.71149	1	0.544444	0.544444	0.158205	0.130319
PRPF40A	0.811808	0.3462	0.751035	1	0.297336	0.38667
TTC21B	0.54652	0.215094	0.81161	1	0.583867	0.403778
TLK1	0.306283	0.170465	1	0.761757	0.18464	0.214677
SP3	0.490764	0.46205	1	0.809765	0.325653	0.328332
OLA1	0.228441	0.142448	1	0.61086	0.116279	0.229206
WIPF1	0.363681	0.251113	0.744559	1	0.265036	0.270981
PRKRA	0.695718	0.419753	1	0.758929	0.338265	0.508306
NCKAP1	0.323417	0.278139	1	0.794982	0.517038	0.574678
TFPI	0.523201	0.387204	1	0.961755	0.56274	0.621877
COL5A2	0.590018	0.913043	0.725488	0.79272	0.598017	1
HIBCH	1	0.557392	0.819125	0.575706	0.778479	0.842214
GTF3C3	0.366409	0.374363	1	0.746828	0.305222	0.253078
SF3B1	0.581563	0.596525	1	0.770404	0.743863	0.50095
HSPD1	0.890146	1	0.927122	0.93672	0.736501	0.75429
SATB2	1	0.628803	0.972478	0.758834	0.54636	0.601293
TYW5	0.694377	0.551802	1	0.899389	0.256544	0.331672
CLK1	0.950586	0.858689	0.980948	1	0.752161	0.814094
ORC2	0.499903	0.408107	0.966863	1	0.695866	0.683312
FAM126B	0.431029	0.414644	1	0.934425	0.418512	0.398869
TRAK2	0.787482	0.57043	1	0.953823	0.483445	0.612675
ALS2	0.819114	0.550498	0.615262	0.421752	0.922893	1
METTL21A	0.725707	0.612714	0.748688	0.677769	0.922621	1
IDH1	0.86043	0.572758	0.862759	1	0.57811	0.628771
FN1	0.531407	0.478239	0.363772	0.273649	0.830214	1
DNPEP	0.908367	0.965079	0.519658	0.791667	0.672195	1
AP1S3	0.95757	1	0.714825	0.684277	0.893531	0.97621
CUL3	0.22726	0.301054	0.918041	1	0.513589	0.46476
TRIP12	0.435862	0.416849	0.809938	0.824809	1	0.762497
NCL	0.571136	0.45192	1	0.950402	0.699485	0.547431
ILKAP	0.655844	0.414841	0.911173	1	0.658982	0.585575
HDAC4	0.763819	0.627753	1	0.395833	0.835165	0.773256
NDUFA10	0.74271	0.552561	1	0.883674	0.511556	0.581718
ANKMY1	0.875	0.337838	0.78125	1	0.448718	0.192308
MTERFD2	1	0.889317	0.983801	0.988478	0.766291	0.882817
HDLBP	0.695409	0.605229	0.690324	0.771369	0.976891	1
STK25	0.451261	0.414002	0.411344	0.344985	0.7757	1
DTYMK	0.357792	0.432836	0.491525	1	0.651498	0.332569
BTBD3	0.523405	0.331205	1	0.825482	0.542641	0.696037
NDUFAF5	0.691714	0.570287	1	0.966757	0.338029	0.354032
MACROD2	0.938431	0.907055	0.966507	1	0.931325	0.967398
XRN2	0.456584	0.68397	0.474501	0.574123	0.789865	1
FRG1B	0.651289	0.857143	0.681818	1	0.613108	0.900515
TPX2	0.618393	0.848359	1	0.657373	0.761905	0.611943
ASXL1	0.906476	0.932793	0.989576	0.961803	0.823554	1
ITCH	1	0.476513	0.640982	0.588163	0.393207	0.517898
ERGIC3	0.73356	0.486976	0.996797	1	0.468152	0.768291
RPN2	0.668201	0.597059	1	0.851821	0.804868	0.725673
CTNNBL1	0.628988	0.265784	1	0.949581	0.108612	0.228574
RALGAPB	0.598625	0.428839	1	0.720795	0.7	0.710393
DHX35	1	0.704689	0.877318	0.31448	0.607217	0.902906
TOP1	0.119257	0.104138	0.95624	1	0.16314	0.194363
SRSF6	0.397745	0.453017	1	0.796981	0.373585	0.341024
L3MBTL1	0.566667	0.441257	0.708333	1	0.283333	0.293103
YWHAB	0.240577	0.0277897	1	0.8333	0.350828	0.345916
PABPC1L	0.899039	0.951704	0.978107	1	0.969292	0.972229
STK4	0.317945	0.24477	1	0.977692	0.41649	0.279947
SNX21	0.789474	0.788288	0.892857	0.877193	1	0.84801
CTSA	0.735201	0.994577	0.995238	1	0.977173	0.917356
CSE1L	0.642922	0.567439	1	0.75222	0.678329	0.995354
DDX27	0.475267	0.519198	0.880887	1	0.474047	0.504799
PTPN1	0.320161	0.383487	0.843875	1	0.253341	0.263027
RAE1	0.393514	0.295214	1	0.927562	0.193297	0.245095
VAPB	0.397968	0.210451	1	0.908918	0.417735	0.297607
GNAS	0.559976	0.545578	0.991715	1	0.43562	0.476157
NELFCD	0.627227	0.491665	1	0.776283	0.941742	0.853302
FAM217B	0.732307	1	0.354664	0.548775	0.632555	0.596112
MTG2	0.405899	0.473868	1	0.955621	0.571681	0.530214
ADRM1	0.3329	0.290209	0.980255	1	0.290846	0.179625
RPS21	0.818803	0.943821	0.913835	0.979158	0.911245	1
SLCO4A1	0.379769	0.362114	0.803432	1	0.239622	0.277962
COL9A3	0.733462	0.571429	1	0.727273	0.390244	0.727273
ARFGAP1	0.406883	0.307653	1	0.937609	0.303453	0.164992
TPD52L2	0.527184	0.228398	1	0.986265	0.325038	0.3415
FKBP1A	0.494667	0.493804	1	0.607115	0.660513	0.649148
GPCPD1	0.678267	0.250074	1	0.948315	0.260494	0.404796
AL096677.1	1	1	1	1	1	1
ABHD12	0.914274	1	0.958486	0.610446	0.60451	0.613745
CDK5RAP1	1	0.545505	0.993339	0.673223	0.52648	0.841586
NECAB3	0.493135	0.439458	0.821237	1	0.51242	0.453422
RBM39	0.988193	0.838731	1	0.883804	0.716437	0.823244
BLCAP	0.35313	0.213853	0.866326	1	0.168735	0.168701
CHD6	0.420465	0.319251	1	0.633994	0.287203	0.176666
TP53TG5	0.838095	0.962406	1	0.727273	0.979592	0.985222
SLC35C2	0.251938	0.115044	0.468468	1	0.175568	0.142445
ZMYND8	0.64602	0.358096	1	0.596735	0.197995	0.181908
ADNP	0.338278	0.648546	1	0.873298	0.336681	0.397914
DPM1	0.156884	0.101977	1	0.615638	0.125672	0.0737527
GCNT7	0.977232	0.992169	0.960087	0.980864	0.985336	1
PPP4R1L	0.805848	1	0.398496	0.546956	0.566966	0.624218
SLMO2	0.169641	0.145153	1	0.861342	0.190535	0.234493
PSMA7	0.587396	0.427239	0.77934	1	0.610672	0.627497
ARFRP1	0.456797	0.361111	1	0.473958	0.198289	0.227389
USP25	0.306895	0.294734	1	0.927439	0.263161	0.33617
USP16	0.645949	0.296838	1	0.835007	0.626783	0.823737
SOD1	0.910492	0.53293	1	0.818434	0.682994	0.463233
C21orf49	1	1	1	0.916667	1	0.807692
SON	0.250005	0.420368	1	0.796823	0.571993	0.68165
AP000688.1	1	1	1	1	1	1
TTC3	1	0.709897	0.864312	0.870787	0.825777	0.787154
WRB	0.291375	0.315657	1	0.659497	0.365662	0.828598
BACE2	0.577118	0.479876	1	0.712622	0.373476	0.417996
RRP1B	0.465476	0.389626	0.983108	1	0.454646	0.299588
PDXK	0.191919	0.278549	0.961089	1	0.112177	0.255124
RRP1	0.380731	0.230659	1	0.962468	0.192651	0.254593
TRAPPC10	0.344828	0.240746	1	0.672196	0.242964	0.213312
PWP2	0.257429	0.108961	0.714928	1	0.76	0.824096
PFKL	0.523723	0.492386	0.256195	0.493986	1	0.927907
ADARB1	0.581806	0.495553	0.995841	1	0.259607	0.378813
COL18A1	0.670925	0.553664	0.796291	1	0.516071	0.641785
DIP2A	0.991379	0.818644	1	0.232323	0.855019	0.787671
PRMT2	0.8689	0.767364	0.616728	0.629515	1	0.805833
APP	0.699531	0.434936	1	0.809348	0.233974	0.299628
ADAMTS1	0.532242	0.378884	0.840432	1	0.590775	0.725356
CCT8	0.311345	0.184924	1	0.990871	0.255299	0.228828
SCAF4	0.463413	0.401429	0.861012	1	0.51015	0.689494
URB1	0.273118	0.742335	0.843379	1	0.55978	0.77338
PAXBP1	0.739446	0.501122	1	0.825331	0.473809	0.582913
GART	0.430624	0.330715	1	0.872652	0.409583	0.506221
SETD4	0.986089	1	0.881652	0.905797	0.987956	0.996235
DSCR3	0.674835	0.436134	1	0.931957	0.352257	0.465906
BRWD1	0.531922	0.418889	0.847407	1	0.336863	0.555252
PRDM15	0.604497	0.16083	1	0.649254	0.249476	0.316795
CBS	0.801776	0.601027	0.580704	0.830729	0.507391	1
U2AF1	0.699133	0.579542	1	0.930076	0.48675	0.614871
SIK1	0.607429	0.317883	0.882665	0.832647	0.187677	1
UBE2G2	0.332078	0.296528	1	0.960059	0.307145	0.421657
SLC19A1	0.918858	0.741742	0.920165	1	0.586925	0.566187
MED15	0.795568	0.561809	1	0.707022	0.376087	0.474026
BCR	0.426305	0.305363	0.470359	1	0.260582	0.356129
[truncated: 1,206 more rows]
