# Supplementary material for: CWC22-dependent pre-mRNA splicing and eIF4A3 binding enables global deposition of exon junction complexes
Source: Nucleic Acids Res. 2015 Apr 13;43(9):4687–700. doi: 10.1093/nar/gkv320 (PMC4482076; doi:10.1093/nar/gkv320)
Supplement: SUPPLEMENTARY DATA [file supp_gkv320_nar-03333-a-2014-File011.xlsx]

## Sheet: geneExpression
gene_id	gene_short_name	locus	Ctrl_CWC22_log2_fold_change	eiF4A3_CWC22_log2_fold_change	Ctrl_eiF4A3_log2_fold_change	Ctrl_CWC22_significant	eiF4A3_CWC22_significant	eiF4A3_Ctrl_significant	CWC22	Ctrl	eiF4A3	biotype	V2	GO.terms
XLOC_000028	SAMD11	1:860259-894670	2.24854	2.83486	-0.586324	yes	yes	no	9.92342	47.1562	70.8011	protein_coding;processed_transcript;retained_intron	SAMD11	organelle;nucleus;cell;intracellular;cellular_component;molecular_function;biological_process
XLOC_000029	KLHL17	1:895966-901095	-0.2613	-0.118504	-0.142796	no	no	no	4.26941	3.56212	3.93274	protein_coding;retained_intron;nonsense_mediated_decay	KLHL17	cytoskeletal protein binding;structural molecule activity;anatomical structure development;cytoskeleton;cellular protein modification process;plasma membrane;organelle;cytoskeleton organization;cytoplasm;cell;intracellular;cellular_component;molecular_function;biological_process;
XLOC_000030	PLEKHN1	1:901876-917497	Inf	Inf	1.16886	no	no	no	0	0.757191	0.336778	protein_coding;retained_intron	PLEKHN1
XLOC_000031	ISG15	1:948802-949920	0.633454	-0.342792	0.976246	no	no	yes	16.095	24.9678	12.6911	protein_coding	ISG15	symbiosis, encompassing mutualism through parasitism;extracellular space;immune system process;extracellular region;cell-cell signaling;cellular protein modification process;signal transduction;catabolic process;cytosol;cytoplasm;cell;intracellular;cellular_component;response to stress;molecular_function;biological_process
XLOC_000032	AGRN	1:955502-991496	2.61486	0.861259	1.7536	yes	yes	yes	1.80622	11.0642	3.28122	protein_coding;processed_transcript;retained_intron;sense_intronic	AGRN	extracellular matrix organization;lysosome;structural molecule activity;developmental maturation;locomotion;proteinaceous extracellular matrix;extracellular region;neurological system process;cell-cell signaling;cell differentiation;cell morphogenesis;anatomical structure development;vacuole;signal transduction;plasma membrane;Golgi apparatus;organelle;sulfur compound metabolic process;ion bindin…
XLOC_000032	AGRN	1:955502-991496	2.61486	0.861259	1.7536	yes	yes	yes	1.80622	11.0642	3.28122	protein_coding;processed_transcript;retained_intron;sense_intronic	RP11-54O7.14
XLOC_000040	B3GALT6	1:1167628-1170421	-0.980116	-0.707569	-0.272547	yes	yes	no	43.9861	22.2983	26.935	protein_coding	B3GALT6	cellular protein modification process;Golgi apparatus;organelle;sulfur compound metabolic process;biosynthetic process;small molecule metabolic process;carbohydrate metabolic process;cytoplasm;cell;intracellular;cellular_component;transferase activity, transferring glycosyl groups;molecular_function;biological_process
XLOC_000042	SCNN1D	1:1215815-1227409	0.668792	0.260834	0.407959	no	no	no	0.67711	1.07643	0.811294	protein_coding;nonsense_mediated_decay;processed_transcript	SCNN1D	transmembrane transporter activity;transport;cellular_component;molecular_function;biological_process;;transmembrane transport;neurological system process;plasma membrane;cell
XLOC_000043	PUSL1	1:1243946-1260071	0.404185	0.346448	0.0577372	no	no	no	29.2734	38.7387	37.219	protein_coding;processed_transcript;retained_intron	PUSL1	tRNA metabolic process;isomerase activity;RNA binding;cellular nitrogen compound metabolic process;molecular_function;biological_process
XLOC_000044	GLTPD1	1:1260146-1264277	0.403414	0.0234215	0.379993	no	no	no	5.47365	7.23964	5.56324	processed_transcript;protein_coding	GLTPD1	nuclear envelope;lipid binding;endosome;plasma membrane;Golgi apparatus;organelle;nucleus;ion binding;transport;cytosol;cytoplasm;cell;intracellular;cellular_component;molecular_function;biological_process
XLOC_000045	TAS1R3	1:1266693-1284730	-0.44094	-0.951149	0.51021	no	no	no	1.30724	0.962986	0.676132	protein_coding	TAS1R3	neurological system process;signal transduction;signal transducer activity;plasma membrane;cell;cellular_component;molecular_function;biological_process
XLOC_000047	RP4-758J18.2	1:1334901-1342693	-0.233288	-0.462614	0.229326	no	no	no	24.1505	20.5446	17.5253	protein_coding;retained_intron;nonsense_mediated_decay;processed_transcript	RP4-758J18.2
XLOC_000052	ATAD3C	1:1385068-1405538	0.134541	-0.176071	0.310612	no	no	no	0.449415	0.493342	0.397781	protein_coding;retained_intron	ATAD3C	helicase activity;ion binding;cellular nitrogen compound metabolic process;response to stress;DNA metabolic process;molecular_function;biological_process;
XLOC_000053	ATAD3B	1:1407142-1431582	-1.03648	-0.717035	-0.319448	yes	yes	no	41.876	20.4152	25.4751	protein_coding;retained_intron;processed_transcript	ATAD3B	mitochondrion;organelle;ion binding;cytoplasm;cell;intracellular;cellular_component;molecular_function;
XLOC_000054	ATAD3A	1:1447530-1470067	0.229965	0.382581	-0.152616	no	no	no	30.3728	35.6214	39.5962	protein_coding;retained_intron	ATAD3A	growth;mitochondrion;organelle;ion binding;cytoplasm;cell;intracellular;cellular_component;molecular_function;biological_process
XLOC_000055	AL645728.1	1:1510354-1511373	-2.42839	-3.98732	1.55893	yes	no	no	6.73612	1.25139	0.424725	protein_coding	AL645728.1
XLOC_000057	MIB2	1:1550794-1565990	0.703042	0.982067	-0.279025	no	yes	no	3.86379	6.29	7.63213	protein_coding;retained_intron;nonsense_mediated_decay;processed_transcript	MIB2	ligase activity;cytoskeletal protein binding;endosome;cellular protein modification process;signal transduction;signal transducer activity;organelle;ion binding;protein complex;cytoplasm;cell;intracellular;cellular_component;molecular_function;biological_process;
XLOC_000064	CALML6	1:1846265-1848733	Inf	Inf	-1.47088	no	no	no	0	0.190357	0.527653	protein_coding;retained_intron;processed_transcript	CALML6	organelle;nucleus;ion binding;cytoplasm;cell;intracellular;cellular_component;molecular_function
XLOC_000065	GABRD	1:1950779-1962192	Inf	0	Inf	no	no	no	0	0.132584	0	protein_coding	GABRD	neurological system process;cell-cell signaling;signal transduction;signal transducer activity;plasma membrane;transmembrane transporter activity;transport;protein complex;cell;cellular_component;molecular_function;biological_process
XLOC_000066	PRKCZ	1:1981908-2130427	0.0143527	-0.670753	0.685105	no	no	no	13.3913	13.5252	8.41215	protein_coding;retained_intron;processed_transcript;nonsense_mediated_decay	PRKCZ	cytoskeleton-dependent intracellular transport;nuclear envelope;plasma membrane organization;cell motility;locomotion;neurological system process;cell-cell signaling;enzyme binding;endosome;cellular protein modification process;signal transduction;kinase activity;plasma membrane;organelle;nucleus;ion binding;protein complex assembly;membrane organization;transport;macromolecular complex assembly;…
XLOC_000067	AL590822.2	1:1981908-2130427	-1.32628	-1.16845	-0.157824	no	no	no	4.0115	1.59977	1.78471	protein_coding	AL590822.2
XLOC_000069	SKI	1:2160133-2241558	-0.18551	0.0675255	-0.253035	no	no	no	8.9983	7.91255	9.42947	protein_coding;processed_transcript;retained_intron	SKI	cell proliferation;cell motility;locomotion;anatomical structure formation involved in morphogenesis;neurological system process;transcription factor binding;enzyme binding;protein binding transcription factor activity;cell differentiation;enzyme regulator activity;anatomical structure development;embryo development;microtubule organizing center;cytoskeleton;signal transduction;nucleoplasm;organe…
XLOC_000072	RER1	1:2323266-2345236	0.82171	0.698065	0.123646	yes	yes	no	62.5285	110.519	101.442	protein_coding;retained_intron	RER1	cellular_component;Golgi apparatus;organelle;vesicle-mediated transport;transport;cytoplasm;cell;intracellular;molecular_function;biological_process
XLOC_000073	PLCH2	1:2357418-2436965	1.09662	0.432354	0.664269	no	no	no	0.132306	0.282942	0.178539	protein_coding;retained_intron	PLCH2	;signal transduction;signal transducer activity;plasma membrane;ion binding;catabolic process;small molecule metabolic process;lipid metabolic process;cytoplasm;cell;intracellular;cellular_component;molecular_function;biological_process
XLOC_000075	TNFRSF14	1:2487077-2495268	Inf	Inf	0.968317	no	no	no	0	0.847792	0.433308	protein_coding;retained_intron;processed_transcript	TNFRSF14	plasma membrane;cell;cellular_component;response to stress;molecular_function;biological_process;symbiosis, encompassing mutualism through parasitism;immune system process;enzyme binding;signal transduction;signal transducer activity
XLOC_000078	FAM213B	1:2518213-2564481	1.52509	1.00253	0.522558	no	no	no	1.56725	4.51061	3.14	processed_transcript;protein_coding	FAM213B	oxidoreductase activity;biosynthetic process;small molecule metabolic process;lipid metabolic process;cytosol;cytoplasm;cell;intracellular;cellular_component;molecular_function;biological_process;
XLOC_000081	PRDM16	1:2985731-3355185	Inf	0	Inf	no	no	no	0	0.0325067	0	protein_coding;retained_intron;processed_transcript	PRDM16	DNA binding;ion binding;molecular_function;protein binding transcription factor activity;cell differentiation;anatomical structure development;nucleoplasm;organelle;nucleus;biosynthetic process;protein complex;cell;intracellular;cellular_component;cellular nitrogen compound metabolic process;biological_process;
XLOC_000082	ARHGEF16	1:3370989-3397677	2.91798	1.56677	1.35121	yes	yes	yes	1.18643	8.96685	3.51467	protein_coding;retained_intron	ARHGEF16	cell death;cell motility;locomotion;enzyme binding;signal transduction;cytosol;cytoplasm;cell;intracellular;cellular_component;molecular_function;biological_process
XLOC_000084	TPRG1L	1:3541565-3546691	-1.06005	-0.685798	-0.374253	yes	yes	no	13.2974	6.37765	8.26651	protein_coding	TPRG1L	cytoplasmic membrane-bounded vesicle;organelle;cytoplasm;cell;intracellular;cellular_component;molecular_function
XLOC_000085	TP73	1:3547330-3652765	2.20515	2.49974	-0.294589	no	no	no	0.0497969	0.229625	0.281643	protein_coding;retained_intron	TP73	cell death;transcription factor binding;enzyme binding;nucleic acid binding transcription factor activity;cell differentiation;anatomical structure development;chromosome;DNA binding;signal transduction;organelle;nucleus;ion binding;protein complex assembly;biosynthetic process;transport;macromolecular complex assembly;cellular component assembly;cell cycle;protein complex;cytosol;cytoplasm;cell;…
XLOC_000087	SMIM1	1:3689351-3692546	0.902864	-0.484855	1.38772	no	no	no	2.46192	4.60324	1.75921	protein_coding	SMIM1	cellular_component;
XLOC_000090	DFFB	1:3773844-3801993	0.278862	0.469572	-0.19071	no	no	no	3.24924	3.9421	4.49921	protein_coding;nonsense_mediated_decay;retained_intron;miRNA	AL691523.1
XLOC_000090	DFFB	1:3773844-3801993	0.278862	0.469572	-0.19071	no	no	no	3.24924	3.9421	4.49921	protein_coding;nonsense_mediated_decay;retained_intron;miRNA	DFFB	cell death;enzyme binding;chromosome;nuclear chromosome;nucleobase-containing compound catabolic process;DNA binding;signal transduction;nucleoplasm;organelle;nucleus;chromosome organization;catabolic process;cytosol;cytoplasm;cell;intracellular;cellular_component;nuclease activity;cellular nitrogen compound metabolic process;DNA metabolic process;transferase activity, transferring glycosyl group…
XLOC_000098	KCNAB2	1:5922877-6161253	1.06276	1.29475	-0.231989	yes	yes	no	5.84779	12.2156	14.3466	protein_coding;processed_transcript;retained_intron	KCNAB2	transmembrane transporter activity;cellular_component;molecular_function;neurological system process;cell-cell signaling;plasma membrane;protein complex assembly;transport;macromolecular complex assembly;cellular component assembly;cytoplasm;cell;intracellular;biological_process;
XLOC_000099	RNF207	1:6241328-6296000	1.6387	1.2047	0.434	no	no	no	0.966069	3.0082	2.22669	retained_intron;protein_coding;processed_transcript	RNF207	ion binding;cell;intracellular;cellular_component;molecular_function
XLOC_000106	TAS1R1	1:6615240-6639817	Inf	Inf	0.727383	no	no	no	0	0.145064	0.0876186	protein_coding	TAS1R1	neurological system process;signal transduction;signal transducer activity;plasma membrane;cell;cellular_component;molecular_function;biological_process;
XLOC_000107	ZBTB48	1:6640060-6649340	-0.453561	0.178303	-0.631864	no	no	no	6.7292	4.91391	7.61443	protein_coding;retained_intron;nonsense_mediated_decay	ZBTB48	organelle;nucleus;cytoplasm;cell;intracellular;cellular_component;molecular_function;nucleic acid binding transcription factor activity;DNA binding;ion binding;biosynthetic process;cellular nitrogen compound metabolic process;biological_process;
XLOC_000108	PHF13	1:6650783-6684093	-0.904554	-1.11923	0.214676	no	no	no	7.52862	4.02178	3.46572	protein_coding;processed_transcript	PHF13	histone binding;nucleoplasm;organelle;nucleus;cell division;chromosome organization;mitosis;chromosome segregation;ion binding;cell cycle;cell;intracellular;cellular_component;cellular nitrogen compound metabolic process;DNA metabolic process;molecular_function;biological_process
XLOC_000109	THAP3	1:6684925-6761984	0.0890934	1.06754	-0.978442	no	no	no	6.70192	7.12884	14.0462	protein_coding;processed_transcript;nonsense_mediated_decay;retained_intron	THAP3	DNA binding;ion binding;molecular_function
XLOC_000112	CAMTA1	1:6845383-7829766	-0.506664	-0.203806	-0.302858	no	no	no	41.5044	29.2128	36.0365	protein_coding;processed_transcript;nonsense_mediated_decay	CAMTA1	DNA binding;organelle;nucleus;biosynthetic process;cytoplasm;cell;intracellular;cellular_component;cellular nitrogen compound metabolic process;molecular_function;biological_process;
XLOC_000115	VAMP3	1:7831328-7841492	0.87819	1.31152	-0.433334	yes	yes	no	27.7784	51.0586	68.947	protein_coding;retained_intron	VAMP3	plasma membrane organization;cell adhesion;cytoplasmic membrane-bounded vesicle;cell differentiation;cell morphogenesis;endosome;anatomical structure development;plasma membrane;organelle;protein complex assembly;membrane organization;vesicle-mediated transport;transport;macromolecular complex assembly;cellular component assembly;protein complex;cytoplasm;cell;intracellular;cellular_component;mol…
XLOC_000117	PER3	1:7844379-7913572	-0.793982	-0.279142	-0.514839	no	no	no	5.65167	3.2596	4.65743	protein_coding;retained_intron	PER3	signal transduction;signal transducer activity;molecular_function;biological_process;organelle;nucleus;biosynthetic process;cytoplasm;cell;intracellular;cellular_component;cellular nitrogen compound metabolic process
XLOC_000119	PARK7	1:8014350-8045565	-0.209389	-0.230466	0.0210768	no	no	no	253.16	218.959	215.783	protein_coding;retained_intron;processed_transcript	PARK7	peptidase activity;mRNA binding;cell death;neurological system process;cell-cell signaling;mitochondrion;organelle;nucleus;oxidoreductase activity;RNA binding;catabolic process;transport;cytosol;cytoplasm;cell;intracellular;cellular_component;response to stress;molecular_function;reproduction;biological_process;mitochondrion organization;
XLOC_000123	SLC45A1	1:8377885-8404227	Inf	Inf	1.05402	no	no	no	0	0.110838	0.0533824	protein_coding;retained_intron;processed_transcript	SLC45A1	transmembrane transport;transmembrane transporter activity;transport;cellular_component;molecular_function;biological_process
XLOC_000136	H6PD	1:9294833-9331396	2.42615	1.7411	0.685056	no	no	no	0.407872	2.19214	1.36347	protein_coding;processed_transcript	H6PD	cofactor metabolic process;endoplasmic reticulum;mitochondrion;organelle;oxidoreductase activity;catabolic process;small molecule metabolic process;carbohydrate metabolic process;cytoplasm;cell;intracellular;cellular_component;cellular nitrogen compound metabolic process;molecular_function;biological_process
XLOC_000138	SPSB1	1:9352938-9429591	1.92372	2.52558	-0.601858	yes	yes	no	1.41188	5.35666	8.12964	protein_coding	SPSB1	cellular protein modification process;signal transduction;cytoplasm;cell;intracellular;cellular_component;molecular_function;biological_process
XLOC_000139	SLC25A33	1:9599540-9645237	-1.32242	-1.15552	-0.166897	yes	yes	no	14.5721	5.82686	6.54147	protein_coding	SLC25A33	mitochondrion;organelle;transport;cytoplasm;cell;intracellular;cellular_component;biological_process
XLOC_000141	TMEM201	1:9648931-9674935	-0.63399	-0.936308	0.302318	yes	yes	no	10.528	6.78413	5.50158	protein_coding;processed_transcript;nonsense_mediated_decay	TMEM201	nuclear envelope;organelle;nucleus;cell;intracellular;cellular_component;
XLOC_000142	PIK3CD	1:9711789-9884584	2.00882	1.07859	0.930231	no	no	no	0.332484	1.33809	0.702194	protein_coding;processed_transcript;retained_intron	PIK3CD	immune system process;cell motility;locomotion;cell differentiation;homeostatic process;anatomical structure development;cellular protein modification process;signal transduction;kinase activity;plasma membrane;ion binding;biosynthetic process;vesicle-mediated transport;transport;small molecule metabolic process;lipid metabolic process;protein complex;cytosol;cytoplasm;cell;intracellular;cellular…
XLOC_000146	NMNAT1	1:10003485-10045559	0.359075	1.04431	-0.685236	no	no	no	3.62118	4.64454	7.46825	protein_coding;nonsense_mediated_decay;processed_transcript;sense_intronic	RP11-807G9.2
XLOC_000146	NMNAT1	1:10003485-10045559	0.359075	1.04431	-0.685236	no	no	no	3.62118	4.64454	7.46825	protein_coding;nonsense_mediated_decay;processed_transcript;sense_intronic	NMNAT1	cofactor metabolic process;nucleotidyltransferase activity;biosynthetic process;small molecule metabolic process;cellular nitrogen compound metabolic process;molecular_function;biological_process;nucleoplasm;organelle;nucleus;ion binding;cell;intracellular;cellular_component;
XLOC_000150	UBE4B	1:10092889-10241297	0.592865	0.213459	0.379405	yes	no	no	14.7355	22.2246	17.0853	protein_coding;retained_intron;processed_transcript;nonsense_mediated_decay	UBE4B	ligase activity;cell death;enzyme binding;cellular protein modification process;signal transduction;catabolic process;protein complex;cytoplasm;cell;intracellular;cellular_component;molecular_function;biological_process
XLOC_000153	KIF1B	1:10270862-10441661	-0.170131	-0.58662	0.41649	no	yes	no	18.7573	16.6708	12.4905	protein_coding;retained_intron;misc_RNA;processed_transcript	KIF1B	cytoskeleton-dependent intracellular transport;cytoskeletal protein binding;ATPase activity;cell death;neurological system process;cell-cell signaling;cytoplasmic membrane-bounded vesicle;mitochondrion;cytoskeleton;organelle;ion binding;transport;protein complex;cytoplasm;cell;intracellular;cellular_component;molecular_function;biological_process
XLOC_000153	KIF1B	1:10270862-10441661	-0.170131	-0.58662	0.41649	no	yes	no	18.7573	16.6708	12.4905	protein_coding;retained_intron;misc_RNA;processed_transcript	RN7SL731P
XLOC_000157	PGD	1:10458648-10480201	-1.16466	-1.01365	-0.15101	yes	yes	no	171.116	76.3298	84.7525	protein_coding;retained_intron;nonsense_mediated_decay;processed_transcript	PGD	cofactor metabolic process;oxidoreductase activity;biosynthetic process;catabolic process;small molecule metabolic process;carbohydrate metabolic process;cellular nitrogen compound metabolic process;molecular_function;biological_process;cytosol;cytoplasm;cell;intracellular;cellular_component
XLOC_000158	APITD1,APITD1-CORT,CORT	1:10490158-10512210	0.637067	0.767244	-0.130177	no	yes	no	14.7483	22.9361	25.1019	protein_coding;processed_transcript;retained_intron	APITD1	chromosome;DNA binding;nucleoplasm;organelle;nucleus;cell division;mitosis;chromosome segregation;biosynthetic process;cell cycle;protein complex;cytosol;cytoplasm;cell;intracellular;cellular_component;cellular nitrogen compound metabolic process;response to stress;DNA metabolic process;molecular_function;reproduction;biological_process;extracellular region
XLOC_000158	APITD1,APITD1-CORT,CORT	1:10490158-10512210	0.637067	0.767244	-0.130177	no	yes	no	14.7483	22.9361	25.1019	protein_coding;processed_transcript;retained_intron	CORT	extracellular space;extracellular region;neurological system process;cell-cell signaling;signal transduction;cellular_component;molecular_function;biological_process
XLOC_000158	APITD1,APITD1-CORT,CORT	1:10490158-10512210	0.637067	0.767244	-0.130177	no	yes	no	14.7483	22.9361	25.1019	protein_coding;processed_transcript;retained_intron	APITD1-CORT	extracellular region;cellular_component;molecular_function
XLOC_000160	PEX14	1:10534943-10690815	-0.892547	0.345792	-1.23834	yes	no	yes	14.4069	7.76048	18.309	retained_intron;protein_coding;processed_transcript	PEX14	cytoskeleton-dependent intracellular transport;peroxisome;cytoskeletal protein binding;transmembrane transport;protein binding transcription factor activity;organelle;nucleus;protein complex assembly;protein targeting;transport;macromolecular complex assembly;cellular component assembly;cytoskeleton organization;protein complex;cytoplasm;cell;intracellular;cellular_component;molecular_function;bi…
XLOC_000164	TARDBP	1:11072413-11084240	-1.36519	-1.42943	0.0642343	yes	yes	no	124.215	48.2181	46.1184	protein_coding;nonsense_mediated_decay;processed_transcript	TARDBP	molecular_function;symbiosis, encompassing mutualism through parasitism;mRNA binding;cell death;nucleic acid binding transcription factor activity;mRNA processing;DNA binding;organelle;nucleus;biosynthetic process;RNA binding;cell;intracellular;cellular_component;cellular nitrogen compound metabolic process;biological_process;
XLOC_000170	ANGPTL7	1:11166591-11322564	0.246226	-0.830141	1.07637	no	no	no	0.931499	1.10485	0.523944	protein_coding;processed_transcript	ANGPTL7	extracellular region;cellular_component;response to stress;biological_process
XLOC_000173	UBIAD1	1:11333262-11356106	0.0387305	1.10805	-1.06932	no	yes	yes	8.53701	8.7693	18.4019	protein_coding;nonsense_mediated_decay	UBIAD1	cofactor metabolic process;endoplasmic reticulum;mitochondrion;Golgi apparatus;organelle;nucleus;biosynthetic process;small molecule metabolic process;cytoplasm;cell;intracellular;cellular_component;transferase activity, transferring alkyl or aryl (other than methyl) groups;molecular_function;biological_process
XLOC_000176	FBXO44	1:11708423-11723384	-0.114706	0.854546	-0.969251	no	no	no	2.64517	2.443	4.78297	protein_coding	FBXO44	catabolic process;protein complex;cell;intracellular;cellular_component;molecular_function;biological_process;
XLOC_000177	FBXO6	1:11724180-11734411	-2.18976	-2.18712	-0.00263343	no	no	no	1.22178	0.267799	0.268288	protein_coding;retained_intron	FBXO6	ligase activity;catabolic process;cell cycle;protein complex;cytoplasm;cell;intracellular;cellular_component;cellular nitrogen compound metabolic process;response to stress;DNA metabolic process;molecular_function;biological_process
XLOC_000178	DRAXIN	1:11751785-11785914	1.84361	0.0489143	1.7947	no	no	no	0.0322011	0.115572	0.0333116	protein_coding	DRAXIN	locomotion;extracellular region;cell differentiation;cell morphogenesis;anatomical structure development;signal transduction;cellular_component;biological_process
XLOC_000179	AGTRAP	1:11796140-11810826	0.430231	-0.270624	0.700855	no	no	yes	21.2814	28.6757	17.6415	protein_coding;nonsense_mediated_decay;processed_transcript;retained_intron	AGTRAP	circulatory system process;cytoplasmic membrane-bounded vesicle;endoplasmic reticulum;signal transducer activity;plasma membrane;Golgi apparatus;organelle;cytoplasm;cell;intracellular;cellular_component;response to stress;molecular_function;biological_process;
XLOC_000180	C1orf167	1:11821843-11903201	Inf	0	Inf	no	no	no	0	0.13799	0	protein_coding;processed_transcript;retained_intron	C1orf167
XLOC_000181	CLCN6	1:11821843-11903201	-0.150565	-0.382038	0.231473	no	no	no	7.14375	6.43579	5.48177	protein_coding;processed_transcript;antisense	NPPA-AS1
XLOC_000181	CLCN6	1:11821843-11903201	-0.150565	-0.382038	0.231473	no	no	no	7.14375	6.43579	5.48177	protein_coding;processed_transcript;antisense	CLCN6	lysosome;transmembrane transport;endosome;homeostatic process;vacuole;signal transduction;organelle;transmembrane transporter activity;ion binding;transport;cytoplasm;cell;intracellular;cellular_component;molecular_function;biological_process
XLOC_000184	PLOD1	1:11994750-12035594	-0.350326	-0.0366669	-0.313659	no	no	no	61.7174	48.4116	60.1686	processed_transcript;protein_coding;retained_intron	PLOD1	;extracellular matrix organization;anatomical structure development;endoplasmic reticulum;cellular protein modification process;organelle;oxidoreductase activity;ion binding;cellular amino acid metabolic process;biosynthetic process;small molecule metabolic process;cytoplasm;cell;intracellular;cellular_component;response to stress;molecular_function;biological_process;proteinaceous extracellular …
XLOC_000185	MFN2	1:12040237-12073571	-0.478599	-0.20247	-0.276129	no	no	no	50.521	36.2576	43.9058	protein_coding;processed_transcript	MFN2	GTPase activity;cell death;anatomical structure formation involved in morphogenesis;enzyme binding;anatomical structure development;embryo development;mitochondrion;cytoskeleton;nucleobase-containing compound catabolic process;organelle;ion binding;membrane organization;catabolic process;protein targeting;transport;small molecule metabolic process;cytosol;cytoplasm;cell;intracellular;cellular_com…
XLOC_000186	MIIP	1:12079522-12092102	2.03488	2.48094	-0.446068	yes	yes	no	2.30287	9.43686	12.8561	processed_transcript;protein_coding	MIIP
XLOC_000187	TNFRSF8	1:12123433-12204264	Inf	Inf	0.615419	no	no	no	0	0.109112	0.0712215	protein_coding;nonsense_mediated_decay;processed_transcript	TNFRSF8	molecular_function;;signal transduction;signal transducer activity;plasma membrane;cytoplasm;cell;intracellular;cellular_component;biological_process
XLOC_000188	TNFRSF1B	1:12227059-12269285	Inf	0	Inf	no	no	no	0	0.336215	0	protein_coding;processed_transcript	TNFRSF1B	cell death;immune system process;extracellular region;enzyme binding;signal transducer activity;plasma membrane;organelle;nucleus;cytoplasm;cell;intracellular;cellular_component;response to stress;molecular_function;biological_process
XLOC_000190	VPS13D	1:12290123-12572099	0.713224	0.362474	0.35075	yes	no	no	6.42656	10.5361	8.26216	protein_coding;processed_transcript;nonsense_mediated_decay;retained_intron	VPS13D	molecular_function;
XLOC_000222	PRDM2	1:14026692-14151574	0.119017	0.714645	-0.595628	no	no	no	4.30004	4.66982	7.0567	protein_coding;nonsense_mediated_decay;processed_transcript;retained_intron	PRDM2	molecular_function;nucleic acid binding transcription factor activity;DNA binding;methyltransferase activity;Golgi apparatus;organelle;nucleus;ion binding;biosynthetic process;cytoplasm;cell;intracellular;cellular_component;cellular nitrogen compound metabolic process;biological_process;
XLOC_000223	KAZN	1:14925199-15444539	-4.18968	-Inf	Inf	no	no	no	0.36159	0.0198152	0	retained_intron;protein_coding	KAZN	nuclear envelope;cell differentiation;anatomical structure development;cytoskeleton;organelle;nucleus;cytoplasm;cell;intracellular;cellular_component;molecular_function;biological_process
XLOC_000224	TMEM51	1:15479027-15546976	0.402182	-0.405694	0.807876	no	no	no	3.66315	4.84087	2.76521	protein_coding	TMEM51	cellular_component;
XLOC_000225	FHAD1	1:15573767-15724622	1.99116	-1.38968	3.38085	no	no	no	0.188845	0.750768	0.0720725	protein_coding;processed_transcript;retained_intron;nonsense_mediated_decay	FHAD1	;molecular_function
XLOC_000226	EFHD2	1:15736390-15756839	-0.714999	-1.33456	0.61956	yes	yes	yes	26.1509	15.9312	10.3692	protein_coding	EFHD2	ion binding;cellular_component;molecular_function
XLOC_000227	CTRC	1:15764934-15775737	-1.13104	-3.11529	1.98426	no	no	no	0.711443	0.324836	0.0821001	protein_coding;processed_transcript	CTRC	peptidase activity;molecular_function;biological_process;
XLOC_000229	DNAJC16	1:15853307-15911605	1.51509	2.08559	-0.570494	yes	yes	no	1.96055	5.60358	8.3215	protein_coding;nonsense_mediated_decay;processed_transcript	DNAJC16	homeostatic process;biological_process;cellular_component;
XLOC_000232	DDI2,RSC1A1	1:15943994-15995539	-0.678624	-0.309834	-0.36879	no	no	no	21.3605	13.3452	17.2322	protein_coding;retained_intron;nonsense_mediated_decay	RSC1A1	plasma membrane;Golgi apparatus;organelle;nucleus;biosynthetic process;transport;cytoplasm;cell;intracellular;cellular_component;cellular nitrogen compound metabolic process;molecular_function;biological_process
XLOC_000232	DDI2,RSC1A1	1:15943994-15995539	-0.678624	-0.309834	-0.36879	no	no	no	21.3605	13.3452	17.2322	protein_coding;retained_intron;nonsense_mediated_decay	DDI2	peptidase activity;molecular_function;biological_process;
XLOC_000233	PLEKHM2	1:16010826-16061264	0.324654	0.0718971	0.252757	no	no	no	5.66622	7.09617	5.95575	protein_coding;miRNA;processed_transcript	PLEKHM2	cytoskeletal protein binding;cytoplasm;cell;intracellular;cellular_component;molecular_function;biological_process;
XLOC_000233	PLEKHM2	1:16010826-16061264	0.324654	0.0718971	0.252757	no	no	no	5.66622	7.09617	5.95575	protein_coding;miRNA;processed_transcript	AL121992.1
XLOC_000234	SLC25A34	1:16062899-16067891	-0.0296896	0.617386	-0.647075	no	no	no	0.0868889	0.085119	0.133296	protein_coding;processed_transcript	SLC25A34	mitochondrion;organelle;transport;cytoplasm;cell;intracellular;cellular_component;biological_process
XLOC_000236	FBLIM1	1:16083101-16113089	-0.659312	-1.35113	0.691823	no	yes	no	8.78903	5.56504	3.44515	protein_coding;processed_transcript	FBLIM1	;cytoskeletal protein binding;cell junction organization;cell adhesion;cytoskeleton;organelle;ion binding;cellular component assembly;cytosol;cytoplasm;cell;intracellular;cellular_component;molecular_function;biological_process
XLOC_000239	SPEN	1:16174358-16266955	-1.23322	-0.878829	-0.354393	yes	yes	no	40.5903	17.2658	22.0734	protein_coding;processed_transcript	SPEN	symbiosis, encompassing mutualism through parasitism;transcription factor binding;protein binding transcription factor activity;nucleic acid binding transcription factor activity;cell differentiation;anatomical structure development;DNA binding;signal transduction;nucleoplasm;organelle;nucleus;RNA binding;protein complex;cell;intracellular;cellular_component;molecular_function;biological_process
XLOC_000245	CLCNKA	1:16348365-16360545	Inf	0	Inf	no	no	no	0	0.130834	0	processed_transcript;protein_coding	CLCNKA	transmembrane transport;plasma membrane;transmembrane transporter activity;transport;protein complex;cell;cellular_component;molecular_function;biological_process
XLOC_000246	CLCNKB	1:16370271-16383803	2.0476	0.657046	1.39055	no	no	no	0.11752	0.485847	0.185311	protein_coding	CLCNKB	transmembrane transport;plasma membrane;transmembrane transporter activity;transport;protein complex;cell;cellular_component;molecular_function;biological_process
XLOC_000250	SZRD1	1:16693577-16763919	-1.1511	-1.11547	-0.0356281	yes	yes	no	85.2001	38.3641	39.3233	processed_transcript;protein_coding;nonsense_mediated_decay	SZRD1
XLOC_000251	NECAP2	1:16767166-16786573	0.89306	1.55635	-0.663289	yes	yes	yes	7.73434	14.3635	22.7474	protein_coding;processed_transcript;nonsense_mediated_decay;retained_intron	NECAP2	cytoplasmic membrane-bounded vesicle;plasma membrane;organelle;vesicle-mediated transport;transport;protein complex;cytoplasm;cell;intracellular;cellular_component;biological_process
XLOC_000261	CROCC	1:17248444-17299474	1.39686	1.30394	0.092915	no	no	no	0.895376	2.35777	2.21071	processed_transcript;protein_coding;retained_intron	CROCC	cytoskeletal protein binding;structural molecule activity;cilium;microtubule organizing center;cytoskeleton;plasma membrane;organelle;vesicle-mediated transport;transport;cell cycle;cytoskeleton organization;cytoplasm;cell;intracellular;cellular_component;molecular_function;biological_process;
XLOC_000271	PADI1	1:17531620-17572500	1.3491	0.117943	1.23116	no	no	no	0.0627779	0.159929	0.0681257	protein_coding;processed_transcript	PADI1	cellular protein modification process;ion binding;cellular amino acid metabolic process;biosynthetic process;small molecule metabolic process;hydrolase activity, acting on carbon-nitrogen (but not peptide) bonds;cytoplasm;cell;intracellular;cellular_component;molecular_function;biological_process
XLOC_000272	PADI3	1:17575592-17610728	2.25328	-0.967685	3.22097	no	no	no	0.0810702	0.386516	0.0414533	protein_coding	PADI3	cellular protein modification process;organelle;nucleus;ion binding;cellular amino acid metabolic process;biosynthetic process;small molecule metabolic process;hydrolase activity, acting on carbon-nitrogen (but not peptide) bonds;cytoplasm;cell;intracellular;cellular_component;molecular_function;biological_process
XLOC_000274	PADI4	1:17634689-17690499	-0.906694	-Inf	Inf	no	no	no	0.33982	0.181262	0	protein_coding;processed_transcript	PADI4	cellular protein modification process;ion binding;hydrolase activity, acting on carbon-nitrogen (but not peptide) bonds;cytoplasm;cell;intracellular;cellular_component;molecular_function;biological_process;organelle;nucleus;chromosome organization;cellular amino acid metabolic process;biosynthetic process;small molecule metabolic process;cellular nitrogen compound metabolic process
XLOC_000278	ARHGEF10L	1:17866329-18024369	2.04407	1.62489	0.419178	yes	no	no	0.801695	3.30625	2.47258	protein_coding;processed_transcript	ARHGEF10L	cytoplasm;cell;intracellular;cellular_component;molecular_function;biological_process;enzyme regulator activity;signal transduction;cytosol;response to stress
XLOC_000280	ACTL8	1:18081807-18153558	-0.550917	-0.936563	0.385646	no	no	no	1.64895	1.12555	0.861539	protein_coding	ACTL8	cytoskeleton;organelle;cytoplasm;cell;intracellular;cellular_component
XLOC_000289	MRTO4	1:19542157-19586622	-1.4522	-1.43916	-0.0130461	yes	yes	no	108.922	39.807	40.1686	protein_coding;processed_transcript	MRTO4	nuclear envelope;nucleolus;organelle;nucleus;ribosome biogenesis;cell;intracellular;cellular_component;biological_process
XLOC_000291	PQLC2	1:19638819-19655794	0.0649164	0.413195	-0.348279	no	no	no	4.3658	4.56673	5.81364	protein_coding;nonsense_mediated_decay	PQLC2	lysosome;homeostatic process;vacuole;organelle;transmembrane transporter activity;transport;cytoplasm;cell;intracellular;cellular_component;molecular_function;biological_process;
XLOC_000294	MINOS1,MINOS1-NBL1,NBL1	1:19923472-19984945	0.100473	-0.327614	0.428087	no	no	no	27.0015	28.949	21.5163	protein_coding;processed_transcript;nonsense_mediated_decay	MINOS1	mitochondrion;organelle;cytoplasm;cell;intracellular;cellular_component;molecular_function;biological_process
XLOC_000294	MINOS1,MINOS1-NBL1,NBL1	1:19923472-19984945	0.100473	-0.327614	0.428087	no	no	no	27.0015	28.949	21.5163	protein_coding;processed_transcript;nonsense_mediated_decay	NBL1	;extracellular region;cell differentiation;cell morphogenesis;anatomical structure development;cellular_component;molecular_function;biological_process
XLOC_000294	MINOS1,MINOS1-NBL1,NBL1	1:19923472-19984945	0.100473	-0.327614	0.428087	no	no	no	27.0015	28.949	21.5163	protein_coding;processed_transcript;nonsense_mediated_decay	MINOS1-NBL1	extracellular region;cell differentiation;cell morphogenesis;anatomical structure development;cellular_component;molecular_function;biological_process;mitochondrion;organelle;cytoplasm;cell;intracellular;
XLOC_000298	OTUD3	1:20209005-20239438	-1.75856	-0.446004	-1.31255	yes	no	yes	13.0149	3.84649	9.55392	protein_coding;processed_transcript	OTUD3	peptidase activity;cellular protein modification process;molecular_function;biological_process
XLOC_000307	FAM43B	1:20878931-20881512	Inf	Inf	-0.0154332	no	no	no	0	0.0513154	0.0518673	protein_coding	FAM43B	molecular_function
XLOC_000308	CDA	1:20915440-20945401	-0.468246	-0.447335	-0.0209113	no	no	no	2.05124	1.48273	1.50437	protein_coding;processed_transcript	CDA	extracellular region;nucleobase-containing compound catabolic process;signal transduction;ion binding;protein complex assembly;biosynthetic process;catabolic process;small molecule metabolic process;hydrolase activity, acting on carbon-nitrogen (but not peptide) bonds;macromolecular complex assembly;cellular component assembly;cytosol;cytoplasm;cell;intracellular;cellular_component;cellular nitro…
XLOC_000309	PINK1	1:20959947-20978004	0.158249	1.02334	-0.865091	no	no	no	1.24282	1.38691	2.52619	protein_coding;processed_transcript	PINK1	cell death;enzyme binding;mitochondrion;cellular protein modification process;signal transduction;kinase activity;organelle;ion binding;catabolic process;cytosol;cytoplasm;cell;intracellular;cellular_component;response to stress;molecular_function;biological_process
XLOC_000320	NBPF3	1:21766620-21811498	5.04563	5.34467	-0.299041	no	no	no	0.0545623	1.8021	2.21718	protein_coding;processed_transcript	NBPF3	cytoplasm;cell;intracellular;cellular_component;
XLOC_000321	ALPL	1:21835857-21904905	-0.551881	-0.68279	0.130909	yes	yes	no	22.0115	15.0147	13.7123	protein_coding;processed_transcript	ALPL	extracellular space;phosphatase activity;extracellular region;anatomical structure development;plasma membrane;ion binding;cell;cellular_component;molecular_function;reproduction;biological_process
XLOC_000324	LDLRAD2	1:22138757-22263790	0.958689	-1.95071	2.9094	no	no	no	0.120145	0.233507	0.0310802	protein_coding;processed_transcript	LDLRAD2	cellular_component;molecular_function
XLOC_000333	CDC42	1:22379119-22419437	-1.0389	-1.10765	0.0687418	yes	yes	no	278.359	135.476	129.173	protein_coding;processed_transcript	CDC42	cytoskeleton-dependent intracellular transport;GTPase activity;cell junction organization;circulatory system process;immune system process;growth;locomotion;anatomical structure formation involved in morphogenesis;neurological system process;cell adhesion;cell-cell signaling;enzyme binding;cytoplasmic membrane-bounded vesicle;cell differentiation;cell morphogenesis;anatomical structure developmen…
XLOC_000337	ZBTB40	1:22778343-22857650	-0.563698	-0.176142	-0.387556	no	no	no	16.5408	11.191	14.6397	protein_coding	ZBTB40	molecular_function;anatomical structure development;DNA binding;organelle;nucleus;ion binding;biosynthetic process;cell;intracellular;cellular_component;cellular nitrogen compound metabolic process;response to stress;biological_process
XLOC_000339	EPHA8	1:22890056-22930087	Inf	Inf	-1.01276	no	no	no	0	0.0768661	0.155098	protein_coding	EPHA8	developmental maturation;cell motility;locomotion;cell adhesion;cell differentiation;cell morphogenesis;endosome;anatomical structure development;cellular protein modification process;signal transduction;kinase activity;signal transducer activity;plasma membrane;organelle;ion binding;cytoplasm;cell;intracellular;cellular_component;molecular_function;biological_process
XLOC_000343	EPHB2	1:23037331-23241818	0.587273	0.327625	0.259648	no	no	no	6.03046	9.06019	7.5679	protein_coding;processed_transcript	EPHB2	locomotion;anatomical structure formation involved in morphogenesis;neurological system process;cell-cell signaling;cell differentiation;cell morphogenesis;anatomical structure development;embryo development;cellular protein modification process;signal transduction;kinase activity;signal transducer activity;plasma membrane;ion binding;cell;cellular_component;molecular_function;biological_process
XLOC_000346	KDM1A	1:23345940-23410182	-0.980057	-1.07004	0.089982	yes	yes	no	162.128	82.1926	77.2228	protein_coding;retained_intron	KDM1A	cell proliferation;immune system process;transcription factor binding;enzyme binding;protein binding transcription factor activity;nucleic acid binding transcription factor activity;cell differentiation;anatomical structure development;embryo development;chromosome;nuclear chromosome;cellular protein modification process;DNA binding;nucleoplasm;organelle;nucleus;oxidoreductase activity;chromosome…
XLOC_000352	C1orf213	1:23685940-23698332	0.149251	-0.196724	0.345975	no	no	no	1.98637	2.20287	1.73317	processed_transcript;protein_coding;misc_RNA	C1orf213
XLOC_000354	MDS2	1:23953823-23967058	Inf	0	Inf	no	no	no	0	0.133554	0	processed_transcript;protein_coding	MDS2
XLOC_000356	RPL11	1:24018268-24022915	-0.64408	-0.893742	0.249662	yes	yes	no	2620.72	1677	1410.52	protein_coding;processed_transcript	RPL11	rRNA binding;symbiosis, encompassing mutualism through parasitism;ribosome;structural molecule activity;structural constituent of ribosome;translation;nucleobase-containing compound catabolic process;nucleolus;organelle;nucleus;biosynthetic process;RNA binding;membrane organization;catabolic process;protein targeting;transport;ribosome biogenesis;cytosol;cytoplasm;cell;intracellular;cellular_comp…
XLOC_000357	TCEB3	1:24069644-24088549	-1.04531	-0.80674	-0.238574	yes	yes	no	70.1674	33.9989	40.1128	protein_coding;processed_transcript	TCEB3	symbiosis, encompassing mutualism through parasitism;DNA binding;nucleoplasm;organelle;nucleus;biosynthetic process;cell;intracellular;cellular_component;cellular nitrogen compound metabolic process;molecular_function;biological_process
XLOC_000358	PITHD1	1:24104894-24114722	-1.51683	-0.628713	-0.888121	yes	yes	yes	87.8735	30.7075	56.8324	protein_coding	PITHD1
XLOC_000359	LYPLA2	1:24117459-24122029	2.00052	2.43381	-0.433293	yes	yes	no	6.8348	27.349	36.9297	protein_coding;processed_transcript	LYPLA2	small molecule metabolic process;lipid metabolic process;cytoplasm;cell;intracellular;cellular_component;molecular_function;biological_process
XLOC_000363	PNRC2	1:24285598-24289952	0.479604	-0.657638	1.13724	no	no	no	4.862	6.77938	3.0821	protein_coding	PNRC2	nucleobase-containing compound catabolic process;organelle;nucleus;biosynthetic process;catabolic process;cytoplasm;cell;intracellular;cellular_component;cellular nitrogen compound metabolic process;molecular_function;biological_process;
XLOC_000368	GRHL3	1:24645811-24741587	Inf	Inf	-3.10572	no	no	no	0	0.0470531	0.405043	protein_coding;processed_transcript;nonsense_mediated_decay;retained_intron	GRHL3	nucleic acid binding transcription factor activity;anatomical structure development;embryo development;DNA binding;signal transduction;organelle;nucleus;cell;intracellular;cellular_component;response to stress;molecular_function;biological_process;
XLOC_000369	NIPAL3	1:24742283-24799466	-0.0820256	0.615233	-0.697259	no	no	no	5.88424	5.55902	9.01351	protein_coding;processed_transcript	NIPAL3	transmembrane transporter activity;transport;cellular_component;molecular_function;biological_process;
XLOC_000370	RCAN3	1:24829386-24867530	3.9442	2.63403	1.31018	no	no	no	0.184863	2.8456	1.14755	protein_coding;nonsense_mediated_decay	RCAN3	cytoskeletal protein binding;anatomical structure development;signal transduction;RNA binding;molecular_function;biological_process
XLOC_000373	SRRM1	1:24967721-24999758	-0.992287	-1.15598	0.163695	yes	yes	no	69.7785	35.0763	31.3138	processed_transcript;protein_coding;nonsense_mediated_decay;retained_intron	SRRM1	mRNA processing;organelle;nucleus;cell;intracellular;cellular_component;cellular nitrogen compound metabolic process;biological_process;DNA binding;nucleoplasm;nucleocytoplasmic transport;biosynthetic process;RNA binding;transport;cytosol;cytoplasm;molecular_function
XLOC_000374	CLIC4	1:25071847-25170815	3.25224	3.62449	-0.37225	yes	yes	no	4.56836	43.5293	56.3431	protein_coding;processed_transcript;nonsense_mediated_decay	CLIC4	growth;anatomical structure formation involved in morphogenesis;cytoplasmic membrane-bounded vesicle;cell differentiation;cell morphogenesis;homeostatic process;anatomical structure development;mitochondrion;microtubule organizing center;cytoskeleton;plasma membrane;organelle;nucleus;transmembrane transporter activity;transport;protein complex;cytosol;cytoplasm;cell;intracellular;cellular_compone…
XLOC_000379	RHD	1:25568727-25756683	1.37151	0.0950306	1.27648	no	no	no	0.289112	0.748052	0.308797	retained_intron;protein_coding;processed_transcript	RHD	plasma membrane;transmembrane transporter activity;transport;cell;cellular_component;molecular_function;biological_process
XLOC_000380	TMEM50A	1:25568727-25756683	-0.33105	-0.472535	0.141486	no	no	no	24.4242	19.4162	17.6024	protein_coding;processed_transcript	TMEM50A	endoplasmic reticulum;organelle;cytoplasm;cell;intracellular;cellular_component
XLOC_000384	TMEM57	1:25757387-25826700	-0.0684955	0.512446	-0.580942	no	no	yes	7.28333	6.94561	10.3894	protein_coding;processed_transcript	TMEM57	nuclear envelope;anatomical structure development;organelle;nucleus;cell;intracellular;cellular_component;molecular_function;biological_process
XLOC_000385	LDLRAP1	1:25870070-25895377	2.50346	3.23883	-0.735376	yes	yes	yes	0.84764	4.80648	8.00197	protein_coding;processed_transcript	LDLRAP1	protein binding, bridging;structural molecule activity;lipid binding;cytoplasmic membrane-bounded vesicle;endosome;homeostatic process;cytoskeleton;plasma membrane;Golgi apparatus;organelle;ion binding;vesicle-mediated transport;transport;small molecule metabolic process;lipid metabolic process;protein complex;cytosol;cytoplasm;cell;intracellular;cellular_component;molecular_function;biological_p…
XLOC_000387	MAN1C1	1:25943958-26112698	-0.469729	-0.882855	0.413126	no	no	no	0.728471	0.526029	0.395045	protein_coding;processed_transcript	MAN1C1	cellular protein modification process;Golgi apparatus;organelle;ion binding;biosynthetic process;carbohydrate metabolic process;hydrolase activity, acting on glycosyl bonds;cytoplasm;cell;intracellular;cellular_component;molecular_function;biological_process
XLOC_000388	MTFR1L,SEPN1	1:26126666-26144713	0.760384	0.0843782	0.676005	yes	no	yes	15.1274	19.613	20.1403	protein_coding;retained_intron;processed_transcript;nonsense_mediated_decay	MTFR1L
XLOC_000388	MTFR1L,SEPN1	1:26126666-26144713	0.760384	0.0843782	0.676005	yes	no	yes	15.1274	19.613	20.1403	protein_coding;retained_intron;processed_transcript;nonsense_mediated_decay	RP1-317E23.6
XLOC_000388	MTFR1L,SEPN1	1:26126666-26144713	0.760384	0.0843782	0.676005	yes	no	yes	15.1274	19.613	20.1403	protein_coding;retained_intron;processed_transcript;nonsense_mediated_decay	SEPN1	extracellular region;endoplasmic reticulum;organelle;ion binding;cytoplasm;cell;intracellular;cellular_component;molecular_function;biological_process
XLOC_000397	EXTL1	1:26348270-26362955	Inf	Inf	-1.11057	no	no	no	0	0.0301665	0.0651385	processed_transcript;protein_coding	EXTL1	anatomical structure development;endoplasmic reticulum;cellular protein modification process;organelle;biosynthetic process;carbohydrate metabolic process;cytoplasm;cell;intracellular;cellular_component;transferase activity, transferring glycosyl groups;molecular_function;biological_process
XLOC_000399	PDIK1L	1:26437663-26452034	0.466018	0.327394	0.138624	no	no	no	4.37104	6.03768	5.48454	protein_coding	PDIK1L	cellular protein modification process;kinase activity;ion binding;molecular_function;biological_process;organelle;nucleus;cell;intracellular;cellular_component
XLOC_000400	FAM110D	1:26485510-26489119	1.25066	-2.56541	3.81608	no	no	no	1.03833	2.47072	0.175416	protein_coding	FAM110D
XLOC_000401	ZNF593	1:26496361-26498551	-1.12868	-0.498597	-0.630083	yes	no	no	5.22808	2.39098	3.70041	protein_coding	ZNF593	protein binding transcription factor activity;DNA binding;nucleolus;organelle;nucleus;ion binding;biosynthetic process;cell;intracellular;cellular_component;cellular nitrogen compound metabolic process;molecular_function;biological_process
XLOC_000402	CNKSR1	1:26503893-26516377	-2.52184	-3.4592	0.937364	no	no	no	0.580587	0.101092	0.052789	protein_coding;nonsense_mediated_decay;processed_transcript;retained_intron	CNKSR1	protein binding, bridging;signal transduction;kinase activity;plasma membrane;cytoplasm;cell;intracellular;cellular_component;molecular_function;biological_process;
XLOC_000405	CEP85	1:26560690-26605299	0.0467758	0.607514	-0.560739	no	yes	yes	16.3155	16.8532	24.8588	protein_coding;nonsense_mediated_decay;processed_transcript	CEP85	microtubule organizing center;cytoskeleton;nucleolus;organelle;nucleus;protein complex;cytoplasm;cell;intracellular;cellular_component;
XLOC_000406	SH3BGRL3	1:26605666-26647014	-0.906094	-1.14241	0.236318	yes	yes	no	20.6748	11.0326	9.36571	protein_coding	SH3BGRL3	homeostatic process;organelle;nucleus;oxidoreductase activity;cytoplasm;cell;intracellular;cellular_component;molecular_function;biological_process
XLOC_000409	LIN28A	1:26737268-26756213	-0.981026	-0.909065	-0.0719604	no	no	no	1.46153	0.740439	0.778308	protein_coding	LIN28A	mRNA binding;cell differentiation;anatomical structure development;nucleobase-containing compound catabolic process;DNA binding;nucleolus;organelle;nucleus;ion binding;RNA binding;catabolic process;cytoplasm;cell;intracellular;cellular_component;cellular nitrogen compound metabolic process;molecular_function;reproduction;biological_process
XLOC_000410	DHDDS	1:26758806-26797785	0.540729	0.349415	0.191314	no	no	no	14.9791	21.7903	19.0841	nonsense_mediated_decay;protein_coding;retained_intron;processed_transcript	DHDDS	transferase activity, transferring alkyl or aryl (other than methyl) groups;molecular_function;endoplasmic reticulum;cellular protein modification process;organelle;biosynthetic process;carbohydrate metabolic process;cytoplasm;cell;intracellular;cellular_component;biological_process
XLOC_000411	HMGN2	1:26799009-26802463	-0.443791	0.0578176	-0.501608	no	no	yes	347.187	255.252	361.383	processed_transcript;protein_coding	HMGN2	chromosome;DNA binding;organelle;nucleus;chromosome organization;cytoplasm;cell;intracellular;cellular_component;molecular_function;biological_process
XLOC_000412	RPS6KA1	1:26856257-26901516	-0.0207674	0.0722123	-0.0929797	no	no	no	16.0663	15.8367	16.891	nonsense_mediated_decay;protein_coding;retained_intron;processed_transcript	RPS6KA1	;cell death;immune system process;locomotion;neurological system process;cell-cell signaling;cell differentiation;cell morphogenesis;enzyme regulator activity;anatomical structure development;cytoskeleton;cellular protein modification process;signal transduction;kinase activity;nucleoplasm;organelle;nucleus;ion binding;biosynthetic process;lipid metabolic process;carbohydrate metabolic process;ce…
XLOC_000415	ARID1A	1:27022523-27108595	-1.57051	-1.67742	0.106903	yes	yes	no	29.2627	9.85241	9.14874	protein_coding;retained_intron;nonsense_mediated_decay	ARID1A	protein binding transcription factor activity;anatomical structure development;chromosome;nuclear chromosome;DNA binding;signal transduction;organelle;nucleus;chromosome organization;biosynthetic process;protein complex;cell;intracellular;cellular_component;cellular nitrogen compound metabolic process;molecular_function;biological_process;
XLOC_000417	PIGV	1:27113962-27124889	1.39932	1.42176	-0.0224432	no	no	no	1.67851	4.42752	4.49693	protein_coding;nonsense_mediated_decay	PIGV	cellular protein modification process;biosynthetic process;lipid metabolic process;transferase activity, transferring glycosyl groups;molecular_function;biological_process;endoplasmic reticulum;organelle;carbohydrate metabolic process;cytoplasm;cell;intracellular;cellular_component
XLOC_000419	ZDHHC18	1:27153200-27184093	0.0424587	0.842551	-0.800092	no	no	no	3.05946	3.15083	5.48627	protein_coding;processed_transcript	ZDHHC18	transferase activity, transferring acyl groups;ion binding;cellular_component;molecular_function;biological_process;
XLOC_000420	SFN	1:27189632-27190947	0.887645	-0.147688	1.03533	yes	no	yes	11.3192	20.9422	10.2178	protein_coding	SFN	extracellular space;cell death;cell proliferation;extracellular region;enzyme binding;cytoplasmic membrane-bounded vesicle;cell differentiation;enzyme regulator activity;anatomical structure development;signal transduction;organelle;nucleus;cytosol;cytoplasm;cell;intracellular;cellular_component;response to stress;molecular_function;biological_process;mitochondrion organization
XLOC_000422	NUDC	1:27216978-27273353	-0.452063	0.0358235	-0.487886	no	no	no	59.1319	43.2252	60.6186	protein_coding;processed_transcript	NUDC	;cell proliferation;cytoskeleton;nucleoplasm;organelle;nucleus;cell division;mitosis;cell cycle;protein complex;cytosol;cytoplasm;cell;intracellular;cellular_component;biological_process
XLOC_000425	TRNP1	1:27320197-27327389	0.561628	0.855223	-0.293595	no	no	no	2.25454	3.32755	4.07855	protein_coding	TRNP1	cell proliferation;anatomical structure development;chromosome;nuclear chromosome;DNA binding;organelle;nucleus;biosynthetic process;cell cycle;cell;intracellular;cellular_component;cellular nitrogen compound metabolic process;molecular_function;biological_process;
XLOC_000429	WDTC1	1:27561006-27635110	1.20393	1.00222	0.201705	yes	no	no	1.3442	3.09659	2.69255	protein_coding;nonsense_mediated_decay;retained_intron	WDTC1	histone binding;growth;enzyme binding;enzyme regulator activity;homeostatic process;anatomical structure development;embryo development;organelle;nucleus;carbohydrate metabolic process;cytosol;cytoplasm;cell;intracellular;cellular_component;molecular_function;biological_process
XLOC_000431	TMEM222	1:27648650-27662891	1.52447	2.17653	-0.652061	yes	yes	no	3.58048	10.3003	16.1861	protein_coding;nonsense_mediated_decay;retained_intron	TMEM222	cellular_component;
XLOC_000434	SYTL1	1:27668512-27680421	Inf	0	Inf	no	no	no	0	0.752579	0	protein_coding;retained_intron;processed_transcript	SYTL1	enzyme binding;cytoplasmic membrane-bounded vesicle;plasma membrane;organelle;vesicle-mediated transport;transport;cytoplasm;cell;intracellular;cellular_component;molecular_function;biological_process
XLOC_000436	GPR3	1:27719147-27722318	1.362	0.369484	0.992518	no	no	no	0.243919	0.626972	0.315116	protein_coding	GPR3	signal transduction;signal transducer activity;plasma membrane;cell;cellular_component;molecular_function;biological_process
XLOC_000442	FAM76A	1:28052489-28089633	1.35742	1.4884	-0.130987	no	yes	no	2.28719	5.86036	6.41735	protein_coding	FAM76A
XLOC_000445	STX12	1:28099693-28150963	1.48535	2.08178	-0.596423	yes	yes	no	2.73089	7.64611	11.5606	protein_coding;processed_transcript	STX12	neurological system process;cell-cell signaling;cytoplasmic membrane-bounded vesicle;endosome;Golgi apparatus;organelle;vesicle-mediated transport;transport;protein complex;cytosol;cytoplasm;cell;intracellular;cellular_component;molecular_function;biological_process
XLOC_000449	PPP1R8	1:28157288-28178187	-0.601867	0.436702	-1.03857	yes	no	yes	49.5816	32.6693	67.109	protein_coding;processed_transcript	PPP1R8	cell proliferation;enzyme regulator activity;mRNA processing;nucleobase-containing compound catabolic process;DNA binding;nucleoplasm;organelle;nucleus;biosynthetic process;RNA binding;catabolic process;cytoplasm;cell;intracellular;cellular_component;nuclease activity;cellular nitrogen compound metabolic process;molecular_function;biological_process;
XLOC_000451	THEMIS2	1:28199054-28213196	Inf	Inf	0.126513	no	no	no	0	1.80254	1.6512	protein_coding;processed_transcript	THEMIS2	immune system process;cell adhesion;signal transduction;organelle;nucleus;cytoplasm;cell;intracellular;cellular_component;response to stress;biological_process;
XLOC_000452	SMPDL3B	1:28261503-28285668	Inf	Inf	0.486576	no	no	no	0	0.463581	0.330866	protein_coding;nonsense_mediated_decay;processed_transcript	SMPDL3B	extracellular space;extracellular region;catabolic process;small molecule metabolic process;lipid metabolic process;hydrolase activity, acting on glycosyl bonds;cellular_component;cellular nitrogen compound metabolic process;molecular_function;biological_process;
XLOC_000453	XKR8	1:28285972-28294607	1.26307	-0.00170779	1.26478	no	no	no	0.0969686	0.23273	0.0968539	protein_coding;processed_transcript	XKR8	cell death;plasma membrane organization;plasma membrane;membrane organization;vesicle-mediated transport;transport;cell;cellular_component;biological_process
XLOC_000455	AL353354.2	1:28525966-28559536	-1.23854	-0.399283	-0.839253	no	no	no	117.572	49.8273	89.1472	protein_coding	AL353354.2
XLOC_000456	ATPIF1	1:28562619-28573417	0.27334	-0.0897382	0.363078	no	no	no	212.606	256.956	199.784	protein_coding	ATPIF1	cofactor metabolic process;generation of precursor metabolites and energy;immune system process;anatomical structure formation involved in morphogenesis;enzyme binding;cell differentiation;enzyme regulator activity;homeostatic process;anatomical structure development;mitochondrion;organelle;protein complex assembly;biosynthetic process;macromolecular complex assembly;cellular component assembly;p…
XLOC_000458	SESN2	1:28586037-28609002	0.604352	1.94323	-1.33888	no	yes	yes	1.89591	2.88234	7.291	protein_coding	SESN2	organelle;nucleus;cell cycle;cytoplasm;cell;intracellular;cellular_component;biological_process
XLOC_000459	MED18	1:28655548-28662476	0.510322	1.11219	-0.601866	no	yes	no	5.27178	7.50895	11.3962	processed_transcript;protein_coding	MED18	protein binding transcription factor activity;nucleoplasm;organelle;nucleus;protein complex;cell;intracellular;cellular_component;molecular_function;biological_process
XLOC_000460	PHACTR4	1:28696113-28826881	0.734443	1.33734	-0.602902	yes	yes	yes	4.59553	7.64583	11.6122	protein_coding;processed_transcript	PHACTR4	cytoskeletal protein binding;cell motility;locomotion;anatomical structure formation involved in morphogenesis;enzyme binding;cell differentiation;enzyme regulator activity;anatomical structure development;embryo development;signal transduction;cytoskeleton organization;cytoplasm;cell;intracellular;cellular_component;molecular_function;biological_process
XLOC_000463	RCC1	1:28832454-28865812	-0.260011	0.0353757	-0.295387	no	no	no	78.1218	65.2381	80.0611	protein_coding;retained_intron;snoRNA;processed_transcript	RCC1	nuclear envelope;organelle;nucleus;cell;intracellular;cellular_component;histone binding;symbiosis, encompassing mutualism through parasitism;chromosome;nuclear chromosome;DNA binding;nucleoplasm;cell division;mitosis;chromosome segregation;protein complex assembly;macromolecular complex assembly;cellular component assembly;cell cycle;cytoskeleton organization;cytoplasm;molecular_function;biologi…
XLOC_000463	RCC1	1:28832454-28865812	-0.260011	0.0353757	-0.295387	no	no	no	78.1218	65.2381	80.0611	protein_coding;retained_intron;snoRNA;processed_transcript	SNHG3
XLOC_000466	TRNAU1AP	1:28879596-28905051	0.0918666	-0.214779	0.306645	no	no	no	11.8724	12.6529	10.2302	protein_coding;processed_transcript	TRNAU1AP	translation;organelle;nucleus;biosynthetic process;RNA binding;cytoplasm;cell;intracellular;cellular_component;molecular_function;biological_process
XLOC_000467	RAB42	1:28918711-28921955	0.727187	-1.2899	2.01709	no	no	yes	2.00183	3.31384	0.818704	protein_coding;processed_transcript	RAB42	signal transduction;ion binding;transport;cellular_component;molecular_function;biological_process
XLOC_000470	GMEB1	1:28995243-29045865	-0.890226	0.241627	-1.13185	yes	no	yes	11.3768	6.13811	13.4511	protein_coding;processed_transcript	GMEB1	protein binding transcription factor activity;nucleic acid binding transcription factor activity;DNA binding;organelle;nucleus;ion binding;biosynthetic process;cytoplasm;cell;intracellular;cellular_component;cellular nitrogen compound metabolic process;molecular_function;biological_process
XLOC_000472	YTHDF2	1:29063132-29096287	-1.6322	-1.06928	-0.562925	yes	yes	yes	115.001	37.0989	54.8048	protein_coding;processed_transcript	YTHDF2	;immune system process;biological_process
XLOC_000475	EPB41	1:29213602-29450447	0.687664	-0.167711	0.855376	yes	no	yes	11.1847	18.0149	9.95721	protein_coding;processed_transcript	EPB41	cytoskeletal protein binding;structural molecule activity;circulatory system process;lipid binding;cytoskeleton;plasma membrane;Golgi apparatus;organelle;nucleus;ion binding;cytoskeleton organization;protein complex;cytoplasm;cell;intracellular;cellular_component;molecular_function;biological_process
XLOC_000479	PTPRU	1:29563027-29653325	1.61613	0.693211	0.922917	no	no	no	0.148578	0.455466	0.240232	protein_coding;processed_transcript;retained_intron	PTPRU	phosphatase activity;cell adhesion;cell differentiation;cellular protein modification process;signal transduction;signal transducer activity;plasma membrane;cell;cellular_component;molecular_function;biological_process
XLOC_000491	ZCCHC17	1:31769841-31837783	0.0981492	0.0886146	0.00953454	no	no	no	31.2043	33.4011	33.1811	protein_coding;processed_transcript	ZCCHC17	ribosome;nucleolus;organelle;nucleus;ion binding;RNA binding;cytosol;cytoplasm;cell;intracellular;cellular_component;molecular_function
XLOC_000492	SERINC2	1:31882411-31907525	-0.014929	0.660176	-0.675105	no	no	no	1.96587	1.94564	3.10662	protein_coding;processed_transcript	SERINC2	cellular amino acid metabolic process;small molecule metabolic process;lipid metabolic process;cellular_component;biological_process
XLOC_000495	TINAGL1	1:32042115-32053288	0.637477	0.950028	-0.31255	no	no	no	1.09668	1.70601	2.11869	protein_coding;processed_transcript	TINAGL1	extracellular space;peptidase activity;structural molecule activity;immune system process;extracellular region;transport;cytoplasm;cell;intracellular;cellular_component;molecular_function;biological_process
XLOC_000496	HCRTR1	1:32083300-32110488	0.373554	0.753308	-0.379754	no	no	no	0.15613	0.202272	0.263181	processed_transcript;protein_coding	HCRTR1	neurological system process;cell-cell signaling;signal transduction;signal transducer activity;plasma membrane;cell;cellular_component;molecular_function;biological_process
XLOC_000499	AL136115.1	1:32372021-32408177	-3.76018	-3.25555	-0.504622	no	no	no	44.9065	3.31423	4.70207	protein_coding	AL136115.1
XLOC_000501	KHDRBS1	1:32479429-32509483	-0.520383	-0.326792	-0.193591	yes	no	no	97.0213	67.642	77.3558	protein_coding;processed_transcript	KHDRBS1	protein binding, bridging;cell proliferation;mRNA processing;DNA binding;signal transduction;plasma membrane;organelle;nucleus;biosynthetic process;RNA binding;cell cycle;protein complex;cytoplasm;cell;intracellular;cellular_component;cellular nitrogen compound metabolic process;molecular_function;biological_process
XLOC_000502	TMEM39B	1:32538502-32568465	1.35479	1.7498	-0.39501	yes	yes	no	3.36066	8.59522	11.3023	processed_transcript;protein_coding;nonsense_mediated_decay	TMEM39B	cellular_component;
XLOC_000504	KPNA6	1:32573638-32642169	-0.94945	-0.59847	-0.35098	yes	yes	no	73.8345	38.2337	48.7643	protein_coding;nonsense_mediated_decay;processed_transcript;sense_intronic	RP4-622L5.2
XLOC_000504	KPNA6	1:32573638-32642169	-0.94945	-0.59847	-0.35098	yes	yes	no	73.8345	38.2337	48.7643	protein_coding;nonsense_mediated_decay;processed_transcript;sense_intronic	KPNA6	protein transporter activity;organelle;nucleus;nucleocytoplasmic transport;protein targeting;transport;cytoplasm;cell;intracellular;cellular_component;molecular_function;reproduction;biological_process
XLOC_000505	TXLNA	1:32645286-32663886	0.572311	1.67406	-1.10175	yes	yes	yes	18.4121	27.377	58.7551	protein_coding	TXLNA	cell proliferation;immune system process;extracellular region;vesicle-mediated transport;transport;cytoplasm;cell;intracellular;cellular_component;molecular_function;biological_process
XLOC_000506	CCDC28B	1:32665986-32670988	0.330154	-0.274257	0.604411	no	no	no	9.55042	12.0063	7.89701	protein_coding;nonsense_mediated_decay;processed_transcript	CCDC28B	anatomical structure formation involved in morphogenesis;cell morphogenesis;anatomical structure development;microtubule organizing center;cytoskeleton;organelle;cellular component assembly;cytoplasm;cell;intracellular;cellular_component;molecular_function;biological_process;
XLOC_000507	IQCC	1:32671235-32674288	-0.327643	0.653288	-0.98093	no	no	yes	4.62392	3.68452	7.27227	protein_coding	IQCC	molecular_function
XLOC_000508	DCDC2B	1:32674694-32697205	Inf	Inf	0.28286	no	no	no	0	0.508002	0.417557	protein_coding;retained_intron	DCDC2B	signal transduction;biological_process
XLOC_000509	EIF3I	1:32674694-32697205	-1.41554	-0.896522	-0.519016	yes	yes	yes	316.683	118.715	170.116	protein_coding;processed_transcript	EIF3I	translation factor activity, nucleic acid binding;RNA binding;molecular_function;translation;biosynthetic process;macromolecular complex assembly;ribonucleoprotein complex assembly;cellular component assembly;protein complex;cytosol;cytoplasm;cell;intracellular;cellular_component;biological_process
XLOC_000510	FAM167B	1:32712833-32714457	-0.46253	-Inf	Inf	no	no	no	0.631479	0.458272	0	protein_coding	FAM167B
XLOC_000512	HDAC1	1:32757686-32799236	0.143241	-0.0234886	0.166729	no	no	no	98.845	109.163	97.2487	protein_coding;processed_transcript;retained_intron	HDAC1	symbiosis, encompassing mutualism through parasitism;anatomical structure formation involved in morphogenesis;transcription factor binding;enzyme binding;protein binding transcription factor activity;nucleic acid binding transcription factor activity;cell differentiation;anatomical structure development;embryo development;chromosome;nuclear chromosome;cellular protein modification process;DNA bin…
XLOC_000516	ZBTB8A,ZBTB8B	1:32930669-32962287	-1.02058	-1.2792	0.258621	no	no	no	4.33001	6.06472	8.39877	nonsense_mediated_decay;protein_coding	ZBTB8B	DNA binding;organelle;nucleus;ion binding;biosynthetic process;cell;intracellular;cellular_component;cellular nitrogen compound metabolic process;molecular_function;biological_process
XLOC_000516	ZBTB8A,ZBTB8B	1:32930669-32962287	-1.02058	-1.2792	0.258621	no	no	no	4.33001	6.06472	8.39877	nonsense_mediated_decay;protein_coding	RP1-27O5.3	ion binding;molecular_function
XLOC_000516	ZBTB8A,ZBTB8B	1:32930669-32962287	-1.02058	-1.2792	0.258621	no	no	no	4.33001	6.06472	8.39877	nonsense_mediated_decay;protein_coding	ZBTB8A	DNA binding;organelle;nucleus;ion binding;biosynthetic process;cell;intracellular;cellular_component;cellular nitrogen compound metabolic process;molecular_function;biological_process
XLOC_000518	RBBP4	1:33116742-33169197	0.651719	0.295816	0.355903	yes	no	no	86.5881	136.033	106.294	protein_coding;nonsense_mediated_decay;retained_intron;processed_transcript	RBBP4	histone binding;ATPase activity;enzyme binding;chromosome;nuclear chromosome;nucleoplasm;organelle;nucleus;chromosome organization;protein complex assembly;biosynthetic process;macromolecular complex assembly;cellular component assembly;cell cycle;protein complex;cell;intracellular;cellular_component;cellular nitrogen compound metabolic process;DNA metabolic process;molecular_function;biological_…
XLOC_000519	KIAA1522	1:33207485-33240571	0.549846	0.149204	0.400642	no	no	no	6.24725	9.14554	6.92794	protein_coding;retained_intron	KIAA1522
XLOC_000520	S100PBP	1:33240839-33324476	-0.700576	0.0538854	-0.754461	no	no	no	36.2652	22.3149	37.6453	protein_coding;processed_transcript;retained_intron	S100PBP	molecular_function;organelle;nucleus;cell;intracellular;cellular_component;
XLOC_000521	HPCA	1:33352035-33366990	Inf	Inf	-1.98421	no	no	no	0	0.0947773	0.374983	processed_transcript;protein_coding	HPCA	cytoskeletal protein binding;anatomical structure development;ion binding;molecular_function;biological_process
XLOC_000523	FKSG48	1:33439267-33439642	-1.00495	0.991803	-1.99675	no	no	no	1.13012	0.563125	2.24743	protein_coding	FKSG48
XLOC_000526	ADC	1:33546713-33586130	0.0594543	0.405747	-0.346293	no	no	no	1.20623	1.25698	1.59799	processed_transcript;protein_coding	ADC	lyase activity;enzyme regulator activity;mitochondrion;organelle;cellular amino acid metabolic process;biosynthetic process;small molecule metabolic process;cytosol;cytoplasm;cell;intracellular;cellular_component;cellular nitrogen compound metabolic process;molecular_function;reproduction;biological_process
XLOC_000527	ZNF362	1:33722145-33766320	0.845826	-0.547403	1.39323	no	no	yes	5.15665	9.26801	3.52844	protein_coding;processed_transcript;retained_intron;pseudogene	AL513327.1
XLOC_000527	ZNF362	1:33722145-33766320	0.845826	-0.547403	1.39323	no	no	yes	5.15665	9.26801	3.52844	protein_coding;processed_transcript;retained_intron;pseudogene	ZNF362	;DNA binding;organelle;nucleus;ion binding;biosynthetic process;cell;intracellular;cellular_component;cellular nitrogen compound metabolic process;molecular_function;biological_process
XLOC_000532	ZSCAN20	1:33938245-33962107	-1.28353	0.1166	-1.40013	yes	no	yes	7.69617	3.1615	8.34401	protein_coding;processed_transcript	ZSCAN20	nucleic acid binding transcription factor activity;mitochondrion;DNA binding;organelle;nucleus;ion binding;biosynthetic process;cytoplasm;cell;intracellular;cellular_component;cellular nitrogen compound metabolic process;molecular_function;biological_process
XLOC_000540	GJB3	1:35246789-35251970	Inf	0	Inf	no	no	no	0	0.075797	0	protein_coding	GJB3	neurological system process;anatomical structure development;embryo development;plasma membrane;transmembrane transporter activity;protein complex;cytoplasm;cell;intracellular;cellular_component;molecular_function;biological_process
XLOC_000541	GJA4	1:35258598-35261348	Inf	0	Inf	no	no	no	0	0.0848355	0	protein_coding	GJA4	cell junction organization;cell-cell signaling;anatomical structure development;plasma membrane;transport;cellular component assembly;protein complex;cell;cellular_component;response to stress;molecular_function;biological_process
XLOC_000545	ZMYM1	1:35525386-35581460	1.20652	1.68499	-0.478476	yes	yes	no	5.77368	13.3245	18.5646	protein_coding;processed_transcript	ZMYM1	ion binding;molecular_function;organelle;nucleus;cell;intracellular;cellular_component
XLOC_000548	ZMYM4	1:35734567-35887659	-0.0384845	-0.847154	0.808669	no	yes	no	26.7472	26.0432	14.8683	protein_coding;processed_transcript	ZMYM4	DNA binding;ion binding;cytoskeleton organization;molecular_function;biological_process;
XLOC_000552	NCDN	1:35899090-36032875	2.39843	2.64746	-0.249032	yes	yes	no	3.1608	16.6646	19.8044	protein_coding;processed_transcript	NCDN	cell differentiation;homeostatic process;anatomical structure development;cytosol;cytoplasm;cell;intracellular;cellular_component;biological_process;
XLOC_000553	TFAP2E	1:36038970-36060929	-1.28642	-0.588985	-0.697438	no	no	no	1.17514	0.481767	0.781244	protein_coding	TFAP2E	nucleic acid binding transcription factor activity;DNA binding;organelle;nucleus;biosynthetic process;cell;intracellular;cellular_component;cellular nitrogen compound metabolic process;molecular_function;biological_process
XLOC_000555	AGO4	1:36273772-36323491	0.734432	1.06008	-0.325644	no	no	no	0.785631	1.30709	1.63807	protein_coding;processed_transcript	AGO4	immune system process;nucleobase-containing compound catabolic process;signal transduction;organelle;RNA binding;catabolic process;cytosol;cytoplasm;cell;intracellular;cellular_component;cellular nitrogen compound metabolic process;response to stress;molecular_function;biological_process
XLOC_000556	AGO1	1:36335408-36395211	0.161502	-0.0722609	0.233763	no	no	no	7.0818	7.92064	6.73583	protein_coding	AGO1	organelle;RNA binding;cytoplasm;cell;intracellular;cellular_component;molecular_function;immune system process;nucleobase-containing compound catabolic process;signal transduction;biosynthetic process;catabolic process;cytosol;cellular nitrogen compound metabolic process;response to stress;biological_process
XLOC_000557	AGO3	1:36396318-36538101	-0.552951	-0.34339	-0.20956	no	no	no	27.6643	18.8567	21.8047	protein_coding;processed_transcript	AGO3	translation factor activity, nucleic acid binding;RNA binding;molecular_function;immune system process;nucleobase-containing compound catabolic process;signal transduction;organelle;catabolic process;cytosol;cytoplasm;cell;intracellular;cellular_component;cellular nitrogen compound metabolic process;response to stress;biological_process
XLOC_000558	TEKT2	1:36549675-36553876	Inf	0	Inf	no	no	no	0	0.195478	0	protein_coding;nonsense_mediated_decay	TEKT2	cell motility;locomotion;cilium;cytoskeleton;organelle;cytoskeleton organization;protein complex;cytoplasm;cell;intracellular;cellular_component;biological_process
XLOC_000559	ADPRHL2	1:36554475-36559533	0.154692	0.747465	-0.592773	no	yes	yes	14.074	15.6669	23.6279	protein_coding	ADPRHL2	mitochondrion;organelle;nucleus;ion binding;hydrolase activity, acting on glycosyl bonds;cytoplasm;cell;intracellular;cellular_component;molecular_function
XLOC_000560	MAP7D1	1:36621179-36646450	0.163302	-0.391828	0.55513	no	no	no	14.5137	16.2531	11.0618	protein_coding;retained_intron;processed_transcript	MAP7D1	cytoskeleton;organelle;cytoskeleton organization;protein complex;cell;intracellular;cellular_component;biological_process;cytoplasm
XLOC_000562	THRAP3	1:36690016-36770958	-1.39189	-1.45317	0.0612758	yes	yes	no	195.068	74.3336	71.2425	protein_coding;processed_transcript	THRAP3	transcription factor binding;protein binding transcription factor activity;mRNA processing;nucleobase-containing compound catabolic process;signal transduction;nucleoplasm;organelle;nucleus;ion binding;biosynthetic process;catabolic process;protein complex;cell;intracellular;cellular_component;cellular nitrogen compound metabolic process;molecular_function;biological_process
XLOC_000563	RP11-268J15.5,SH3D21	1:36771987-36786948	Inf	Inf	0.87903	no	no	no	0.27581	1.84356	0.828955	protein_coding;nonsense_mediated_decay;processed_transcript	RP11-268J15.5
XLOC_000563	RP11-268J15.5,SH3D21	1:36771987-36786948	Inf	Inf	0.87903	no	no	no	0.27581	1.84356	0.828955	protein_coding;nonsense_mediated_decay;processed_transcript	SH3D21	molecular_function;
XLOC_000569	ZC3H12A	1:37940152-37949980	-2.98236	-2.99971	0.0173485	yes	yes	no	82.1904	10.4002	10.2759	protein_coding;retained_intron	ZC3H12A	cell death;anatomical structure formation involved in morphogenesis;cell differentiation;anatomical structure development;plasma membrane;organelle;nucleus;ion binding;cytoplasm;cell;intracellular;cellular_component;nuclease activity;molecular_function;biological_process;
XLOC_000572	DNALI1	1:38022519-38061522	-2.04751	-1.66756	-0.379951	no	no	no	3.48065	0.841971	1.09565	protein_coding;processed_transcript	DNALI1	cilium;cytoskeleton;organelle;protein complex;cytoplasm;cell;intracellular;cellular_component;molecular_function;reproduction;biological_process;
XLOC_000573	CDCA8	1:38158089-38175391	-1.26338	-0.492019	-0.771358	yes	yes	yes	50.1217	20.8791	35.638	protein_coding	CDCA8	microtubule organizing center;cytoskeleton;chromosome;nucleolus;organelle;nucleus;cell division;chromosome organization;mitosis;cell cycle;protein complex;cytosol;cytoplasm;cell;intracellular;cellular_component;molecular_function;biological_process
XLOC_000576	MANEAL	1:38259473-38266809	-1.08364	-0.760707	-0.322935	yes	yes	no	13.6444	6.43793	8.05303	protein_coding	MANEAL	Golgi apparatus;organelle;cytoplasm;cell;intracellular;cellular_component;molecular_function;
XLOC_000577	C1orf122	1:38268615-38275126	-0.113151	-0.315634	0.202484	no	no	no	30.3473	28.0581	24.384	protein_coding;processed_transcript	C1orf122
XLOC_000583	UTP11L	1:38478413-38490496	-0.582103	-0.420853	-0.16125	yes	no	no	102.605	68.539	76.6441	processed_transcript;protein_coding	UTP11L	extracellular space;extracellular region;anatomical structure development;nucleolus;organelle;nucleus;ribosome biogenesis;cytoplasm;cell;intracellular;cellular_component;cellular nitrogen compound metabolic process;molecular_function;biological_process
XLOC_000591	AKIRIN1	1:39456894-39471731	-0.296079	-0.863123	0.567044	no	yes	yes	61.4728	50.0673	33.7953	protein_coding	AKIRIN1	nuclear envelope;organelle;nucleus;cell;intracellular;cellular_component;
XLOC_000592	NDUFS5	1:39491989-39500308	-1.00399	-1.3239	0.319915	yes	yes	no	1200.75	598.717	479.642	protein_coding	NDUFS5	generation of precursor metabolites and energy;mitochondrion;organelle;oxidoreductase activity;protein complex assembly;small molecule metabolic process;macromolecular complex assembly;cellular component assembly;protein complex;cytoplasm;cell;intracellular;cellular_component;molecular_function;biological_process;mitochondrion organization
XLOC_000593	KIAA0754,MACF1	1:39546987-39952849	0.710852	-0.64333	1.35418	no	no	yes	25.4457	41.6488	16.2912	protein_coding;retained_intron;processed_transcript;nonsense_mediated_decay	MACF1	;cytoskeletal protein binding;ATPase activity;cytoskeleton;signal transduction;organelle;ion binding;cell cycle;cell;intracellular;cellular_component;molecular_function;biological_process;plasma membrane organization;anatomical structure formation involved in morphogenesis;anatomical structure development;embryo development;nucleobase-containing compound catabolic process;plasma membrane;Golgi ap…
XLOC_000593	KIAA0754,MACF1	1:39546987-39952849	0.710852	-0.64333	1.35418	no	no	yes	25.4457	41.6488	16.2912	protein_coding;retained_intron;processed_transcript;nonsense_mediated_decay	KIAA0754
XLOC_000595	BMP8A	1:39957317-39991607	Inf	Inf	-1.06599	no	no	no	0	0.227523	0.476343	protein_coding	BMP8A	extracellular space;growth;extracellular region;cell differentiation;anatomical structure development;cellular_component;molecular_function;biological_process
XLOC_000599	PPIE	1:40157853-40254533	-0.669104	0.211014	-0.880118	yes	no	yes	52.3823	32.9431	60.6327	protein_coding;retained_intron;nonsense_mediated_decay;processed_transcript	PPIE	;protein folding;isomerase activity;mRNA processing;cellular protein modification process;organelle;nucleus;RNA binding;cell;intracellular;cellular_component;cellular nitrogen compound metabolic process;molecular_function;biological_process
XLOC_000603	MFSD2A	1:40420801-40435638	-0.517775	-0.508878	-0.0088966	no	no	no	3.05265	2.13212	2.14531	protein_coding;processed_transcript	MFSD2A	transmembrane transport;endoplasmic reticulum;plasma membrane;organelle;transport;cytoplasm;cell;intracellular;cellular_component;biological_process;
XLOC_000605	CAP1	1:40505904-40538321	-0.637653	-1.16013	0.52248	yes	yes	yes	284.685	182.984	127.389	protein_coding;processed_transcript	CAP1	cytoskeletal protein binding;cell motility;locomotion;cell differentiation;cell morphogenesis;anatomical structure development;cytoskeleton;signal transduction;plasma membrane;organelle;vesicle-mediated transport;transport;cytoskeleton organization;cytoplasm;cell;intracellular;cellular_component;response to stress;molecular_function;biological_process
XLOC_000607	RLF	1:40627044-40706593	-2.18207	-1.58923	-0.592841	yes	yes	yes	64.6153	14.2386	21.4748	protein_coding	RLF	DNA binding;organelle;nucleus;chromosome organization;ion binding;biosynthetic process;cell;intracellular;cellular_component;cellular nitrogen compound metabolic process;DNA metabolic process;molecular_function;biological_process
XLOC_000610	ZMPSTE24	1:40723778-40759856	-0.48051	-0.4763	-0.00420901	yes	yes	no	71.942	51.5626	51.7133	protein_coding;processed_transcript;retained_intron	ZMPSTE24	nuclear envelope;peptidase activity;protein maturation;endoplasmic reticulum;organelle;nucleus;ion binding;membrane organization;catabolic process;cytoplasm;cell;intracellular;cellular_component;molecular_function;biological_process
XLOC_000611	SMAP2	1:40810521-40888998	-0.84803	-1.56664	0.718611	yes	yes	yes	19.5106	10.839	6.58665	protein_coding;processed_transcript	SMAP2	enzyme regulator activity;ion binding;molecular_function;biological_process;organelle;nucleus;cytoplasm;cell;intracellular;cellular_component
XLOC_000613	ZFP69B	1:40915778-40929390	0.84493	1.13808	-0.293146	no	yes	no	2.84767	5.11493	6.26737	retained_intron;protein_coding	ZFP69B	nucleic acid binding transcription factor activity;organelle;nucleus;cell;intracellular;cellular_component;molecular_function;biological_process;DNA binding;ion binding;biosynthetic process;cellular nitrogen compound metabolic process
XLOC_000615	ZFP69	1:40942886-40962015	0.933505	1.31046	-0.376954	yes	yes	no	2.44367	4.66719	6.06079	protein_coding;processed_transcript	ZFP69	DNA binding;organelle;nucleus;ion binding;biosynthetic process;cell;intracellular;cellular_component;cellular nitrogen compound metabolic process;molecular_function;biological_process
XLOC_000616	EXO5	1:40974412-40982228	0.500597	1.05678	-0.556179	no	yes	no	3.7731	5.33818	7.8491	protein_coding;processed_transcript	EXO5	DNA binding;organelle;nucleus;ion binding;cytosol;cytoplasm;cell;intracellular;cellular_component;nuclease activity;cellular nitrogen compound metabolic process;response to stress;DNA metabolic process;molecular_function;biological_process;
XLOC_000617	ZNF684	1:40997232-41013841	0.667678	1.32062	-0.652945	no	yes	no	2.94256	4.6743	7.34976	protein_coding;processed_transcript	ZNF684	DNA binding;organelle;nucleus;ion binding;biosynthetic process;cell;intracellular;cellular_component;cellular nitrogen compound metabolic process;molecular_function;biological_process
XLOC_000619	NFYC	1:41157360-41237275	1.49298	0.0398653	1.45312	yes	no	yes	11.2993	31.8041	11.6159	retained_intron;protein_coding;processed_transcript	NFYC	protein folding;protein binding transcription factor activity;nucleic acid binding transcription factor activity;DNA binding;nucleoplasm;organelle;nucleus;biosynthetic process;small molecule metabolic process;lipid metabolic process;protein complex;cell;intracellular;cellular_component;cellular nitrogen compound metabolic process;molecular_function;biological_process;
XLOC_000622	KCNQ4	1:41249683-41306124	Inf	Inf	-0.29643	no	no	no	0	0.0998033	0.122569	protein_coding;processed_transcript	KCNQ4	transmembrane transport;neurological system process;cell-cell signaling;anatomical structure development;embryo development;plasma membrane;transmembrane transporter activity;transport;protein complex;cell;cellular_component;molecular_function;biological_process
XLOC_000625	CTPS1	1:41445006-41478235	1.03006	1.22917	-0.199109	yes	yes	no	25.3609	51.7898	59.4541	protein_coding;processed_transcript	CTPS1	ligase activity;ion binding;cellular amino acid metabolic process;biosynthetic process;small molecule metabolic process;cytosol;cytoplasm;cell;intracellular;cellular_component;cellular nitrogen compound metabolic process;molecular_function;biological_process
XLOC_000628	FOXO6	1:41827593-41849262	1.20213	-1.25067	2.4528	no	no	no	1.29114	2.97063	0.542603	protein_coding	FOXO6	enzyme binding;nucleic acid binding transcription factor activity;anatomical structure development;embryo development;DNA binding;signal transduction;organelle;nucleus;biosynthetic process;cytosol;cytoplasm;cell;intracellular;cellular_component;cellular nitrogen compound metabolic process;response to stress;molecular_function;biological_process
XLOC_000635	RIMKLA	1:42846465-42888249	-2.96469	0.0726117	-3.0373	no	no	no	0.214853	0.0275221	0.225944	protein_coding	RIMKLA	ligase activity;sulfur compound metabolic process;ion binding;cellular amino acid metabolic process;biosynthetic process;small molecule metabolic process;cellular nitrogen compound metabolic process;molecular_function;biological_process;cellular protein modification process;cytoplasm;cell;intracellular;cellular_component
XLOC_000636	CCDC30,PPCS	1:42929024-43120335	-0.565799	-0.273509	-0.29229	no	no	no	16.95	32.6819	39.5542	protein_coding;processed_transcript;nonsense_mediated_decay;retained_intron	CCDC30
XLOC_000636	CCDC30,PPCS	1:42929024-43120335	-0.565799	-0.273509	-0.29229	no	no	no	16.95	32.6819	39.5542	protein_coding;processed_transcript;nonsense_mediated_decay;retained_intron	PPCS	cofactor metabolic process;ligase activity;cellular amino acid metabolic process;biosynthetic process;small molecule metabolic process;cytosol;cytoplasm;cell;intracellular;cellular_component;cellular nitrogen compound metabolic process;molecular_function;biological_process;
XLOC_000640	PPIH	1:43124095-43142429	-0.746903	0.0749663	-0.821869	yes	no	yes	147.777	88.0574	155.659	protein_coding;nonsense_mediated_decay	PPIH	protein folding;isomerase activity;mRNA processing;cellular protein modification process;nucleoplasm;organelle;nucleus;protein complex assembly;macromolecular complex assembly;cellular component assembly;cytoplasm;cell;intracellular;cellular_component;cellular nitrogen compound metabolic process;molecular_function;biological_process
XLOC_000642	YBX1	1:43148097-43168020	-1.08338	-0.970985	-0.112395	yes	yes	no	1932.6	912.038	985.932	protein_coding;processed_transcript	YBX1	extracellular region;nucleic acid binding transcription factor activity;anatomical structure development;embryo development;mRNA processing;DNA binding;nucleoplasm;organelle;nucleus;biosynthetic process;RNA binding;protein complex;cytoplasm;cell;intracellular;cellular_component;cellular nitrogen compound metabolic process;molecular_function;biological_process
XLOC_000643	C1orf50	1:43232939-43263968	-0.778479	0.0414781	-0.819957	no	no	no	11.9577	6.97111	12.3065	protein_coding;nonsense_mediated_decay;processed_transcript	C1orf50	molecular_function;
XLOC_000644	ERMAP	1:43272722-43310660	1.33838	2.08334	-0.744965	yes	yes	yes	2.09449	5.29626	8.87618	processed_transcript;protein_coding	ERMAP	plasma membrane;organelle;cytoplasm;cell;intracellular;cellular_component;molecular_function
XLOC_000645	ZNF691	1:43312279-43318148	0.210115	0.460133	-0.250018	no	no	no	8.047	9.30862	11.07	protein_coding	ZNF691	DNA binding;organelle;nucleus;ion binding;cell;intracellular;cellular_component;molecular_function
XLOC_000649	FAM183A	1:43610823-43622067	-1.92437	-2.0674	0.143032	no	no	no	1.60707	0.423392	0.383429	protein_coding;processed_transcript;nonsense_mediated_decay;retained_intron	FAM183A
XLOC_000650	WDR65	1:43629845-43720029	-1.91349	-2.40457	0.491084	no	no	no	0.651102	0.172835	0.122971	protein_coding;nonsense_mediated_decay;retained_intron	WDR65	molecular_function;
XLOC_000654	MPL	1:43803477-43818443	-2.21382	-0.477318	-1.7365	no	no	no	0.301182	0.0649236	0.216342	protein_coding	MPL	cell proliferation;homeostatic process;signal transduction;signal transducer activity;plasma membrane;cell;cellular_component;response to stress;molecular_function;biological_process
XLOC_000655	CDC20	1:43824625-43828874	-0.740981	-0.0234286	-0.717552	yes	no	yes	134.487	80.4681	132.321	protein_coding;processed_transcript	CDC20	neurological system process;cell-cell signaling;enzyme binding;cell differentiation;anatomical structure development;microtubule organizing center;cytoskeleton;cellular protein modification process;nucleoplasm;organelle;nucleus;cell division;mitosis;catabolic process;cell cycle;protein complex;cytosol;cytoplasm;cell;intracellular;cellular_component;molecular_function;biological_process
XLOC_000657	SZT2	1:43855552-43919660	2.29624	2.32607	-0.0298315	yes	yes	no	1.3443	6.60292	6.74087	protein_coding;retained_intron;nonsense_mediated_decay;processed_transcript	SZT2	pigmentation;peroxisome;anatomical structure development;organelle;cytoplasm;cell;intracellular;cellular_component;molecular_function;biological_process;
XLOC_000659	PTPRF	1:43996546-44089343	-0.0496345	-0.78468	0.735045	no	yes	no	9.78289	9.45204	5.67878	processed_transcript;protein_coding	PTPRF	phosphatase activity;cell adhesion;cellular protein modification process;signal transduction;signal transducer activity;plasma membrane;ion binding;cell;cellular_component;molecular_function;biological_process
XLOC_000660	KDM4A	1:44115828-44171186	-0.710042	-1.36759	0.657552	yes	yes	yes	25.5195	15.6002	9.88977	protein_coding;processed_transcript	KDM4A	histone binding;symbiosis, encompassing mutualism through parasitism;enzyme binding;microtubule organizing center;cytoskeleton;cellular protein modification process;nucleolus;organelle;nucleus;oxidoreductase activity;chromosome organization;ion binding;biosynthetic process;cytoplasm;cell;intracellular;cellular_component;cellular nitrogen compound metabolic process;response to stress;molecular_fun…
XLOC_000661	ST3GAL3	1:44173217-44396831	2.64782	2.76633	-0.118512	yes	yes	no	1.28266	8.0387	8.72693	nonsense_mediated_decay;protein_coding;processed_transcript;retained_intron	ST3GAL3	;extracellular region;cellular protein modification process;Golgi apparatus;organelle;sulfur compound metabolic process;biosynthetic process;small molecule metabolic process;carbohydrate metabolic process;cytoplasm;cell;intracellular;cellular_component;transferase activity, transferring glycosyl groups;molecular_function;biological_process
XLOC_000664	ARTN	1:44398991-44402913	-1.75943	-1.63728	-0.122146	yes	yes	no	6.59828	1.9489	2.12109	protein_coding	ARTN	extracellular space;cell proliferation;immune system process;cell motility;locomotion;extracellular region;cell differentiation;cell morphogenesis;anatomical structure development;signal transduction;cellular_component;molecular_function;biological_process;
XLOC_000665	IPO13	1:44412610-44433694	0.0513248	0.190079	-0.138754	no	no	no	8.9949	9.32066	10.2616	protein_coding;processed_transcript	IPO13	enzyme binding;organelle;nucleus;nucleocytoplasmic transport;protein targeting;transport;cytoplasm;cell;intracellular;cellular_component;molecular_function;biological_process;
XLOC_000666	DPH2	1:44435675-44439041	0.076451	0.496901	-0.42045	no	no	no	18.0621	19.045	25.4888	processed_transcript;nonsense_mediated_decay;protein_coding;retained_intron	DPH2	;cellular protein modification process;biosynthetic process;cytoplasm;cell;intracellular;cellular_component;biological_process
XLOC_000667	ATP6V0B	1:44440158-44443967	-0.509219	0.227466	-0.736686	yes	no	yes	152.611	107.225	178.674	protein_coding;processed_transcript;nonsense_mediated_decay;retained_intron	ATP6V0B	transmembrane transport;endosome;organelle;transmembrane transporter activity;transport;protein complex;cytoplasm;cell;intracellular;cellular_component;molecular_function;biological_process;symbiosis, encompassing mutualism through parasitism;cytoplasmic membrane-bounded vesicle;homeostatic process;vacuole;signal transduction;
XLOC_000668	B4GALT2	1:44444865-44456840	-0.696825	-0.519861	-0.176964	yes	no	no	74.6589	46.0592	52.07	processed_transcript;protein_coding	B4GALT2	cellular protein modification process;Golgi apparatus;organelle;sulfur compound metabolic process;ion binding;biosynthetic process;small molecule metabolic process;carbohydrate metabolic process;cytoplasm;cell;intracellular;cellular_component;transferase activity, transferring glycosyl groups;molecular_function;biological_process
XLOC_000669	CCDC24	1:44457171-44497134	1.95517	2.45518	-0.50001	no	no	no	0.430956	1.67109	2.36329	nonsense_mediated_decay;protein_coding;retained_intron;processed_transcript	CCDC24
XLOC_000672	DMAP1	1:44679126-44686353	0.84747	1.28379	-0.436321	no	yes	no	5.64928	10.165	13.7548	protein_coding;processed_transcript	DMAP1	transcription factor binding;protein binding transcription factor activity;chromosome;cellular protein modification process;DNA binding;nucleoplasm;organelle;nucleus;chromosome organization;biosynthetic process;protein complex;cytoplasm;cell;intracellular;cellular_component;cellular nitrogen compound metabolic process;response to stress;DNA metabolic process;molecular_function;biological_process
XLOC_000674	RNF220	1:44870865-45140227	-0.057494	1.49416	-1.55165	no	yes	yes	13.2751	12.7565	37.3959	protein_coding;processed_transcript;nonsense_mediated_decay	RNF220	ligase activity;cellular protein modification process;ion binding;cytoplasm;cell;intracellular;cellular_component;molecular_function;biological_process;
XLOC_000676	C1orf228	1:45140384-45191263	Inf	Inf	0.671174	no	no	no	0	1.18163	0.742057	retained_intron;protein_coding;nonsense_mediated_decay;processed_transcript	C1orf228	;molecular_function
XLOC_000677	KIF2C	1:45205489-45233439	-0.322462	0.332521	-0.654983	no	no	yes	73.7779	59.0005	92.902	protein_coding;processed_transcript	KIF2C	cytoskeletal protein binding;cytoskeleton;organelle;ion binding;protein complex;cell;intracellular;cellular_component;molecular_function;biological_process;cell proliferation;immune system process;chromosome;DNA binding;nucleus;cell division;mitosis;chromosome segregation;cell cycle;cytoskeleton organization;cytosol;cytoplasm;response to stress
XLOC_000678	RPS8	1:45241108-45244451	-0.785026	-0.897096	0.11207	yes	yes	no	3936.95	2284.78	2114.01	processed_transcript;protein_coding;snoRNA	SNORD38B
XLOC_000678	RPS8	1:45241108-45244451	-0.785026	-0.897096	0.11207	yes	yes	no	3936.95	2284.78	2114.01	processed_transcript;protein_coding;snoRNA	SNORD38A
XLOC_000678	RPS8	1:45241108-45244451	-0.785026	-0.897096	0.11207	yes	yes	no	3936.95	2284.78	2114.01	processed_transcript;protein_coding;snoRNA	SNORD55
XLOC_000678	RPS8	1:45241108-45244451	-0.785026	-0.897096	0.11207	yes	yes	no	3936.95	2284.78	2114.01	processed_transcript;protein_coding;snoRNA	RPS8	symbiosis, encompassing mutualism through parasitism;ribosome;structural molecule activity;structural constituent of ribosome;translation;nucleobase-containing compound catabolic process;organelle;biosynthetic process;membrane organization;catabolic process;protein targeting;transport;ribosome biogenesis;cytosol;cytoplasm;cell;intracellular;cellular_component;cellular nitrogen compound metabolic …
XLOC_000680	PLK3	1:45265896-45272957	0.220155	0.314279	-0.0941241	no	no	no	1.64209	1.9128	2.04176	protein_coding;processed_transcript	PLK3	cell death;microtubule organizing center;cytoskeleton;cellular protein modification process;signal transduction;kinase activity;Golgi apparatus;nucleolus;organelle;nucleus;cell division;ion binding;cell cycle;cytoplasm;cell;intracellular;cellular_component;response to stress;molecular_function;biological_process
XLOC_000681	BTBD19	1:45274153-45279801	Inf	Inf	3.25219	no	no	no	0	2.75	0.288619	protein_coding;nonsense_mediated_decay;retained_intron;processed_transcript	BTBD19	molecular_function
XLOC_000684	UROD	1:45477818-45481247	0.714094	0.575728	0.138366	yes	yes	no	53.2348	87.3292	79.3428	protein_coding;processed_transcript	UROD	cofactor metabolic process;lyase activity;cytoskeleton;organelle;nucleus;biosynthetic process;small molecule metabolic process;cytosol;cytoplasm;cell;intracellular;cellular_component;cellular nitrogen compound metabolic process;molecular_function;biological_process
XLOC_000685	HPDL	1:45792544-45794347	0.28743	0.329923	-0.0424932	no	no	no	37.9016	46.2575	47.6402	protein_coding	HPDL	oxidoreductase activity;ion binding;cellular amino acid metabolic process;small molecule metabolic process;molecular_function;biological_process
XLOC_000686	TOE1	1:45794834-45956872	-1.13662	-0.4049	-0.731719	yes	no	yes	51.0189	23.2047	38.534	protein_coding;processed_transcript	TOE1	nucleolus;nucleoplasm;organelle;nucleus;ion binding;cell;intracellular;cellular_component;molecular_function
XLOC_000688	MMACHC	1:45965724-45988719	0.318991	-0.0042583	0.32325	no	no	no	13.1424	16.3946	13.1037	protein_coding;processed_transcript	MMACHC	mitochondrion;organelle;biosynthetic process;small molecule metabolic process;cytosol;cytoplasm;cell;intracellular;cellular_component;cellular nitrogen compound metabolic process;molecular_function;biological_process
XLOC_000690	AKR1A1	1:46016214-46035721	0.835352	0.807866	0.0274857	yes	yes	no	36.1516	64.505	63.2877	protein_coding;processed_transcript	AKR1A1	plasma membrane;oxidoreductase activity;biosynthetic process;catabolic process;small molecule metabolic process;carbohydrate metabolic process;cytosol;cytoplasm;cell;intracellular;cellular_component;molecular_function;biological_process;
XLOC_000691	NASP	1:46049517-46084566	-0.385619	-0.359319	-0.0262992	no	no	no	136.989	104.858	106.787	protein_coding;nonsense_mediated_decay;retained_intron;processed_transcript	NASP	molecular_function;;histone binding;cell proliferation;anatomical structure development;embryo development;organelle;nucleus;chromosome organization;biosynthetic process;transport;cell cycle;cytoplasm;cell;intracellular;cellular_component;cellular nitrogen compound metabolic process;DNA metabolic process;biological_process
XLOC_000692	TMEM69	1:46152885-46216322	1.14944	0.691991	0.457453	yes	yes	no	9.94909	22.0699	16.0729	protein_coding;processed_transcript	TMEM69	cellular_component
XLOC_000694	MAST2	1:46269284-46501796	0.175814	-0.460362	0.636176	no	no	yes	6.74271	7.61657	4.90063	processed_transcript;protein_coding;retained_intron	MAST2	cytoskeletal protein binding;enzyme binding;cell differentiation;cytoskeleton;cellular protein modification process;kinase activity;plasma membrane;organelle;ion binding;cytoplasm;cell;intracellular;cellular_component;molecular_function;reproduction;biological_process
XLOC_000698	TSPAN1	1:46505811-46651630	1.53856	0.0339489	1.50461	no	no	no	0.16863	0.489878	0.172646	processed_transcript;protein_coding	TSPAN1	lysosome;vacuole;organelle;cytoplasm;cell;intracellular;cellular_component
XLOC_000700	RAD54L	1:46713366-46769280	0.607715	1.36596	-0.758241	no	yes	no	9.89892	15.0844	25.5142	processed_transcript;protein_coding	RAD54L	ATPase activity;helicase activity;DNA binding;organelle;nucleus;chromosome organization;ion binding;cell cycle;cell;intracellular;cellular_component;cellular nitrogen compound metabolic process;response to stress;DNA metabolic process;molecular_function;reproduction;biological_process
XLOC_000701	UQCRH	1:46769302-46782448	-0.651083	-0.630712	-0.0203707	yes	yes	no	1092.71	695.838	705.733	protein_coding;processed_transcript	UQCRH	generation of precursor metabolites and energy;mitochondrion;organelle;oxidoreductase activity;transmembrane transporter activity;protein complex assembly;small molecule metabolic process;macromolecular complex assembly;cellular component assembly;protein complex;cytoplasm;cell;intracellular;cellular_component;molecular_function;biological_process
XLOC_000702	NSUN4	1:46805848-46827863	0.246205	0.534318	-0.288113	no	no	no	11.3838	13.5021	16.4866	protein_coding;nonsense_mediated_decay;processed_transcript	NSUN4	ribosome;mitochondrion;methyltransferase activity;organelle;RNA binding;ribosome biogenesis;cytoplasm;cell;intracellular;cellular_component;cellular nitrogen compound metabolic process;molecular_function;biological_process;
XLOC_000704	FAAH	1:46859936-46879517	1.75667	3.23743	-1.48077	no	no	no	0.126915	0.428869	1.19696	protein_coding;processed_transcript	FAAH	ligase activity;cytoskeleton;organelle;catabolic process;small molecule metabolic process;lipid metabolic process;hydrolase activity, acting on carbon-nitrogen (but not peptide) bonds;cytoplasm;cell;intracellular;cellular_component;molecular_function;biological_process
XLOC_000707	DMBX1	1:46972667-46979898	Inf	Inf	-0.459957	no	no	no	0	0.265242	0.364841	protein_coding	DMBX1	growth;nucleic acid binding transcription factor activity;anatomical structure development;DNA binding;organelle;nucleus;biosynthetic process;protein complex;cell;intracellular;cellular_component;cellular nitrogen compound metabolic process;molecular_function;biological_process
XLOC_000714	CYP4X1	1:47427035-47516423	Inf	Inf	1.85633	no	no	no	0	0.821102	0.22677	protein_coding;processed_transcript	CYP4X1	endoplasmic reticulum;organelle;oxidoreductase activity;ion binding;cytoplasm;cell;intracellular;cellular_component;molecular_function;biological_process
XLOC_000715	CYP4Z1	1:47533159-47583991	Inf	Inf	-1.98251	no	no	no	0	0.0710845	0.280912	protein_coding;processed_transcript	CYP4Z1	endoplasmic reticulum;organelle;oxidoreductase activity;ion binding;cytoplasm;cell;intracellular;cellular_component;molecular_function;biological_process
XLOC_000716	CYP4A22	1:47603121-47615413	Inf	Inf	-1.05768	no	no	no	0	0.370998	0.772265	processed_transcript;protein_coding	CYP4A22	oxidoreductase activity;ion binding;molecular_function;biological_process;endoplasmic reticulum;organelle;cytoplasm;cell;intracellular;cellular_component
XLOC_000719	CMPK1	1:47799468-47844511	-0.443173	-0.30118	-0.141994	no	no	no	115.951	85.2841	94.1049	protein_coding;nonsense_mediated_decay;retained_intron	CMPK1	kinase activity;organelle;nucleus;ion binding;biosynthetic process;small molecule metabolic process;cytosol;cytoplasm;cell;intracellular;cellular_component;cellular nitrogen compound metabolic process;molecular_function;reproduction;biological_process;
XLOC_000720	FOXE3	1:47881743-47883723	Inf	0	Inf	no	no	no	0	0.136408	0	protein_coding	FOXE3	transcription factor binding;nucleic acid binding transcription factor activity;cell differentiation;anatomical structure development;embryo development;DNA binding;organelle;nucleus;cellular amino acid metabolic process;biosynthetic process;small molecule metabolic process;protein complex;cell;intracellular;cellular_component;cellular nitrogen compound metabolic process;molecular_function;biolog…
XLOC_000721	FOXD2	1:47901688-47906363	3.69478	3.40569	0.289086	no	no	no	0.0512511	0.663655	0.543149	protein_coding	FOXD2	pigmentation;growth;cell motility;locomotion;transcription factor binding;nucleic acid binding transcription factor activity;cell differentiation;cell morphogenesis;anatomical structure development;embryo development;DNA binding;organelle;nucleus;protein complex;cell;intracellular;cellular_component;molecular_function;biological_process
XLOC_000749	CDKN2C	1:51426416-51440305	0.254327	0.576846	-0.322519	no	yes	no	52.4669	62.5814	78.2588	protein_coding	CDKN2C	enzyme binding;cell differentiation;enzyme regulator activity;anatomical structure development;organelle;nucleus;cell cycle;cytosol;cytoplasm;cell;intracellular;cellular_component;molecular_function;biological_process
XLOC_000755	RNF11	1:51701942-51739127	-1.01842	-0.965189	-0.0532325	yes	yes	no	55.3517	27.3247	28.3518	protein_coding;processed_transcript	RNF11	endosome;cellular protein modification process;DNA binding;organelle;nucleus;ion binding;catabolic process;protein complex;cytoplasm;cell;intracellular;cellular_component;molecular_function;biological_process
XLOC_000761	OSBPL9	1:52042850-52344477	-0.455725	-1.05927	0.603541	no	yes	no	121.888	88.8736	58.491	protein_coding;nonsense_mediated_decay;retained_intron;processed_transcript	OSBPL9	lipid binding;endosome;Golgi apparatus;organelle;transport;cytoplasm;cell;intracellular;cellular_component;molecular_function;biological_process;
XLOC_000772	BTF3L4	1:52485802-52556388	-0.634489	-0.578661	-0.0558287	no	no	no	96.4838	62.1518	64.6041	protein_coding;nonsense_mediated_decay;processed_transcript;retained_intron	BTF3L4
XLOC_000773	ZFYVE9	1:52608045-52812358	-0.344385	0.132691	-0.477077	no	no	no	9.92571	7.81792	10.8819	retained_intron;protein_coding;processed_transcript	ZFYVE9	peptidase activity;lipid binding;endosome;signal transduction;organelle;ion binding;protein complex assembly;nucleocytoplasmic transport;vesicle-mediated transport;protein targeting;transport;macromolecular complex assembly;cellular component assembly;cytoplasm;cell;intracellular;cellular_component;molecular_function;biological_process
XLOC_000779	PRPF38A	1:52870235-53019159	-0.614227	-0.466063	-0.148164	no	no	no	24.7284	16.1546	17.9018	protein_coding;processed_transcript	PRPF38A	mRNA processing;organelle;nucleus;cell;intracellular;cellular_component;cellular nitrogen compound metabolic process;molecular_function;biological_process
XLOC_000787	ZYG11B	1:53192125-53293014	0.957399	1.309	-0.351603	yes	yes	no	7.07542	13.7391	17.5308	protein_coding	ZYG11B	molecular_function
XLOC_000789	ZYG11A	1:53308182-53360670	0.0773518	-0.218456	0.295807	no	no	no	15.5562	16.4131	13.3704	protein_coding	ZYG11A	molecular_function
XLOC_000791	SCP2	1:53392900-53517375	-0.291938	-0.809333	0.517394	no	yes	no	90.3924	73.8329	51.582	protein_coding;nonsense_mediated_decay;processed_transcript;processed_pseudogene	SCP2	peroxisome;transferase activity, transferring acyl groups;plasma membrane organization;lipid binding;mitochondrion;organelle;nucleus;ion binding;biosynthetic process;membrane organization;catabolic process;transport;small molecule metabolic process;lipid metabolic process;protein complex;cytoplasm;cell;intracellular;cellular_component;molecular_function;biological_process;
XLOC_000791	SCP2	1:53392900-53517375	-0.291938	-0.809333	0.517394	no	yes	no	90.3924	73.8329	51.582	protein_coding;nonsense_mediated_decay;processed_transcript;processed_pseudogene	TUBBP10
XLOC_000797	CPT2	1:53662100-53686289	1.97318	1.12227	0.850906	yes	yes	yes	4.36022	17.1196	9.49172	protein_coding;processed_transcript	CPT2	transferase activity, transferring acyl groups;transmembrane transport;mitochondrion;nucleolus;organelle;nucleus;catabolic process;transport;small molecule metabolic process;lipid metabolic process;cytoplasm;cell;intracellular;cellular_component;molecular_function;biological_process
XLOC_000807	DIO1	1:54357839-54376759	Inf	Inf	0.0166785	no	no	no	0	0.331212	0.327405	processed_transcript;protein_coding;nonsense_mediated_decay;retained_intron	DIO1	oxidoreductase activity;molecular_function;biological_process;endoplasmic reticulum;plasma membrane;organelle;cellular amino acid metabolic process;biosynthetic process;small molecule metabolic process;cytoplasm;cell;intracellular;cellular_component;cellular nitrogen compound metabolic process
XLOC_000808	LRRC42	1:54411749-54433841	1.15716	1.09046	0.0667072	yes	yes	no	12.0623	26.9012	25.6856	protein_coding;processed_transcript	LRRC42
XLOC_000810	TCEANC2	1:54519273-54565416	1.93199	2.37437	-0.442375	yes	yes	no	1.06625	4.06861	5.52859	processed_transcript;protein_coding;miRNA	MIR4781
XLOC_000810	TCEANC2	1:54519273-54565416	1.93199	2.37437	-0.442375	yes	yes	no	1.06625	4.06861	5.52859	processed_transcript;protein_coding;miRNA	TCEANC2	DNA binding;organelle;nucleus;biosynthetic process;cell;intracellular;cellular_component;cellular nitrogen compound metabolic process;molecular_function;biological_process
XLOC_000812	AL161915.1	1:54569967-54571750	0.804704	1.30939	-0.504689	no	no	no	0.730135	1.27539	1.80955	protein_coding	AL161915.1
XLOC_000813	MRPL37	1:54665839-54691137	-0.480227	-0.232463	-0.247764	yes	no	no	213.368	152.956	181.615	processed_transcript;protein_coding	MRPL37	ribosome;structural molecule activity;structural constituent of ribosome;translation;mitochondrion;organelle;biosynthetic process;cytoplasm;cell;intracellular;cellular_component;molecular_function;biological_process
XLOC_000814	SSBP3-AS1	1:54692304-54879152	2.0021	-1.03515	3.03725	no	no	no	0.282688	1.1324	0.137942	protein_coding	SSBP3-AS1	extracellular region;cellular_component
XLOC_000821	ACOT11	1:55013900-55104865	-0.56506	-0.546973	-0.018087	no	no	no	1.90934	1.29058	1.30686	processed_transcript;protein_coding	ACOT11	lipid binding;signal transduction;small molecule metabolic process;lipid metabolic process;cytoplasm;cell;intracellular;cellular_component;response to stress;molecular_function;biological_process
XLOC_000822	MROH7,TTC4	1:55107465-55175935	0	Inf	-Inf	no	yes	yes	19.7504	18.2807	28.1935	nonsense_mediated_decay;processed_transcript;protein_coding;retained_intron	TTC4	molecular_function
XLOC_000822	MROH7,TTC4	1:55107465-55175935	0	Inf	-Inf	no	yes	yes	19.7504	18.2807	28.1935	nonsense_mediated_decay;processed_transcript;protein_coding;retained_intron	MROH7	cellular_component;molecular_function;
XLOC_000822	MROH7,TTC4	1:55107465-55175935	0	Inf	-Inf	no	yes	yes	19.7504	18.2807	28.1935	nonsense_mediated_decay;processed_transcript;protein_coding;retained_intron	MROH7-TTC4	;molecular_function
XLOC_000824	C1orf177	1:55271735-55307925	Inf	0	Inf	no	no	no	0	0.405399	0	protein_coding	C1orf177
XLOC_000828	PCSK9	1:55505220-55530525	-0.653247	-0.482137	-0.171111	no	no	no	3.63331	2.31023	2.60115	protein_coding;processed_transcript	PCSK9	vacuolar transport;lysosome;extracellular space;peptidase activity;protein maturation;cell death;extracellular region;cell differentiation;endosome;homeostatic process;anatomical structure development;endoplasmic reticulum;vacuole;plasma membrane;Golgi apparatus;organelle;catabolic process;transport;small molecule metabolic process;lipid metabolic process;cytoplasm;cell;intracellular;cellular_com…
XLOC_000840	PRKAA2	1:57110994-57181008	-1.0451	-2.0343	0.989204	yes	yes	yes	31.532	15.2808	7.69778	protein_coding	PRKAA2	generation of precursor metabolites and energy;transmembrane transport;homeostatic process;cellular protein modification process;signal transduction;kinase activity;nucleoplasm;organelle;nucleus;ion binding;biosynthetic process;catabolic process;transport;small molecule metabolic process;lipid metabolic process;cell cycle;cytosol;cytoplasm;cell;intracellular;cellular_component;cellular nitrogen c…
XLOC_000841	C8A	1:57320478-57383894	Inf	Inf	-0.981469	no	no	no	0	0.0565585	0.111673	protein_coding	C8A	extracellular space;immune system process;extracellular region;plasma membrane;protein complex;cell;cellular_component;response to stress;molecular_function;biological_process
XLOC_000854	FGGY	1:59762309-60228402	0.428086	-0.415344	0.84343	no	no	no	5.77607	7.7714	4.33113	protein_coding;processed_transcript;retained_intron;nonsense_mediated_decay	FGGY	carbohydrate metabolic process;molecular_function;biological_process;cell death;homeostatic process;kinase activity;cellular_component
XLOC_000856	HOOK1	1:60280457-60342050	1.00359	-0.432429	1.43602	no	no	yes	2.13097	4.27255	1.57907	protein_coding;processed_transcript	HOOK1	cytoskeletal protein binding;cell differentiation;anatomical structure development;cytoskeleton;organelle;protein complex;cell;intracellular;cellular_component;molecular_function;reproduction;biological_process;vacuolar transport;vesicle-mediated transport;transport;cytoplasm
XLOC_000859	NFIA	1:61330930-61928465	-0.215335	-0.204999	-0.0103359	no	no	no	39.5241	34.0439	34.2887	protein_coding;processed_transcript	NFIA	nucleic acid binding transcription factor activity;DNA binding;organelle;nucleus;biosynthetic process;cell;intracellular;cellular_component;cellular nitrogen compound metabolic process;DNA metabolic process;molecular_function;biological_process;symbiosis, encompassing mutualism through parasitism;transcription factor binding
XLOC_000863	INADL	1:62208148-62629592	1.03027	0.563642	0.466626	yes	no	no	4.26342	8.70763	6.30132	protein_coding;retained_intron;nonsense_mediated_decay;processed_transcript	INADL	cell junction organization;signal transduction;plasma membrane;cellular component assembly;cytoplasm;cell;intracellular;cellular_component;molecular_function;biological_process
XLOC_000871	L1TD1	1:62660502-62678000	-0.585803	-2.23728	1.65148	no	no	no	1.09329	0.728438	0.231871	protein_coding;misc_RNA	L1TD1	nucleic acid binding transcription factor activity;signal transduction;signal transducer activity;molecular_function;biological_process
XLOC_000871	L1TD1	1:62660502-62678000	-0.585803	-2.23728	1.65148	no	no	no	1.09329	0.728438	0.231871	protein_coding;misc_RNA	Y_RNA
XLOC_000872	USP1	1:62901967-62917475	-0.292887	-0.16992	-0.122967	no	no	no	107.623	87.8489	95.665	protein_coding	USP1	catabolic process;molecular_function;biological_process;;peptidase activity;cellular protein modification process;nucleoplasm;organelle;nucleus;cell;intracellular;cellular_component;cellular nitrogen compound metabolic process;response to stress;DNA metabolic process
XLOC_000874	ANGPTL3	1:62920398-63153969	-2.5097	-3.48429	0.974595	no	no	no	2.60659	0.457697	0.232914	protein_coding;processed_transcript	ANGPTL3	extracellular space;extracellular region;cell adhesion;enzyme regulator activity;homeostatic process;anatomical structure development;signal transduction;catabolic process;small molecule metabolic process;lipid metabolic process;carbohydrate metabolic process;cell;cellular_component;molecular_function;biological_process
XLOC_000875	AL138847.1	1:62920398-63153969	-2.94652	-1.85156	-1.09497	no	no	no	2.16765	0.281188	0.600642	protein_coding	AL138847.1
XLOC_000877	ATG4C	1:63249805-63331184	0.172477	0.781532	-0.609054	no	no	no	8.92069	10.0535	15.3343	protein_coding	ATG4C	peptidase activity;catabolic process;transport;cytoplasm;cell;intracellular;cellular_component;molecular_function;biological_process;extracellular region;membrane organization;protein targeting;cellular component assembly;cytosol;response to stress;
XLOC_000886	ALG6	1:63833260-63904233	1.01542	0.920085	0.0953334	yes	yes	no	6.60366	13.3492	12.4956	protein_coding;nonsense_mediated_decay;processed_transcript	ALG6	endoplasmic reticulum;cellular protein modification process;organelle;biosynthetic process;carbohydrate metabolic process;cytoplasm;cell;intracellular;cellular_component;transferase activity, transferring glycosyl groups;molecular_function;biological_process;
XLOC_000887	EFCAB7	1:63989060-64038364	1.59428	1.29536	0.298926	yes	yes	no	2.44957	7.39634	6.01217	processed_transcript;protein_coding	EFCAB7	ion binding;molecular_function
XLOC_000888	DLEU2L	1:63989060-64038364	Inf	Inf	0.355876	no	no	no	0	2.00118	1.56372	protein_coding	DLEU2L
XLOC_000889	PGM1	1:64058946-64125916	1.11369	-0.108116	1.22181	yes	no	yes	29.5582	63.9635	27.424	protein_coding;processed_transcript	PGM1	generation of precursor metabolites and energy;isomerase activity;cytoskeleton;organelle;ion binding;biosynthetic process;catabolic process;small molecule metabolic process;carbohydrate metabolic process;cytosol;cytoplasm;cell;intracellular;cellular_component;molecular_function;biological_process
XLOC_000891	ROR1	1:64239692-64647181	0.903152	0.607984	0.295168	no	no	no	0.642898	1.20231	0.979859	protein_coding;processed_transcript	ROR1	signal transduction;kinase activity;signal transducer activity;plasma membrane;ion binding;cytoplasm;cell;intracellular;cellular_component;molecular_function;biological_process;cellular protein modification process
XLOC_000893	CACHD1	1:64936427-65158741	0.28611	0.291271	-0.00516013	no	no	no	5.10997	6.23083	6.25316	protein_coding;processed_transcript;retained_intron	CACHD1	;transport;cellular_component;biological_process
XLOC_000895	RAVER2	1:65210777-65432187	0.112362	-0.154796	0.267158	no	no	no	12.9048	13.95	11.5919	protein_coding;nonsense_mediated_decay	RAVER2	organelle;nucleus;RNA binding;cytoplasm;cell;intracellular;cellular_component;molecular_function;
XLOC_000898	AK4	1:65613231-65697828	-0.694575	-1.36536	0.670782	yes	yes	no	39.6537	24.5017	15.3911	processed_transcript;protein_coding	AK4	secondary metabolic process;anatomical structure development;mitochondrion;kinase activity;organelle;ion binding;cytoplasm;cell;intracellular;cellular_component;molecular_function;biological_process;biosynthetic process;small molecule metabolic process;cellular nitrogen compound metabolic process
XLOC_000900	DNAJC6	1:65720144-65881552	0.0894917	0.601184	-0.511692	no	no	no	1.47452	1.56889	2.23679	processed_transcript;protein_coding;snRNA	DNAJC6	phosphatase activity;molecular_function;biological_process;vesicle-mediated transport;transport;cytosol;cytoplasm;cell;intracellular;cellular_component
XLOC_000900	DNAJC6	1:65720144-65881552	0.0894917	0.601184	-0.511692	no	no	no	1.47452	1.56889	2.23679	processed_transcript;protein_coding;snRNA	RNU2-15P
XLOC_000901	LEPR,LEPROT	1:65886247-66107242	0.977603	0.665566	0.312037	yes	yes	no	6.10097	12.014	9.6773	protein_coding;processed_transcript	LEPR	generation of precursor metabolites and energy;extracellular region;signal transduction;signal transducer activity;plasma membrane;small molecule metabolic process;lipid metabolic process;cell;cellular_component;molecular_function;biological_process
XLOC_000901	LEPR,LEPROT	1:65886247-66107242	0.977603	0.665566	0.312037	yes	yes	no	6.10097	12.014	9.6773	protein_coding;processed_transcript	LEPROT	endosome;Golgi apparatus;organelle;cytoplasm;cell;intracellular;cellular_component;molecular_function;biological_process
XLOC_000904	PDE4B	1:66258196-66840259	-1.15019	-1.62545	0.475256	no	yes	no	22.699	10.2274	7.35696	protein_coding;processed_transcript;retained_intron	PDE4B	immune system process;cell motility;locomotion;homeostatic process;nucleobase-containing compound catabolic process;signal transduction;plasma membrane;organelle;nucleus;ion binding;catabolic process;small molecule metabolic process;protein complex;cytosol;cytoplasm;cell;intracellular;cellular_component;cellular nitrogen compound metabolic process;molecular_function;biological_process;
XLOC_000905	SGIP1	1:66999065-67213982	-0.512696	-0.0561629	-0.456533	no	no	no	1.09911	0.77038	1.05715	protein_coding;processed_transcript	SGIP1	cytoskeletal protein binding;lipid binding;cytoplasmic membrane-bounded vesicle;plasma membrane;organelle;ion binding;vesicle-mediated transport;transport;protein complex;cytoplasm;cell;intracellular;cellular_component;molecular_function;biological_process;
XLOC_000909	MIER1	1:67390577-67454302	-0.796126	0.17115	-0.967276	yes	no	yes	52.8745	30.4501	59.5343	protein_coding;processed_transcript	MIER1	DNA binding;signal transduction;signal transducer activity;nucleoplasm;organelle;nucleus;biosynthetic process;protein complex;cytoplasm;cell;intracellular;cellular_component;cellular nitrogen compound metabolic process;molecular_function;biological_process;
XLOC_000910	IL23R	1:67557847-67725662	1.71161	-Inf	Inf	no	no	no	0.0841245	0.27553	0	protein_coding;processed_transcript	IL23R	immune system process;signal transduction;signal transducer activity;plasma membrane;protein complex;cell;cellular_component;response to stress;molecular_function;biological_process
XLOC_000913	IL12RB2	1:67773046-67862583	-2.39394	-2.33075	-0.0631983	yes	yes	no	9.5485	1.81671	1.89806	protein_coding;processed_transcript	IL12RB2	enzyme binding;cellular protein modification process;signal transduction;signal transducer activity;plasma membrane;cell;cellular_component;molecular_function;biological_process
XLOC_000918	GADD45A	1:68150743-68154021	-0.0938184	-0.219424	0.125605	no	no	no	12.4375	11.6544	10.6827	protein_coding;processed_transcript	GADD45A	cell death;DNA binding;signal transduction;organelle;nucleus;cell cycle;cytoskeleton organization;cytoplasm;cell;intracellular;cellular_component;cellular nitrogen compound metabolic process;response to stress;DNA metabolic process;molecular_function;biological_process
XLOC_000927	LRRC7	1:70034080-70589171	1.42654	0.8762	0.550337	no	no	no	0.258121	0.693831	0.47379	protein_coding;nonsense_mediated_decay;processed_transcript;retained_intron	LRRC7	molecular_function;cytoskeleton;plasma membrane;organelle;cytoplasm;cell;intracellular;cellular_component;
XLOC_000930	SRSF11	1:70671364-70718735	-0.989511	-1.22336	0.233845	yes	yes	no	228.05	114.857	97.6706	protein_coding;processed_transcript;nonsense_mediated_decay	SRSF11	mRNA processing;nucleoplasm;organelle;nucleus;nucleocytoplasmic transport;biosynthetic process;RNA binding;transport;cell;intracellular;cellular_component;cellular nitrogen compound metabolic process;molecular_function;biological_process;
XLOC_000931	HHLA3	1:70820487-70851022	0.325101	0.847296	-0.522194	no	no	no	2.67306	3.34868	4.80916	protein_coding;processed_transcript;nonsense_mediated_decay	HHLA3	molecular_function;
XLOC_000932	CTH	1:70876900-70905534	-1.04387	-0.119127	-0.924741	yes	no	yes	21.1536	10.26	19.477	protein_coding;processed_transcript	CTH	lyase activity;cellular protein modification process;signal transduction;organelle;nucleus;sulfur compound metabolic process;ion binding;protein complex assembly;cellular amino acid metabolic process;biosynthetic process;catabolic process;small molecule metabolic process;macromolecular complex assembly;cellular component assembly;cytosol;cytoplasm;cell;intracellular;cellular_component;cellular ni…
XLOC_000949	FPGT,FPGT-TNNI3K,TNNI3K	1:74663895-75010108	1.03618	1.02116	0.0150142	yes	yes	no	5.57845	11.4402	11.3218	protein_coding;processed_transcript;nonsense_mediated_decay;retained_intron	FPGT-TNNI3K	cellular protein modification process;kinase activity;ion binding;molecular_function;biological_process;
XLOC_000949	FPGT,FPGT-TNNI3K,TNNI3K	1:74663895-75010108	1.03618	1.02116	0.0150142	yes	yes	no	5.57845	11.4402	11.3218	protein_coding;processed_transcript;nonsense_mediated_decay;retained_intron	TNNI3K	cytoskeletal protein binding;cellular protein modification process;kinase activity;organelle;nucleus;ion binding;cytoplasm;cell;intracellular;cellular_component;molecular_function;biological_process
XLOC_000949	FPGT,FPGT-TNNI3K,TNNI3K	1:74663895-75010108	1.03618	1.02116	0.0150142	yes	yes	no	5.57845	11.4402	11.3218	protein_coding;processed_transcript;nonsense_mediated_decay;retained_intron	FPGT	nucleotidyltransferase activity;ion binding;carbohydrate metabolic process;cytoplasm;cell;intracellular;cellular_component;molecular_function;biological_process;
XLOC_000952	TYW3	1:75171169-75232358	-0.142562	0.275309	-0.417871	no	no	no	36.9234	33.4492	44.6866	protein_coding;processed_transcript	TYW3	tRNA metabolic process;methyltransferase activity;cellular nitrogen compound metabolic process;molecular_function;biological_process;
XLOC_000954	LHX8	1:75594118-75627218	-2.07857	-0.42769	-1.65088	no	no	no	0.305975	0.0724394	0.227477	protein_coding;processed_transcript;retained_intron	LHX8	neurological system process;nucleic acid binding transcription factor activity;cell differentiation;anatomical structure development;DNA binding;organelle;nucleus;ion binding;biosynthetic process;cell;intracellular;cellular_component;cellular nitrogen compound metabolic process;molecular_function;reproduction;biological_process
XLOC_000958	ACADM,RABGGTB	1:76190035-76229364	0.45484	0.151893	0.302947	no	no	no	274.943	172.975	209.343	protein_coding;retained_intron;nonsense_mediated_decay;processed_transcript;snoRNA	SNORD45B
XLOC_000958	ACADM,RABGGTB	1:76190035-76229364	0.45484	0.151893	0.302947	no	no	no	274.943	172.975	209.343	protein_coding;retained_intron;nonsense_mediated_decay;processed_transcript;snoRNA	SNORD45A
XLOC_000958	ACADM,RABGGTB	1:76190035-76229364	0.45484	0.151893	0.302947	no	no	no	274.943	172.975	209.343	protein_coding;retained_intron;nonsense_mediated_decay;processed_transcript;snoRNA	ACADM	generation of precursor metabolites and energy;cell differentiation;anatomical structure development;mitochondrion;organelle;oxidoreductase activity;ion binding;biosynthetic process;catabolic process;small molecule metabolic process;lipid metabolic process;carbohydrate metabolic process;cytoplasm;cell;intracellular;cellular_component;cellular nitrogen compound metabolic process;response to stress…
XLOC_000958	ACADM,RABGGTB	1:76190035-76229364	0.45484	0.151893	0.302947	no	no	no	274.943	172.975	209.343	protein_coding;retained_intron;nonsense_mediated_decay;processed_transcript;snoRNA	SNORD45C
XLOC_000958	ACADM,RABGGTB	1:76190035-76229364	0.45484	0.151893	0.302947	no	no	no	274.943	172.975	209.343	protein_coding;retained_intron;nonsense_mediated_decay;processed_transcript;snoRNA	RABGGTB	neurological system process;cellular protein modification process;ion binding;transferase activity, transferring alkyl or aryl (other than methyl) groups;molecular_function;biological_process
XLOC_000959	MSH4	1:76262566-76378923	-2.7886	-0.187588	-2.60101	no	no	no	0.53519	0.0774562	0.469935	protein_coding	MSH4	ATPase activity;anatomical structure development;chromosome;nuclear chromosome;DNA binding;organelle;nucleus;chromosome organization;chromosome segregation;ion binding;cellular component assembly;cell cycle;cell;intracellular;cellular_component;cellular nitrogen compound metabolic process;response to stress;DNA metabolic process;molecular_function;reproduction;biological_process
XLOC_000963	ST6GALNAC3	1:76540403-77100286	Inf	Inf	-1.23776	no	no	no	0	0.0544979	0.128523	protein_coding;processed_transcript	ST6GALNAC3	cellular protein modification process;Golgi apparatus;organelle;biosynthetic process;lipid metabolic process;carbohydrate metabolic process;cytoplasm;cell;intracellular;cellular_component;transferase activity, transferring glycosyl groups;molecular_function;biological_process
XLOC_000968	ST6GALNAC5	1:77333125-77531396	Inf	Inf	-2.09366	no	no	no	0	0.0323828	0.138219	protein_coding;processed_transcript;nonsense_mediated_decay	ST6GALNAC5	cellular protein modification process;Golgi apparatus;organelle;biosynthetic process;lipid metabolic process;carbohydrate metabolic process;cytoplasm;cell;intracellular;cellular_component;transferase activity, transferring glycosyl groups;molecular_function;biological_process
XLOC_000973	AK5	1:77747735-78025651	-0.876037	0.189013	-1.06505	no	no	no	0.935033	0.509464	1.06592	protein_coding;processed_transcript;retained_intron;nonsense_mediated_decay	AK5	microtubule organizing center;cytoskeleton;kinase activity;organelle;ion binding;biosynthetic process;small molecule metabolic process;cytosol;cytoplasm;cell;intracellular;cellular_component;cellular nitrogen compound metabolic process;molecular_function;biological_process;
XLOC_000977	FAM73A	1:78245308-78344106	-0.618539	0.331055	-0.949594	no	no	yes	16.5175	10.7584	20.7779	protein_coding;rRNA;retained_intron	RNA5SP21
XLOC_000977	FAM73A	1:78245308-78344106	-0.618539	0.331055	-0.949594	no	no	yes	16.5175	10.7584	20.7779	protein_coding;rRNA;retained_intron	FAM73A	cellular_component;
XLOC_000980	NEXN	1:78354197-78409580	-0.836503	-0.73138	-0.105123	yes	yes	no	16.0217	8.97212	9.65029	protein_coding;retained_intron;processed_transcript	NEXN	cytoskeletal protein binding;molecular_function;biological_process;structural molecule activity;cytoskeleton;organelle;cytoplasm;cell;intracellular;cellular_component
XLOC_000981	DNAJB4,GIPC2	1:78445867-78483648	-0.154075	0.733065	-0.88714	no	no	no	18.489	16.3273	30.6678	processed_transcript;protein_coding	GIPC2	cytoplasm;cell;intracellular;cellular_component;molecular_function
XLOC_000981	DNAJB4,GIPC2	1:78445867-78483648	-0.154075	0.733065	-0.88714	no	no	no	18.489	16.3273	30.6678	processed_transcript;protein_coding	DNAJB4	plasma membrane;organelle;nucleus;cytoplasm;cell;intracellular;cellular_component;unfolded protein binding;protein folding;response to stress;molecular_function;biological_process
XLOC_000984	PTGFR	1:78769567-79005434	Inf	Inf	-1.1115	no	no	no	0	0.0278055	0.0600793	protein_coding;nonsense_mediated_decay	PTGFR	extracellular region;signal transduction;signal transducer activity;plasma membrane;cytoplasm;cell;intracellular;cellular_component;molecular_function;reproduction;biological_process
XLOC_000985	IFI44L	1:79085606-79111830	2.58235	0.801714	1.78063	yes	no	yes	8.90302	53.3213	15.5195	protein_coding;processed_transcript;retained_intron	IFI44L	immune system process;biological_process;cytoplasm;cell;intracellular;cellular_component;response to stress;
XLOC_000986	IFI44	1:79115515-79129763	0.782216	-0.564757	1.34697	no	no	yes	6.35354	10.9266	4.29543	processed_transcript;protein_coding	IFI44	cytoplasm;cell;intracellular;cellular_component;biological_process;
XLOC_000999	LPHN2	1:81771850-82458107	0.164627	2.12057	-1.95594	no	no	no	0.102523	0.114915	0.445835	processed_transcript;protein_coding	LPHN2	signal transduction;signal transducer activity;plasma membrane;cell;cellular_component;molecular_function;biological_process
XLOC_001008	PRKACB	1:84543744-84704181	0.875805	0.656686	0.219119	no	no	no	13.2427	24.3007	20.8765	protein_coding;processed_transcript	PRKACB	generation of precursor metabolites and energy;transmembrane transport;immune system process;neurological system process;cell-cell signaling;enzyme binding;microtubule organizing center;cytoskeleton;cellular protein modification process;signal transduction;kinase activity;plasma membrane;nucleoplasm;organelle;nucleus;ion binding;biosynthetic process;catabolic process;transport;small molecule meta…
XLOC_001012	SAMD13	1:84764048-84855640	2.45844	0.065204	2.39323	no	no	yes	0.603305	3.31589	0.631198	protein_coding;retained_intron;unitary_pseudogene;processed_transcript	SAMD13	DNA binding;organelle;nucleus;cell;intracellular;cellular_component;molecular_function;
XLOC_001012	SAMD13	1:84764048-84855640	2.45844	0.065204	2.39323	no	no	yes	0.603305	3.31589	0.631198	protein_coding;retained_intron;unitary_pseudogene;processed_transcript	RP11-376N17.4
XLOC_001014	RPF1	1:84944941-84963473	0.281535	0.770954	-0.48942	no	yes	yes	41.1722	50.0443	70.2562	protein_coding	RPF1	;rRNA binding;nucleolus;organelle;nucleus;RNA binding;ribosome biogenesis;cell;intracellular;cellular_component;cellular nitrogen compound metabolic process;molecular_function;biological_process
XLOC_001016	WDR63	1:85464829-85598821	1.77874	1.98389	-0.20515	no	no	no	0.0894506	0.30693	0.35383	protein_coding;nonsense_mediated_decay	WDR63	molecular_function;
XLOC_001022	CYR61	1:86046443-86049645	-3.34587	-2.83433	-0.511542	yes	yes	no	56.0603	5.51376	7.86027	protein_coding;processed_transcript	CYR61	extracellular matrix organization;cell death;cell proliferation;cell motility;locomotion;extracellular region;anatomical structure formation involved in morphogenesis;cell adhesion;cell differentiation;anatomical structure development;embryo development;ion binding;cellular_component;response to stress;molecular_function;biological_process
XLOC_001030	SH3GLB1	1:87170258-87213867	-0.297484	-0.166967	-0.130517	no	no	no	28.8267	23.4555	25.6764	protein_coding;retained_intron	SH3GLB1	protein folding;transferase activity, transferring acyl groups;cell death;lipid binding;mitochondrion;Golgi apparatus;organelle;ion binding;protein complex assembly;biosynthetic process;lipid metabolic process;macromolecular complex assembly;cellular component assembly;protein complex;cytoplasm;cell;intracellular;cellular_component;molecular_function;biological_process
XLOC_001032	HS2ST1,RP5-1052I5.2	1:87380330-87634884	-0.24966	-0.34578	0.0961204	no	no	no	34.7507	29.2286	27.3447	protein_coding;lincRNA	RP5-1052I5.2	cellular_component;molecular_function
XLOC_001032	HS2ST1,RP5-1052I5.2	1:87380330-87634884	-0.24966	-0.34578	0.0961204	no	no	no	34.7507	29.2286	27.3447	protein_coding;lincRNA	LINC01140
XLOC_001032	HS2ST1,RP5-1052I5.2	1:87380330-87634884	-0.24966	-0.34578	0.0961204	no	no	no	34.7507	29.2286	27.3447	protein_coding;lincRNA	HS2ST1	Golgi apparatus;organelle;biosynthetic process;small molecule metabolic process;carbohydrate metabolic process;cytoplasm;cell;intracellular;cellular_component;molecular_function;biological_process
XLOC_001035	LMO4	1:87794150-87814606	-0.132731	0.0391197	-0.171851	no	no	no	30.3837	27.713	31.2188	protein_coding;processed_transcript	LMO4	immune system process;anatomical structure formation involved in morphogenesis;transcription factor binding;nucleic acid binding transcription factor activity;cell differentiation;anatomical structure development;embryo development;DNA binding;ion binding;biosynthetic process;protein complex;cell;intracellular;cellular_component;cellular nitrogen compound metabolic process;molecular_function;biol…
XLOC_001038	PKN2	1:89149904-89301938	0.919073	0.661685	0.257387	yes	no	no	32.1394	60.7723	50.8422	protein_coding;processed_pseudogene;processed_transcript	PKN2	signal transduction;kinase activity;molecular_function;biological_process;cell junction organization;cell death;cell motility;locomotion;cell adhesion;enzyme binding;cytoskeleton;cellular protein modification process;organelle;nucleus;cell division;ion binding;biosynthetic process;cellular component assembly;cell cycle;cytoplasm;cell;intracellular;cellular_component;cellular nitrogen compound met…
XLOC_001038	PKN2	1:89149904-89301938	0.919073	0.661685	0.257387	yes	no	no	32.1394	60.7723	50.8422	protein_coding;processed_pseudogene;processed_transcript	TCEB1P19
XLOC_001043	GBP6	1:89829616-89852020	-0.983356	-0.966816	-0.0165401	no	no	no	0.128507	0.0649991	0.0657486	protein_coding	GBP6	GTPase activity;ion binding;molecular_function
XLOC_001046	LRRC8B	1:89990394-90063423	0.348997	0.308305	0.0406923	no	no	no	5.6607	7.2099	7.00938	protein_coding	LRRC8B	;cellular_component;molecular_function
XLOC_001048	LRRC8C,LRRC8D	1:90098630-90185092	2.50178	2.22585	0.275934	yes	no	no	34.534	36.0596	37.5969	protein_coding;processed_transcript;nonsense_mediated_decay	LRRC8D	;cellular_component;molecular_function
XLOC_001048	LRRC8C,LRRC8D	1:90098630-90185092	2.50178	2.22585	0.275934	yes	no	no	34.534	36.0596	37.5969	protein_coding;processed_transcript;nonsense_mediated_decay	LRRC8C	endoplasmic reticulum;organelle;cytoplasm;cell;intracellular;cellular_component;molecular_function;
XLOC_001048	LRRC8C,LRRC8D	1:90098630-90185092	2.50178	2.22585	0.275934	yes	no	no	34.534	36.0596	37.5969	protein_coding;processed_transcript;nonsense_mediated_decay	RP11-302M6.4
XLOC_001051	ZNF326	1:90460673-90501090	-0.788755	-0.898913	0.110158	yes	yes	no	37.3171	21.6008	20.0128	nonsense_mediated_decay;protein_coding	ZNF326	;enzyme binding;mRNA processing;DNA binding;organelle;nucleus;ion binding;biosynthetic process;protein complex;cell;intracellular;cellular_component;cellular nitrogen compound metabolic process;molecular_function;biological_process
XLOC_001057	CDC7	1:91966407-91991321	1.82455	1.59488	0.229679	yes	yes	no	6.91294	24.4855	20.8818	protein_coding;processed_transcript	CDC7	cellular protein modification process;kinase activity;nucleoplasm;organelle;nucleus;cell division;ion binding;biosynthetic process;cell cycle;cytoplasm;cell;intracellular;cellular_component;cellular nitrogen compound metabolic process;DNA metabolic process;molecular_function;biological_process
XLOC_001061	BRDT	1:92414927-92479983	Inf	Inf	-1.00088	no	no	no	0	0.32755	0.655498	protein_coding;processed_transcript	BRDT	histone binding;protein binding transcription factor activity;cell differentiation;mRNA processing;organelle;nucleus;chromosome organization;biosynthetic process;cell cycle;cell;intracellular;cellular_component;cellular nitrogen compound metabolic process;molecular_function;reproduction;biological_process;
XLOC_001062	EPHX4	1:92495538-92529093	Inf	Inf	0.839703	no	no	no	0	1.03109	0.57613	protein_coding;processed_transcript	EPHX4	cellular_component;molecular_function
XLOC_001064	BTBD8	1:92545861-92613393	2.50623	2.01955	0.486677	no	no	no	0.267216	1.51814	1.08345	protein_coding	BTBD8	organelle;nucleus;cell;intracellular;cellular_component;molecular_function
XLOC_001066	KIAA1107	1:92632541-92650280	2.25459	2.9508	-0.696209	no	no	no	0.164339	0.784227	1.27064	protein_coding	KIAA1107
XLOC_001069	C1orf146	1:92683496-92711370	Inf	Inf	0.392259	no	no	no	0	0.714518	0.544417	protein_coding	C1orf146
XLOC_001070	RPAP2	1:92711958-92867613	-0.114338	0.0989293	-0.213267	no	no	no	9.60801	8.87594	10.29	protein_coding;processed_transcript;retained_intron	RPAP2	phosphatase activity;cellular protein modification process;nucleoplasm;organelle;nucleus;ion binding;biosynthetic process;protein complex;cytoplasm;cell;intracellular;cellular_component;cellular nitrogen compound metabolic process;molecular_function;biological_process
XLOC_001073	RPL5	1:93297581-93307481	-0.749793	-0.922633	0.17284	yes	yes	no	2793.98	1661.55	1473.95	protein_coding;nonsense_mediated_decay;retained_intron;snoRNA	SNORD21
XLOC_001073	RPL5	1:93297581-93307481	-0.749793	-0.922633	0.17284	yes	yes	no	2793.98	1661.55	1473.95	protein_coding;nonsense_mediated_decay;retained_intron;snoRNA	RPL5	rRNA binding;symbiosis, encompassing mutualism through parasitism;ribosome;structural molecule activity;structural constituent of ribosome;translation;nucleobase-containing compound catabolic process;nucleolus;organelle;nucleus;biosynthetic process;RNA binding;membrane organization;catabolic process;protein targeting;transport;ribosome biogenesis;cytosol;cytoplasm;cell;intracellular;cellular_comp…
XLOC_001080	MTF2	1:93544791-93604638	-1.45413	-1.26556	-0.188572	yes	yes	no	62.7245	22.8929	26.0896	protein_coding;processed_transcript	MTF2	histone binding;cell differentiation;anatomical structure development;DNA binding;nucleoplasm;organelle;nucleus;chromosome organization;ion binding;protein complex;cytoplasm;cell;intracellular;cellular_component;molecular_function;biological_process
XLOC_001081	CCDC18	1:93615298-93744287	0.985891	1.07951	-0.0936203	no	no	no	11.0517	21.8882	23.3557	protein_coding;processed_transcript;nonsense_mediated_decay;retained_intron	CCDC18	;molecular_function
XLOC_001082	DR1	1:93811444-93835055	-1.00628	-0.690476	-0.315806	yes	yes	no	107.117	53.3259	66.3751	protein_coding;processed_transcript	DR1	transcription factor binding;protein binding transcription factor activity;cellular protein modification process;DNA binding;nucleoplasm;organelle;nucleus;chromosome organization;biosynthetic process;protein complex;cell;intracellular;cellular_component;cellular nitrogen compound metabolic process;molecular_function;biological_process
XLOC_001084	FNBP1L	1:93913687-94020218	-0.257312	-0.651696	0.394383	no	yes	no	17.9716	15.0358	11.4395	protein_coding;retained_intron	FNBP1L	signal transduction;molecular_function;biological_process;plasma membrane organization;lipid binding;cytoplasmic membrane-bounded vesicle;cytoskeleton;plasma membrane;organelle;membrane organization;catabolic process;vesicle-mediated transport;transport;cytoplasm;cell;intracellular;cellular_component
XLOC_001094	ABCD3	1:94883932-94984219	0.588125	0.322738	0.265387	yes	no	no	36.1457	54.3375	45.2075	protein_coding;processed_transcript	ABCD3	peroxisome;ATPase activity;transmembrane transport;mitochondrion;nucleobase-containing compound catabolic process;organelle;transmembrane transporter activity;ion binding;catabolic process;transport;small molecule metabolic process;lipid metabolic process;cytosol;cytoplasm;cell;intracellular;cellular_component;cellular nitrogen compound metabolic process;molecular_function;biological_process
XLOC_001095	SLC44A3	1:95285897-95360802	Inf	Inf	-0.203157	no	no	no	0	0.536727	0.617888	protein_coding;nonsense_mediated_decay;processed_transcript	SLC44A3	transmembrane transport;plasma membrane;biosynthetic process;transport;small molecule metabolic process;lipid metabolic process;cell;cellular_component;cellular nitrogen compound metabolic process;biological_process;
XLOC_001098	RWDD3,TMEM56,TMEM56-RWDD3	1:95582893-95712781	-0.243111	0.115391	-0.358501	no	no	no	39.8581	33.677	43.1771	protein_coding;processed_transcript	TMEM56	cellular_component;molecular_function;biological_process
XLOC_001098	RWDD3,TMEM56,TMEM56-RWDD3	1:95582893-95712781	-0.243111	0.115391	-0.358501	no	no	no	39.8581	33.677	43.1771	protein_coding;processed_transcript	TMEM56-RWDD3	cellular_component
XLOC_001098	RWDD3,TMEM56,TMEM56-RWDD3	1:95582893-95712781	-0.243111	0.115391	-0.358501	no	no	no	39.8581	33.677	43.1771	protein_coding;processed_transcript	RWDD3	organelle;nucleus;cytoplasm;cell;intracellular;cellular_component;molecular_function
XLOC_001110	PTBP2	1:97187338-97289294	-0.836046	-0.215289	-0.620757	yes	no	yes	58.732	32.9003	50.5902	processed_transcript;protein_coding	PTBP2	mRNA processing;organelle;nucleus;RNA binding;cell;intracellular;cellular_component;cellular nitrogen compound metabolic process;molecular_function;biological_process;mRNA binding;macromolecular complex assembly;ribonucleoprotein complex assembly;cellular component assembly
XLOC_001122	SNX7	1:99127235-99226056	0.79928	0.673588	0.125692	yes	yes	no	15.8715	27.62	25.3155	protein_coding;processed_transcript;nonsense_mediated_decay	SNX7	lipid binding;ion binding;molecular_function;biological_process;cytoplasmic membrane-bounded vesicle;organelle;transport;cytoplasm;cell;intracellular;cellular_component;
XLOC_001125	LPPR4	1:99729508-99775146	Inf	Inf	-0.163705	no	no	no	0	0.15236	0.170668	protein_coding	LPPR4	phosphatase activity;cellular_component;molecular_function
XLOC_001127	PALMD	1:100111498-100160097	2.53558	2.60597	-0.0703922	yes	yes	no	1.46777	8.51027	8.9358	protein_coding;retained_intron	PALMD	cytoplasm;cell;intracellular;cellular_component;biological_process
XLOC_001132	AGL	1:100315639-100389579	0.748907	-0.897143	1.64605	yes	yes	yes	9.09965	15.2921	4.88605	protein_coding;processed_transcript	AGL	small conjugating protein binding;generation of precursor metabolites and energy;endoplasmic reticulum;organelle;nucleus;biosynthetic process;catabolic process;small molecule metabolic process;carbohydrate metabolic process;hydrolase activity, acting on glycosyl bonds;protein complex;cytosol;cytoplasm;cell;intracellular;cellular_component;transferase activity, transferring glycosyl groups;molecul…
XLOC_001133	SLC35A3	1:100435344-100492448	0.46142	-0.375179	0.836598	no	no	yes	19.604	26.9926	15.1149	protein_coding;nonsense_mediated_decay;processed_transcript	SLC35A3	transmembrane transport;Golgi apparatus;organelle;transmembrane transporter activity;transport;small molecule metabolic process;cytoplasm;cell;intracellular;cellular_component;cellular nitrogen compound metabolic process;molecular_function;biological_process
XLOC_001136	HIAT1	1:100503652-100548933	-1.24957	-0.758879	-0.490688	yes	yes	no	79.4382	33.4097	46.9444	protein_coding	HIAT1	transmembrane transport;plasma membrane;transport;cell;cellular_component;molecular_function;biological_process
XLOC_001138	TRMT13	1:100598705-100643771	0.408001	0.742523	-0.334522	no	no	no	7.27691	9.65533	12.175	protein_coding;nonsense_mediated_decay;processed_transcript	TRMT13	methyltransferase activity;molecular_function;tRNA metabolic process;ion binding;cellular nitrogen compound metabolic process;biological_process;
XLOC_001142	RTCA	1:100731762-100758325	-1.22093	-1.29381	0.072878	yes	yes	no	50.908	21.8398	20.764	protein_coding;processed_transcript	RTCA	ligase activity;nucleoplasm;organelle;nucleus;ion binding;RNA binding;cell;intracellular;cellular_component;cellular nitrogen compound metabolic process;molecular_function;biological_process
XLOC_001144	CDC14A	1:100810583-100985833	2.14457	0.0896877	2.05489	yes	no	yes	0.766768	3.39035	0.815948	lincRNA;protein_coding;processed_transcript	CDC14A	;phosphatase activity;cell proliferation;microtubule organizing center;cytoskeleton;cellular protein modification process;organelle;nucleus;cell division;cell cycle;protein complex;cytoplasm;cell;intracellular;cellular_component;molecular_function;biological_process
XLOC_001144	CDC14A	1:100810583-100985833	2.14457	0.0896877	2.05489	yes	no	yes	0.766768	3.39035	0.815948	lincRNA;protein_coding;processed_transcript	RP5-837M10.2
XLOC_001149	SLC30A7	1:101361631-101447309	-0.628432	-1.46908	0.84065	no	yes	yes	46.1716	29.8675	16.6777	protein_coding	SLC30A7	transmembrane transport;cytoplasmic membrane-bounded vesicle;homeostatic process;Golgi apparatus;organelle;transmembrane transporter activity;transport;cytoplasm;cell;intracellular;cellular_component;molecular_function;biological_process
XLOC_001150	AC093157.1	1:101455618-101491328	2.32976	2.38355	-0.0537889	yes	yes	no	1.2422	6.24481	6.48203	protein_coding	AC093157.1
XLOC_001166	AMY2B,RNPC3	1:104068312-104122151	1.91151	2.13985	-0.228342	yes	yes	no	11.0679	41.6379	48.7783	protein_coding;retained_intron;nonsense_mediated_decay;processed_transcript;processed_pseudogene	ACTG1P4
XLOC_001166	AMY2B,RNPC3	1:104068312-104122151	1.91151	2.13985	-0.228342	yes	yes	no	11.0679	41.6379	48.7783	protein_coding;retained_intron;nonsense_mediated_decay;processed_transcript;processed_pseudogene	RNPC3	mRNA processing;organelle;nucleus;RNA binding;cell;intracellular;cellular_component;cellular nitrogen compound metabolic process;molecular_function;biological_process;
XLOC_001166	AMY2B,RNPC3	1:104068312-104122151	1.91151	2.13985	-0.228342	yes	yes	no	11.0679	41.6379	48.7783	protein_coding;retained_intron;nonsense_mediated_decay;processed_transcript;processed_pseudogene	AMY2B	ion binding;carbohydrate metabolic process;molecular_function;biological_process;extracellular region;hydrolase activity, acting on glycosyl bonds;cellular_component
XLOC_001179	PRMT6	1:107599266-107601916	-1.20989	-0.658782	-0.551108	yes	yes	yes	69.0448	29.8482	43.7339	protein_coding	PRMT6	histone binding;symbiosis, encompassing mutualism through parasitism;cellular protein modification process;methyltransferase activity;organelle;nucleus;chromosome organization;biosynthetic process;cytoplasm;cell;intracellular;cellular_component;cellular nitrogen compound metabolic process;response to stress;DNA metabolic process;molecular_function;biological_process
XLOC_001180	NTNG1	1:107682628-108026080	1.29292	1.30536	-0.0124427	no	no	no	0.464038	1.137	1.14685	protein_coding;retained_intron;processed_transcript	NTNG1	cell differentiation;cell morphogenesis;anatomical structure development;plasma membrane;cell;cellular_component;molecular_function;biological_process
XLOC_001185	NBPF6	1:108918420-109013624	0.314618	1.2185	-0.903881	no	no	no	1.11522	1.38698	2.59516	processed_transcript;transcribed_unprocessed_pseudogene;protein_coding	NBPF5P
XLOC_001185	NBPF6	1:108918420-109013624	0.314618	1.2185	-0.903881	no	no	no	1.11522	1.38698	2.59516	processed_transcript;transcribed_unprocessed_pseudogene;protein_coding	NBPF6	cytoplasm;cell;intracellular;cellular_component;
XLOC_001185	NBPF6	1:108918420-109013624	0.314618	1.2185	-0.903881	no	no	no	1.11522	1.38698	2.59516	processed_transcript;transcribed_unprocessed_pseudogene;protein_coding	SLC25A24P1
XLOC_001189	FAM102B	1:109102710-109187522	-0.862363	-1.15412	0.291754	yes	yes	no	94.9473	52.2259	42.6637	protein_coding;retained_intron	FAM102B
XLOC_001190	PRPF38B	1:109234944-109244425	-2.76204	-2.21204	-0.550006	yes	yes	yes	173.315	25.5492	37.4064	protein_coding;processed_transcript	PRPF38B	mRNA processing;organelle;nucleus;cell;intracellular;cellular_component;cellular nitrogen compound metabolic process;biological_process;
XLOC_001191	FNDC7	1:109255278-109285365	-3.2842	-1.28766	-1.99654	no	no	no	0.835391	0.0857526	0.342189	protein_coding	FNDC7	extracellular region;cellular_component;molecular_function
XLOC_001192	STXBP3	1:109289309-109352148	1.41119	1.62691	-0.215723	yes	yes	no	6.76509	17.9921	20.894	retained_intron;protein_coding;processed_transcript	STXBP3	immune system process;cell adhesion;cytoplasmic membrane-bounded vesicle;plasma membrane;organelle;nucleus;protein complex assembly;vesicle-mediated transport;transport;macromolecular complex assembly;cellular component assembly;cytosol;cytoplasm;cell;intracellular;cellular_component;response to stress;molecular_function;biological_process
XLOC_001194	GPSM2	1:109358519-109506111	-0.721837	-0.0436372	-0.6782	no	no	no	42.4733	25.7526	41.2078	protein_coding	GPSM2	cell differentiation;enzyme regulator activity;anatomical structure development;signal transduction;organelle;nucleus;cell cycle;cytoskeleton organization;cytoplasm;cell;intracellular;cellular_component;molecular_function;biological_process
XLOC_001198	TMEM167B	1:109632424-109639556	-0.884378	-0.187055	-0.697323	yes	no	yes	12.5105	6.77719	10.9892	protein_coding;processed_transcript	TMEM167B	Golgi apparatus;organelle;cytoplasm;cell;intracellular;cellular_component
XLOC_001200	KIAA1324	1:109648572-109745851	-0.666541	-0.666515	-2.59636e-05	no	no	no	0.705833	0.444686	0.444694	protein_coding;nonsense_mediated_decay;retained_intron;processed_transcript	KIAA1324	;lysosome;endosome;vacuole;plasma membrane;Golgi apparatus;organelle;catabolic process;cytoplasm;cell;intracellular;cellular_component;response to stress;molecular_function;biological_process
XLOC_001201	SARS	1:109756539-109780770	-1.22102	-0.330167	-0.890857	yes	no	yes	193.959	83.2043	154.284	protein_coding;processed_transcript	SARS	ligase activity;translation;tRNA metabolic process;mitochondrion;organelle;ion binding;cellular amino acid metabolic process;biosynthetic process;RNA binding;small molecule metabolic process;cytosol;cytoplasm;cell;intracellular;cellular_component;cellular nitrogen compound metabolic process;molecular_function;biological_process
XLOC_001202	CELSR2	1:109792640-109818372	0.980775	-0.460961	1.44174	no	no	no	0.599238	1.18261	0.435348	protein_coding;processed_transcript	CELSR2	cell motility;locomotion;anatomical structure formation involved in morphogenesis;cell adhesion;cell differentiation;cell morphogenesis;anatomical structure development;signal transduction;signal transducer activity;plasma membrane;ion binding;transport;cellular component assembly;cytoplasm;cell;intracellular;cellular_component;molecular_function;biological_process
XLOC_001203	SYPL2	1:110009179-110024759	Inf	Inf	0.758769	no	no	no	0	0.116914	0.0690964	protein_coding;processed_transcript	SYPL2	cytoplasmic membrane-bounded vesicle;homeostatic process;organelle;cytoplasm;cell;intracellular;cellular_component;molecular_function;biological_process
XLOC_001204	ATXN7L2	1:110026560-110035356	0.717035	1.51962	-0.802584	no	yes	yes	2.18376	3.58966	6.26116	nonsense_mediated_decay;protein_coding;retained_intron;processed_transcript	ATXN7L2
XLOC_001205	CYB561D1	1:110036673-110045554	-0.18215	-0.501081	0.318931	no	no	no	2.40391	2.11878	1.69855	protein_coding	CYB561D1	ion binding;cellular_component;molecular_function;biological_process;
XLOC_001206	GPR61	1:110082493-110089882	-0.970819	-0.209226	-0.761593	no	no	no	0.300585	0.153364	0.260007	nonsense_mediated_decay;protein_coding;processed_transcript	GPR61	signal transduction;signal transducer activity;plasma membrane;cell;cellular_component;molecular_function;biological_process
XLOC_001207	GNAI3	1:110091232-110136975	-0.835552	-1.08757	0.252018	yes	yes	no	92.8668	52.0396	43.6987	protein_coding	GNAI3	lysosome;GTPase activity;neurological system process;cell-cell signaling;cytoplasmic membrane-bounded vesicle;microtubule organizing center;cytoskeleton;vacuole;signal transduction;signal transducer activity;plasma membrane;Golgi apparatus;organelle;cell division;ion binding;membrane organization;vesicle-mediated transport;transport;cell cycle;protein complex;cytoplasm;cell;intracellular;cellular…
XLOC_001210	AMPD2	1:110158725-110174673	-0.120566	0.170984	-0.29155	no	no	no	31.428	28.9083	35.3825	protein_coding;processed_transcript;retained_intron;nonsense_mediated_decay	AMPD2	biosynthetic process;small molecule metabolic process;hydrolase activity, acting on carbon-nitrogen (but not peptide) bonds;cellular nitrogen compound metabolic process;molecular_function;biological_process;ion binding;cytosol;cytoplasm;cell;intracellular;cellular_component;
XLOC_001212	GSTM4	1:110198702-110208118	-0.850463	-1.30308	0.452614	yes	yes	no	36.7786	20.3976	14.9049	protein_coding;processed_transcript	GSTM4	enzyme binding;sulfur compound metabolic process;ion binding;cellular amino acid metabolic process;biosynthetic process;catabolic process;small molecule metabolic process;cytosol;cytoplasm;cell;intracellular;cellular_component;cellular nitrogen compound metabolic process;transferase activity, transferring alkyl or aryl (other than methyl) groups;molecular_function;biological_process
XLOC_001213	GSTM1,GSTM2	1:110210643-110252171	-0.455684	-1.55347	1.09779	no	no	no	0.839484	0.612122	0.286004	protein_coding;processed_transcript;retained_intron	GSTM2	transferase activity, transferring alkyl or aryl (other than methyl) groups;molecular_function;enzyme binding;endoplasmic reticulum;signal transduction;organelle;sulfur compound metabolic process;ion binding;cellular amino acid metabolic process;biosynthetic process;catabolic process;small molecule metabolic process;cytosol;cytoplasm;cell;intracellular;cellular_component;cellular nitrogen compoun…
XLOC_001213	GSTM1,GSTM2	1:110210643-110252171	-0.455684	-1.55347	1.09779	no	no	no	0.839484	0.612122	0.286004	protein_coding;processed_transcript;retained_intron	GSTM1	enzyme binding;sulfur compound metabolic process;ion binding;cellular amino acid metabolic process;biosynthetic process;catabolic process;small molecule metabolic process;cytosol;cytoplasm;cell;intracellular;cellular_component;cellular nitrogen compound metabolic process;response to stress;transferase activity, transferring alkyl or aryl (other than methyl) groups;molecular_function;biological_pr…
XLOC_001217	CSF1	1:110452863-110473614	1.55183	0.166532	1.3853	no	no	no	0.816354	2.39346	0.916241	protein_coding;processed_transcript	CSF1	cellular_component;molecular_function;cell proliferation;immune system process;growth;cell differentiation;homeostatic process;anatomical structure development;protein complex;reproduction;biological_process;extracellular space;extracellular region;plasma membrane;cytoplasm;cell;intracellular;response to stress
XLOC_001218	AHCYL1	1:110527307-110566357	0.372156	0.827437	-0.455281	no	yes	no	26.3204	34.0661	46.7063	protein_coding;processed_transcript	AHCYL1	endoplasmic reticulum;mRNA processing;organelle;oxidoreductase activity;nucleocytoplasmic transport;cellular amino acid metabolic process;biosynthetic process;transport;small molecule metabolic process;cytoplasm;cell;intracellular;cellular_component;cellular nitrogen compound metabolic process;molecular_function;biological_process
XLOC_001219	STRIP1	1:110574198-110597263	-0.605037	-0.4117	-0.193336	yes	no	no	18.3415	12.0587	13.788	protein_coding;processed_transcript;nonsense_mediated_decay;retained_intron	STRIP1	organelle;nucleus;cytoskeleton organization;cytoplasm;cell;intracellular;cellular_component;molecular_function;biological_process
XLOC_001224	KCNC4	1:110754094-110776666	1.01266	0.46693	0.545726	no	no	no	0.791183	1.59631	1.09355	retained_intron;nonsense_mediated_decay;protein_coding;processed_transcript	KCNC4	transmembrane transport;neurological system process;cell-cell signaling;plasma membrane;transmembrane transporter activity;protein complex assembly;transport;macromolecular complex assembly;cellular component assembly;protein complex;cell;cellular_component;molecular_function;biological_process
XLOC_001226	RBM15	1:110881127-110889299	-1.58773	-0.736809	-0.850917	yes	yes	yes	103.889	34.5633	62.34	protein_coding	RBM15	symbiosis, encompassing mutualism through parasitism;immune system process;anatomical structure formation involved in morphogenesis;anatomical structure development;signal transduction;organelle;nucleus;RNA binding;cell;intracellular;cellular_component;molecular_function;biological_process
XLOC_001232	CD53	1:111415774-111442550	1.3957	0.855332	0.540365	no	no	no	0.644051	1.6946	1.1652	protein_coding;processed_transcript	CD53	signal transduction;plasma membrane;cell;cellular_component;molecular_function;biological_process
XLOC_001236	CEPT1	1:111659954-111727724	0.889831	0.861945	0.0278861	yes	yes	no	8.49336	15.7378	15.4366	processed_transcript;protein_coding	CEPT1	nuclear envelope;endoplasmic reticulum;organelle;nucleus;ion binding;biosynthetic process;small molecule metabolic process;lipid metabolic process;cytoplasm;cell;intracellular;cellular_component;cellular nitrogen compound metabolic process;molecular_function;biological_process
XLOC_001237	CHI3L2	1:111729795-111786062	Inf	0	Inf	no	no	no	0	0.0618071	0	protein_coding;retained_intron;processed_transcript	CHI3L2	extracellular space;extracellular region;catabolic process;carbohydrate metabolic process;hydrolase activity, acting on glycosyl bonds;cellular_component;molecular_function;biological_process
XLOC_001246	ATP5F1	1:111982511-112005395	-0.911824	-1.05073	0.138905	yes	yes	no	567.686	301.732	274.036	processed_transcript;protein_coding	ATP5F1	generation of precursor metabolites and energy;ATPase activity;transmembrane transport;mitochondrion;nucleobase-containing compound catabolic process;organelle;transmembrane transporter activity;biosynthetic process;catabolic process;transport;small molecule metabolic process;protein complex;cytoplasm;cell;intracellular;cellular_component;cellular nitrogen compound metabolic process;molecular_fun…
XLOC_001247	C1orf162	1:112016413-112021134	0.649906	2.46008	-1.81017	no	no	no	0.306503	0.480923	1.68652	protein_coding;processed_transcript	C1orf162	cellular_component
XLOC_001248	RAP1A	1:112025969-112259313	0.0617044	-0.299044	0.360748	no	no	no	22.6885	23.68	18.441	protein_coding;processed_transcript	RAP1A	generation of precursor metabolites and energy;protein transporter activity;GTPase activity;cell proliferation;enzyme binding;cell differentiation;endosome;anatomical structure development;nucleobase-containing compound catabolic process;signal transduction;plasma membrane;organelle;ion binding;nucleocytoplasmic transport;catabolic process;transport;small molecule metabolic process;protein comple…
XLOC_001250	DDX20	1:112264685-112310638	-1.3987	-1.21918	-0.179525	yes	yes	no	54.5938	20.7058	23.4496	nonsense_mediated_decay;protein_coding;retained_intron	DDX20	ATPase activity;helicase activity;ion binding;molecular_function;mRNA processing;cytoskeleton;DNA binding;nucleoplasm;organelle;nucleus;macromolecular complex assembly;ribonucleoprotein complex assembly;cellular component assembly;protein complex;cytosol;cytoplasm;cell;intracellular;cellular_component;cellular nitrogen compound metabolic process;biological_process;
XLOC_001256	CTTNBP2NL	1:112938802-113003786	-1.17325	-0.457388	-0.715864	yes	no	no	27.0579	11.998	19.7064	protein_coding;processed_transcript	CTTNBP2NL	cytoskeleton;organelle;cytoplasm;cell;intracellular;cellular_component;molecular_function;
XLOC_001257	WNT2B	1:113009162-113214241	1.52599	2.50011	-0.974114	no	no	no	0.498094	1.43444	2.81785	protein_coding;processed_transcript	WNT2B	proteinaceous extracellular matrix;extracellular region;cell-cell signaling;cell differentiation;anatomical structure development;signal transduction;cellular_component;molecular_function;biological_process;extracellular space;cell proliferation;immune system process;reproduction
XLOC_001258	CAPZA1	1:113009162-113214241	-0.416872	0.0655	-0.482373	no	no	no	124.422	93.1982	130.202	protein_coding;processed_transcript	CAPZA1	cytoskeletal protein binding;immune system process;extracellular region;cytoskeleton;organelle;protein complex assembly;macromolecular complex assembly;cellular component assembly;cytoskeleton organization;protein complex;cytosol;cytoplasm;cell;intracellular;cellular_component;response to stress;molecular_function;biological_process
XLOC_001260	MOV10	1:113217042-113243368	1.43671	0.385681	1.05103	yes	no	no	10.286	27.8445	13.4384	processed_transcript;protein_coding	MOV10	helicase activity;immune system process;mRNA processing;signal transduction;organelle;ion binding;biosynthetic process;RNA binding;cytosol;cytoplasm;cell;intracellular;cellular_component;cellular nitrogen compound metabolic process;response to stress;molecular_function;biological_process;
XLOC_001268	LRIG2	1:113615830-113674882	-0.951676	-0.395722	-0.555954	yes	no	yes	7.28919	3.76874	5.54058	protein_coding;processed_transcript	LRIG2	plasma membrane;cytoplasm;cell;intracellular;cellular_component;molecular_function
XLOC_001271	MAGI3	1:113933370-114228545	0.95101	0.978343	-0.0273335	yes	yes	no	3.87447	7.49023	7.63349	protein_coding;processed_transcript	MAGI3	symbiosis, encompassing mutualism through parasitism;cell death;signal transduction;kinase activity;plasma membrane;organelle;nucleus;ion binding;cell;intracellular;cellular_component;molecular_function;biological_process
XLOC_001275	DCLRE1B	1:114437369-114456708	-0.725123	-0.223733	-0.50139	yes	no	no	14.0082	8.4742	11.9959	protein_coding;processed_transcript	DCLRE1B	homeostatic process;microtubule organizing center;cytoskeleton;chromosome;organelle;nucleus;chromosome organization;cell cycle;cytoplasm;cell;intracellular;cellular_component;nuclease activity;cellular nitrogen compound metabolic process;response to stress;DNA metabolic process;molecular_function;biological_process
XLOC_001276	HIPK1	1:114471813-114520426	-0.746986	-1.00341	0.256426	yes	yes	no	24.1961	14.4172	12.0695	protein_coding	HIPK1	cell death;immune system process;anatomical structure formation involved in morphogenesis;cell-cell signaling;cell differentiation;anatomical structure development;embryo development;cellular protein modification process;signal transduction;kinase activity;nucleoplasm;organelle;nucleus;ion binding;biosynthetic process;cytoplasm;cell;intracellular;cellular_component;cellular nitrogen compound meta…
XLOC_001277	OLFML3	1:114522062-114524876	2.35517	-Inf	Inf	no	no	no	0.30295	1.55005	0	protein_coding;processed_transcript	OLFML3	extracellular region;cellular_component;molecular_function;biological_process
XLOC_001294	VANGL1	1:116184573-116240845	0.414381	0.884079	-0.469698	no	yes	no	5.34251	7.12011	9.86006	protein_coding;processed_transcript	VANGL1	cellular_component;molecular_function;biological_process
XLOC_001297	SLC22A15	1:116519118-116612675	0.422773	1.91622	-1.49345	no	no	no	0.10461	0.140231	0.394836	protein_coding;processed_transcript	SLC22A15	transmembrane transport;transmembrane transporter activity;transport;cellular_component;molecular_function;biological_process
XLOC_001298	MAB21L3	1:116654375-116677861	-0.660567	-0.926779	0.266213	yes	yes	no	21.4902	13.5953	11.3045	protein_coding;processed_transcript	MAB21L3
XLOC_001301	ATP1A1	1:116915289-116952883	-0.487829	-0.739952	0.252122	yes	yes	no	121.03	86.3062	72.4679	protein_coding;retained_intron;processed_transcript	ATP1A1	cytoskeletal protein binding;ATPase activity;transmembrane transport;circulatory system process;enzyme binding;endosome;endoplasmic reticulum;plasma membrane;Golgi apparatus;organelle;transmembrane transporter activity;ion binding;transport;protein complex;cytoplasm;cell;intracellular;cellular_component;molecular_function;biological_process;cytoplasmic membrane-bounded vesicle;biosynthetic proces…
XLOC_001307	PTGFRN	1:117452678-117532980	-0.00657243	-1.01614	1.00957	no	yes	yes	21.4203	21.323	10.591	protein_coding;processed_transcript	PTGFRN	endoplasmic reticulum;Golgi apparatus;organelle;cytoplasm;cell;intracellular;cellular_component;molecular_function;biological_process
XLOC_001308	CD101	1:117544381-117579167	-0.0845251	-1.68095	1.59642	no	no	no	1.28807	1.21477	0.40172	protein_coding;processed_transcript	CD101	signal transduction;plasma membrane;hydrolase activity, acting on carbon-nitrogen (but not peptide) bonds;cell;cellular_component;molecular_function;biological_process
XLOC_001309	TTF2	1:117602924-117650075	1.36335	1.23345	0.1299	yes	yes	no	7.01241	18.0417	16.4882	protein_coding;processed_transcript	TTF2	ATPase activity;helicase activity;mRNA processing;DNA binding;nucleoplasm;organelle;nucleus;ion binding;biosynthetic process;protein complex;cytoplasm;cell;intracellular;cellular_component;cellular nitrogen compound metabolic process;molecular_function;biological_process
XLOC_001313	MAN1A2	1:117910070-118071494	0.521898	-0.0672857	0.589184	no	no	yes	14.4539	20.7535	13.7952	protein_coding;processed_transcript	MAN1A2	anatomical structure development;cellular protein modification process;Golgi apparatus;nucleolus;organelle;nucleus;ion binding;biosynthetic process;carbohydrate metabolic process;hydrolase activity, acting on glycosyl bonds;cytoplasm;cell;intracellular;cellular_component;molecular_function;biological_process
XLOC_001315	FAM46C	1:118148555-118170994	-2.00813	0.347432	-2.35556	no	no	no	0.173197	0.0430558	0.220357	protein_coding	FAM46C
XLOC_001316	WDR3	1:118472342-118727846	-1.44278	-1.5566	0.113814	yes	yes	no	119.188	43.8442	40.5183	protein_coding;processed_transcript	WDR3	nuclear envelope;nucleolus;organelle;nucleus;cell;intracellular;cellular_component;molecular_function;
XLOC_001322	HAO2	1:119911401-119936753	Inf	Inf	-2.0673	no	no	no	0	0.372299	1.56031	protein_coding;processed_transcript	HAO2	oxidoreductase activity;ion binding;molecular_function;peroxisome;mitochondrion;organelle;protein complex assembly;cellular amino acid metabolic process;biosynthetic process;small molecule metabolic process;lipid metabolic process;macromolecular complex assembly;cellular component assembly;cytoplasm;cell;intracellular;cellular_component;biological_process
XLOC_001324	HSD3B2	1:119957553-119965658	Inf	Inf	-3.05904	no	no	no	0	0.0734564	0.612197	protein_coding;processed_transcript	HSD3B2	oxidoreductase activity;biosynthetic process;lipid metabolic process;carbohydrate metabolic process;molecular_function;biological_process;endoplasmic reticulum;mitochondrion;isomerase activity;organelle;small molecule metabolic process;cytoplasm;cell;intracellular;cellular_component
XLOC_001331	PHGDH	1:120254509-120286838	-1.02818	-0.482845	-0.545333	yes	yes	yes	168.244	82.4948	120.389	processed_transcript;protein_coding	PHGDH	cell differentiation;anatomical structure development;embryo development;oxidoreductase activity;sulfur compound metabolic process;cellular amino acid metabolic process;biosynthetic process;small molecule metabolic process;cell cycle;cytosol;cytoplasm;cell;intracellular;cellular_component;cellular nitrogen compound metabolic process;molecular_function;biological_process
XLOC_001336	FAM72B	1:120839004-120855681	-0.20134	0.278044	-0.479384	no	no	no	4.55217	3.95922	5.51974	processed_transcript;protein_coding	FAM72B
XLOC_001370	NBPF8	1:144146807-144224481	-2.36187	-2.98131	0.619442	yes	yes	no	8.99027	1.74895	1.13843	protein_coding	NBPF8
XLOC_001371	AL592284.1	1:144339737-144521058	-0.900877	-1.84367	0.942789	yes	yes	no	13.0036	6.96421	3.62296	protein_coding	AL592284.1
XLOC_001374	NBPF9	1:144811743-144830413	-0.153203	-0.188617	0.0354142	no	no	no	8.21655	7.38875	7.20958	protein_coding;processed_transcript	NBPF9
XLOC_001379	AL590452.1	1:144851423-145076186	-0.73319	-0.711251	-0.0219382	no	no	no	2.01838	1.2142	1.23281	protein_coding	AL590452.1
XLOC_001383	NBPF10,NOTCH2NL	1:145209118-145370303	-1.00825	-1.39901	0.390762	yes	yes	no	93.7937	46.6295	35.5656	protein_coding;nonsense_mediated_decay;processed_transcript	NOTCH2NL	extracellular region;cell differentiation;signal transduction;ion binding;cytoplasm;cell;intracellular;cellular_component;molecular_function;biological_process
XLOC_001383	NBPF10,NOTCH2NL	1:145209118-145370303	-1.00825	-1.39901	0.390762	yes	yes	no	93.7937	46.6295	35.5656	protein_coding;nonsense_mediated_decay;processed_transcript	NBPF10
XLOC_001383	NBPF10,NOTCH2NL	1:145209118-145370303	-1.00825	-1.39901	0.390762	yes	yes	no	93.7937	46.6295	35.5656	protein_coding;nonsense_mediated_decay;processed_transcript	RP11-458D21.5	ion binding;molecular_function
XLOC_001386	TXNIP	1:145438468-145442635	-3.0089	-3.13204	0.12314	yes	yes	no	517.465	64.2851	59.0258	protein_coding;processed_transcript;retained_intron	TXNIP	immune system process;enzyme binding;cell differentiation;enzyme regulator activity;anatomical structure development;mitochondrion;signal transduction;organelle;nucleus;nucleocytoplasmic transport;biosynthetic process;protein targeting;transport;cell cycle;cytosol;cytoplasm;cell;intracellular;cellular_component;cellular nitrogen compound metabolic process;response to stress;molecular_function;bio…
XLOC_001387	ANKRD34A	1:145470507-145475646	2.6925	2.08952	0.602976	no	no	no	0.201159	1.30035	0.856145	protein_coding	ANKRD34A	cytoplasm;cell;intracellular;cellular_component;molecular_function
XLOC_001388	LIX1L	1:145477084-145501669	0.133596	0.156512	-0.0229168	no	no	no	13.4139	14.7154	14.951	protein_coding	LIX1L	cellular_component;molecular_function;biological_process
XLOC_001389	RBM8A	1:145507597-145513536	-0.959034	-1.02133	0.0622932	yes	yes	no	264.664	136.144	130.39	retained_intron;protein_coding	RBM8A	mRNA binding;mRNA processing;nucleobase-containing compound catabolic process;nucleoplasm;organelle;nucleus;nucleocytoplasmic transport;biosynthetic process;RNA binding;catabolic process;transport;protein complex;cytosol;cytoplasm;cell;intracellular;cellular_component;cellular nitrogen compound metabolic process;molecular_function;biological_process
XLOC_001390	PEX11B	1:145516251-145523730	-0.390941	-0.131708	-0.259233	no	no	no	9.75147	7.43679	8.90066	protein_coding	PEX11B	peroxisome;mitochondrion;signal transduction;organelle;protein complex assembly;macromolecular complex assembly;cellular component assembly;protein complex;cytoplasm;cell;intracellular;cellular_component;molecular_function;biological_process
XLOC_001391	ITGA10	1:145524890-145543868	2.21688	0.776077	1.4408	no	no	no	0.186746	0.868158	0.319796	protein_coding;retained_intron;processed_transcript	ITGA10	cell adhesion;signal transduction;plasma membrane;ion binding;protein complex;cell;cellular_component;molecular_function;biological_process
XLOC_001393	PIAS3	1:145575232-145589439	2.10805	2.03564	0.0724041	yes	yes	no	2.48955	10.7326	10.2073	protein_coding;retained_intron	PIAS3	ligase activity;cellular protein modification process;organelle;nucleus;cytoplasm;cell;intracellular;cellular_component;molecular_function;biological_process;enzyme binding;ion binding;biosynthetic process;cellular nitrogen compound metabolic process
XLOC_001394	RNF115	1:145611035-145715614	0.629101	0.403812	0.22529	yes	no	no	3.75749	5.81134	4.97116	protein_coding;nonsense_mediated_decay	RNF115	ligase activity;cellular protein modification process;ion binding;cytosol;cytoplasm;cell;intracellular;cellular_component;molecular_function;biological_process;
XLOC_001395	PDZK1	1:145726917-145764074	-0.0334579	1.7483	-1.78176	no	no	no	0.665659	0.650399	2.23637	protein_coding;processed_transcript	PDZK1	plasma membrane organization;cell proliferation;plasma membrane;membrane organization;transport;cytoplasm;cell;intracellular;cellular_component;molecular_function;biological_process
XLOC_001397	GPR89C	1:145883867-145924373	2.00555	2.01871	-0.0131597	no	no	no	0.275144	1.10482	1.11494	protein_coding;retained_intron;nonsense_mediated_decay	GPR89C	cellular_component;
XLOC_001404	NBPF12	1:146373545-146467744	-0.11658	0.295738	-0.412318	no	no	no	1.73711	1.60226	2.13233	protein_coding	NBPF12	cytoplasm;cell;intracellular;cellular_component;
XLOC_001407	CHD1L	1:146714290-146767443	0.0251773	-0.0613679	0.0865452	no	no	no	23.9876	24.4099	22.9886	antisense;processed_transcript;protein_coding	RP11-337C18.10
XLOC_001407	CHD1L	1:146714290-146767443	0.0251773	-0.0613679	0.0865452	no	no	no	23.9876	24.4099	22.9886	antisense;processed_transcript;protein_coding	RP11-337C18.8
XLOC_001407	CHD1L	1:146714290-146767443	0.0251773	-0.0613679	0.0865452	no	no	no	23.9876	24.4099	22.9886	antisense;processed_transcript;protein_coding	CHD1L	ATPase activity;helicase activity;nucleobase-containing compound catabolic process;DNA binding;plasma membrane;organelle;nucleus;chromosome organization;ion binding;catabolic process;small molecule metabolic process;cytoplasm;cell;intracellular;cellular_component;cellular nitrogen compound metabolic process;response to stress;DNA metabolic process;molecular_function;biological_process
XLOC_001415	BCL9	1:147013181-147098017	0.547954	0.319565	0.228389	no	no	no	2.91826	4.26653	3.64185	protein_coding;processed_transcript	BCL9	growth;cell differentiation;anatomical structure development;signal transduction;Golgi apparatus;organelle;nucleus;cytoplasm;cell;intracellular;cellular_component;response to stress;molecular_function;biological_process
XLOC_001422	GPR89B	1:147400505-147465571	0.329214	0.96294	-0.633727	no	no	no	1.16596	1.46483	2.27278	processed_transcript;protein_coding	GPR89B	cytoplasmic membrane-bounded vesicle;homeostatic process;signal transduction;signal transducer activity;Golgi apparatus;organelle;transmembrane transporter activity;transport;cytoplasm;cell;intracellular;cellular_component;molecular_function;biological_process;
XLOC_001445	NBPF15	1:148560842-148596267	0.282051	0.259317	0.0227339	no	no	no	2.54608	3.09583	3.04743	processed_transcript;protein_coding	NBPF15	cytoplasm;cell;intracellular;cellular_component
XLOC_001449	NBPF16	1:148739442-148758311	2.23171	2.09238	0.139323	no	no	no	0.0630516	0.296147	0.268885	protein_coding	NBPF16	cytoplasm;cell;intracellular;cellular_component
XLOC_001474	FAM231D	1:149675977-149676609	-0.761123	-Inf	Inf	no	yes	yes	6.07823	3.58638	0	protein_coding	FAM231D
XLOC_001477	HIST2H4A	1:149804226-149804942	0.481486	0.70177	-0.220284	no	no	no	4.72204	6.59282	7.68039	nonsense_mediated_decay;protein_coding	HIST2H4A	extracellular region;homeostatic process;cytoskeleton;chromosome;DNA binding;signal transduction;nucleolus;nucleoplasm;organelle;nucleus;chromosome organization;protein complex assembly;biosynthetic process;macromolecular complex assembly;cellular component assembly;protein complex;cell;intracellular;cellular_component;cellular nitrogen compound metabolic process;DNA metabolic process;molecular_f…
XLOC_001480	HIST2H2AA4	1:149822642-149823191	-0.00035453	-0.954121	0.953767	no	no	no	0.594946	0.5948	0.307085	protein_coding	HIST2H2AA4	chromosome;DNA binding;organelle;nucleus;chromosome organization;protein complex assembly;macromolecular complex assembly;cellular component assembly;protein complex;cell;intracellular;cellular_component;cellular nitrogen compound metabolic process;DNA metabolic process;molecular_function;biological_process
XLOC_001482	HIST2H2AC	1:149858524-149858961	1.52356	1.46784	0.0557205	yes	yes	no	303.311	872.017	838.98	protein_coding	HIST2H2AC	chromosome;DNA binding;organelle;nucleus;chromosome organization;protein complex assembly;macromolecular complex assembly;cellular component assembly;protein complex;cell;intracellular;cellular_component;cellular nitrogen compound metabolic process;DNA metabolic process;molecular_function;biological_process
XLOC_001483	BOLA1	1:149859018-149872345	2.59815	2.98255	-0.384403	no	no	no	2.35651	14.2689	18.6254	protein_coding;processed_transcript	BOLA1	extracellular region;mitochondrion;organelle;cytoplasm;cell;intracellular;cellular_component
XLOC_001485	VPS45	1:150039368-150117505	0.81828	0.259688	0.558592	yes	no	yes	11.9925	21.1465	14.3577	protein_coding;processed_transcript	VPS45	endosome;Golgi apparatus;organelle;vesicle-mediated transport;transport;cytoplasm;cell;intracellular;cellular_component;response to stress;molecular_function;biological_process
XLOC_001486	PLEKHO1	1:150121372-150132260	0.916947	0.713521	0.203426	no	no	no	2.7571	5.20572	4.52109	protein_coding;processed_transcript;retained_intron	PLEKHO1	;plasma membrane;organelle;nucleus;cytoplasm;cell;intracellular;cellular_component;molecular_function
XLOC_001489	CA14	1:150229553-150237478	-2.09843	-0.736198	-1.36224	no	no	no	1.39447	0.325625	0.837128	protein_coding;retained_intron;nonsense_mediated_decay	CA14	lyase activity;plasma membrane;ion binding;transport;small molecule metabolic process;cell;cellular_component;molecular_function;biological_process;
XLOC_001491	C1orf54	1:150237803-150253327	-0.874548	-1.69968	0.825133	no	no	no	5.46732	2.98201	1.68314	protein_coding	C1orf54	extracellular region;cellular_component;
XLOC_001492	C1orf51	1:150254952-150259505	-2.11764	-3.01722	0.899583	no	no	no	0.998099	0.229986	0.123282	protein_coding;processed_transcript	C1orf51
XLOC_001493	MRPS21	1:150266288-150281414	0.778867	0.300869	0.477998	yes	no	no	53.2127	91.3015	65.552	protein_coding	MRPS21	ribosome;structural molecule activity;structural constituent of ribosome;translation;mitochondrion;organelle;biosynthetic process;cytoplasm;cell;intracellular;cellular_component;molecular_function;biological_process
XLOC_001494	PRPF3	1:150293924-150325671	-2.72132	-1.73013	-0.991193	yes	yes	yes	168.214	25.5072	50.704	protein_coding;processed_transcript	PRPF3	mRNA processing;nucleoplasm;organelle;nucleus;cytoplasm;cell;intracellular;cellular_component;cellular nitrogen compound metabolic process;molecular_function;biological_process
XLOC_001495	RPRD2	1:150337125-150449042	-0.726471	-0.0721509	-0.654321	yes	no	yes	28.8116	17.4132	27.4061	processed_transcript;protein_coding	RPRD2	nucleoplasm;organelle;nucleus;protein complex;cell;intracellular;cellular_component;
XLOC_001496	TARS2	1:150459886-150480078	0.263697	0.0981932	0.165504	no	no	no	13.5697	16.2911	14.5254	protein_coding;retained_intron;nonsense_mediated_decay;processed_transcript	TARS2	ligase activity;translation;tRNA metabolic process;ion binding;cellular amino acid metabolic process;biosynthetic process;small molecule metabolic process;cytoplasm;cell;intracellular;cellular_component;cellular nitrogen compound metabolic process;molecular_function;biological_process;mitochondrion;organelle;mitochondrion organization;
XLOC_001497	ECM1	1:150480551-150486265	-0.898753	0.526863	-1.42562	no	no	no	0.262205	0.140634	0.377783	processed_transcript;protein_coding	ECM1	extracellular space;proteinaceous extracellular matrix;extracellular region;anatomical structure formation involved in morphogenesis;enzyme binding;anatomical structure development;signal transduction;signal transducer activity;cellular_component;response to stress;molecular_function;biological_process
XLOC_001499	ADAMTSL4,AL356356.1	1:150521883-150533413	-1.28043	-2.28358	1.00316	no	no	no	1.50892	0.621182	0.309912	protein_coding;processed_transcript;retained_intron	AL356356.1
XLOC_001499	ADAMTSL4,AL356356.1	1:150521883-150533413	-1.28043	-2.28358	1.00316	no	no	no	1.50892	0.621182	0.309912	protein_coding;processed_transcript;retained_intron	ADAMTSL4	extracellular matrix organization;peptidase activity;cell death;proteinaceous extracellular matrix;extracellular region;enzyme binding;cellular_component;molecular_function;biological_process
XLOC_001505	SETDB1	1:150898738-150947479	-0.616048	0.0155173	-0.631565	no	no	no	24.8855	16.2367	25.1546	protein_coding;processed_transcript;retained_intron;nonsense_mediated_decay	SETDB1	cell proliferation;growth;anatomical structure development;embryo development;organelle;nucleus;cell;intracellular;cellular_component;biological_process;chromosome;cellular protein modification process;DNA binding;methyltransferase activity;plasma membrane;Golgi apparatus;chromosome organization;ion binding;biosynthetic process;cytoplasm;cellular nitrogen compound metabolic process;molecular_func…
XLOC_001508	ANXA9	1:150954492-150968110	2.18163	0.602849	1.57878	yes	no	yes	0.72811	3.30319	1.10579	protein_coding;processed_transcript	ANXA9	lipid binding;cell adhesion;signal transducer activity;ion binding;cytosol;cytoplasm;cell;intracellular;cellular_component;molecular_function;biological_process
XLOC_001509	PRUNE	1:150980952-151008189	-0.0866366	0.676457	-0.763093	no	no	yes	9.49994	8.94625	15.1829	processed_transcript;protein_coding	PRUNE	cytoplasm;cell;intracellular;cellular_component;molecular_function;organelle;nucleus;ion binding
XLOC_001510	BNIPL	1:151009045-151020076	-0.495966	0.350732	-0.846698	no	no	no	1.20237	0.852582	1.53327	protein_coding;nonsense_mediated_decay;processed_transcript	BNIPL	cell death;organelle;nucleus;cytosol;cytoplasm;cell;intracellular;cellular_component;molecular_function;biological_process;
XLOC_001511	C1orf56	1:151020215-151042801	1.37511	0.990341	0.38477	no	no	no	1.71693	4.4535	3.41094	protein_coding;processed_transcript	C1orf56	extracellular region;cellular_component
XLOC_001512	MLLT11	1:151020215-151042801	0.00821558	-0.557155	0.565371	no	no	no	10.45	10.5096	7.10222	protein_coding	MLLT11	cell death;signal transduction;cell;intracellular;cellular_component;molecular_function;biological_process
XLOC_001513	GABPB2	1:151043079-151098018	1.10019	1.88821	-0.788018	yes	yes	no	2.10373	4.51002	7.78745	processed_transcript;protein_coding	GABPB2	DNA binding;organelle;nucleus;biosynthetic process;cell;intracellular;cellular_component;cellular nitrogen compound metabolic process;molecular_function;biological_process
XLOC_001514	SCNM1,TNFAIP8L2	1:151129104-151148492	0.174327	0.853683	-0.679356	no	no	no	32.7902	37.0017	59.2555	protein_coding;processed_transcript	SCNM1	mRNA processing;nucleoplasm;organelle;nucleus;ion binding;cell;intracellular;cellular_component;cellular nitrogen compound metabolic process;molecular_function;biological_process
XLOC_001514	SCNM1,TNFAIP8L2	1:151129104-151148492	0.174327	0.853683	-0.679356	no	no	no	32.7902	37.0017	59.2555	protein_coding;processed_transcript	TNFAIP8L2	immune system process;cytoplasm;cell;intracellular;cellular_component;response to stress;biological_process
XLOC_001515	PIP5K1A	1:151170424-151222012	-0.822791	-0.917976	0.0951857	yes	yes	no	62.645	35.4162	33.1549	protein_coding;nonsense_mediated_decay;retained_intron;processed_transcript	PIP5K1A	;cell junction organization;plasma membrane organization;cell motility;locomotion;cell adhesion;enzyme binding;cell differentiation;anatomical structure development;signal transduction;kinase activity;plasma membrane;nucleoplasm;organelle;nucleus;ion binding;biosynthetic process;membrane organization;vesicle-mediated transport;protein targeting;transport;small molecule metabolic process;lipid met…
XLOC_001516	PSMD4	1:151227178-151239955	-0.543764	-0.192634	-0.35113	no	no	no	213.298	146.318	186.637	protein_coding;retained_intron;processed_transcript;nonsense_mediated_decay	PSMD4	symbiosis, encompassing mutualism through parasitism;cell death;immune system process;cellular protein modification process;signal transduction;nucleoplasm;organelle;nucleus;catabolic process;small molecule metabolic process;cell cycle;protein complex;cytosol;cytoplasm;cell;intracellular;cellular_component;cellular nitrogen compound metabolic process;response to stress;molecular_function;biologic…
XLOC_001517	ZNF687	1:151252499-151300191	-0.677176	-0.011635	-0.665541	no	no	no	13.8097	8.63641	13.6988	protein_coding;nonsense_mediated_decay;retained_intron	ZNF687	;DNA binding;nucleolus;organelle;nucleus;ion binding;biosynthetic process;cell;intracellular;cellular_component;cellular nitrogen compound metabolic process;molecular_function;biological_process
XLOC_001521	PSMB4	1:151372009-151374420	-0.0501105	-0.100639	0.0505287	no	no	no	325.136	314.037	303.229	protein_coding;retained_intron	PSMB4	symbiosis, encompassing mutualism through parasitism;peptidase activity;cell death;immune system process;lipid binding;cellular protein modification process;signal transduction;nucleoplasm;organelle;nucleus;catabolic process;small molecule metabolic process;cell cycle;protein complex;cytosol;cytoplasm;cell;intracellular;cellular_component;cellular nitrogen compound metabolic process;response to s…
XLOC_001523	CGN	1:151482985-151511168	4.88413	3.73724	1.14688	no	no	no	0.0498143	1.47103	0.664319	protein_coding;retained_intron	CGN	cellular_component;cytoskeletal protein binding;cytoskeleton;signal transduction;organelle;protein complex;cell;intracellular;molecular_function;biological_process;
XLOC_001524	TUFT1	1:151512780-151556059	-1.45146	-0.118734	-1.33272	yes	no	yes	12.9568	4.73768	11.9332	protein_coding;retained_intron;sense_intronic	TUFT1	structural molecule activity;extracellular region;anatomical structure development;cytoplasm;cell;intracellular;cellular_component;molecular_function;biological_process;
XLOC_001524	TUFT1	1:151512780-151556059	-1.45146	-0.118734	-1.33272	yes	no	yes	12.9568	4.73768	11.9332	protein_coding;retained_intron;sense_intronic	RP11-74C1.4
XLOC_001527	SNX27	1:151584557-151671567	0.503194	-0.399431	0.902624	no	no	yes	9.93085	14.0755	7.52915	nonsense_mediated_decay;protein_coding;processed_transcript	SNX27	;vacuolar transport;immune system process;lipid binding;endosome;signal transduction;plasma membrane;organelle;nucleus;ion binding;vesicle-mediated transport;transport;protein complex;cytosol;cytoplasm;cell;intracellular;cellular_component;molecular_function;biological_process
XLOC_001533	OAZ3	1:151732118-151743808	-0.966215	0.0499139	-1.01613	no	no	no	6.1199	3.13245	6.33534	protein_coding;sense_intronic;processed_transcript	RP11-98D18.2
XLOC_001533	OAZ3	1:151732118-151743808	-0.966215	0.0499139	-1.01613	no	no	no	6.1199	3.13245	6.33534	protein_coding;sense_intronic;processed_transcript	OAZ3	enzyme regulator activity;organelle;nucleus;small molecule metabolic process;cytosol;cytoplasm;cell;intracellular;cellular_component;cellular nitrogen compound metabolic process;molecular_function;reproduction;biological_process;
XLOC_001579	S100A1	1:153591274-153618782	2.29908	-Inf	Inf	no	no	no	0.674521	3.3196	0	protein_coding;processed_transcript	S100A1	enzyme binding;endoplasmic reticulum;signal transduction;organelle;nucleus;ion binding;protein complex;cytoplasm;cell;intracellular;cellular_component;molecular_function;biological_process
XLOC_001580	CHTOP	1:153591274-153618782	-1.49434	-1.19562	-0.298718	yes	yes	no	125.65	44.5988	54.8588	protein_coding;processed_transcript	CHTOP	nucleoplasm;organelle;nucleus;nucleocytoplasmic transport;biosynthetic process;RNA binding;transport;protein complex;cell;intracellular;cellular_component;cellular nitrogen compound metabolic process;molecular_function;biological_process;
XLOC_001581	SNAPIN	1:153631129-153634306	0.958785	1.49928	-0.5405	yes	yes	no	15.6647	30.4471	44.2845	protein_coding;processed_transcript	SNAPIN	cytoskeleton-dependent intracellular transport;symbiosis, encompassing mutualism through parasitism;pigmentation;developmental maturation;neurological system process;cell-cell signaling;cytoplasmic membrane-bounded vesicle;cell differentiation;anatomical structure development;Golgi apparatus;nucleolus;organelle;nucleus;membrane organization;vesicle-mediated transport;transport;protein complex;cyt…
XLOC_001582	NPR1	1:153651112-153666468	1.025	-1.64487	2.66987	no	no	no	0.468115	0.952596	0.149692	protein_coding;processed_transcript;retained_intron	NPR1	circulatory system process;lyase activity;enzyme binding;cellular protein modification process;signal transduction;kinase activity;signal transducer activity;plasma membrane;ion binding;biosynthetic process;transport;small molecule metabolic process;cell;cellular_component;cellular nitrogen compound metabolic process;molecular_function;biological_process
XLOC_001584	INTS3	1:153700542-153746555	-0.150599	-0.402311	0.251712	no	no	no	23.421	21.0994	17.7214	protein_coding;retained_intron;processed_transcript;nonsense_mediated_decay	INTS3	nucleoplasm;organelle;nucleus;cell cycle;protein complex;cell;intracellular;cellular_component;cellular nitrogen compound metabolic process;response to stress;DNA metabolic process;molecular_function;biological_process;
XLOC_001585	SLC27A3	1:153746829-153752633	0.684867	1.47293	-0.788064	no	no	no	1.88855	3.03595	5.24234	protein_coding;processed_transcript;retained_intron	SLC27A3	ligase activity;transferase activity, transferring acyl groups;mitochondrion;organelle;small molecule metabolic process;lipid metabolic process;cytoplasm;cell;intracellular;cellular_component;molecular_function;biological_process
XLOC_001589	CREB3L4	1:153940345-153950164	0.852452	1.95689	-1.10444	no	no	no	2.03751	3.67887	7.91014	processed_transcript;protein_coding	CREB3L4	nucleic acid binding transcription factor activity;DNA binding;molecular_function;biological_process;endoplasmic reticulum;Golgi apparatus;organelle;nucleus;biosynthetic process;cytoplasm;cell;intracellular;cellular_component;cellular nitrogen compound metabolic process;response to stress;reproduction;
XLOC_001591	RPS27	1:153963234-153964626	-0.777519	-0.914078	0.136559	yes	yes	no	4837.29	2821.92	2567.07	protein_coding;processed_transcript	RPS27	symbiosis, encompassing mutualism through parasitism;ribosome;structural molecule activity;structural constituent of ribosome;cell proliferation;translation;nucleobase-containing compound catabolic process;DNA binding;organelle;nucleus;ion binding;biosynthetic process;membrane organization;catabolic process;protein targeting;transport;cell cycle;cytosol;cytoplasm;cell;intracellular;cellular_compo…
XLOC_001594	UBAP2L	1:154179181-154243986	-0.73582	-0.121302	-0.614518	no	no	no	103.559	62.1849	95.208	protein_coding;processed_transcript;snoRNA	UBAP2L	nucleoplasm;organelle;nucleus;protein complex;cell;intracellular;cellular_component;molecular_function;reproduction;biological_process;
XLOC_001594	UBAP2L	1:154179181-154243986	-0.73582	-0.121302	-0.614518	no	no	no	103.559	62.1849	95.208	protein_coding;processed_transcript;snoRNA	SNORA58
XLOC_001596	HAX1	1:154244986-154248351	1.35311	2.4223	-1.06919	yes	yes	yes	25.7748	65.8449	138.159	protein_coding;nonsense_mediated_decay;retained_intron	HAX1	nuclear envelope;cytoplasmic membrane-bounded vesicle;endoplasmic reticulum;mitochondrion;cytoskeleton;organelle;nucleus;protein complex;cytoplasm;cell;intracellular;cellular_component;molecular_function;biological_process;
XLOC_001601	ATP8B2	1:154298028-154323783	0.185054	-0.26229	0.447344	no	no	no	8.96648	10.1936	7.47592	protein_coding;retained_intron;processed_transcript	ATP8B2	ATPase activity;transmembrane transport;nucleobase-containing compound catabolic process;plasma membrane;transmembrane transporter activity;ion binding;catabolic process;transport;small molecule metabolic process;cell;cellular_component;cellular nitrogen compound metabolic process;molecular_function;biological_process
XLOC_001603	IL6R	1:154377668-154441926	1.11031	1.03185	0.0784615	no	no	no	2.06923	4.46732	4.23085	protein_coding;processed_transcript;retained_intron	IL6R	extracellular space;cell death;immune system process;cell motility;locomotion;extracellular region;enzyme binding;anatomical structure development;signal transduction;signal transducer activity;plasma membrane;protein complex;cell;cellular_component;response to stress;molecular_function;biological_process
XLOC_001605	TDRD10	1:154474694-154520623	-0.983879	-1.03639	0.0525124	no	no	no	0.151852	0.076779	0.0740345	protein_coding;processed_transcript	TDRD10	RNA binding;molecular_function
XLOC_001607	CHRNB2	1:154540256-154552502	1.78875	1.37407	0.414679	no	no	no	0.124136	0.428911	0.321763	protein_coding	CHRNB2	immune system process;neurological system process;cell-cell signaling;cell differentiation;cell morphogenesis;anatomical structure development;signal transduction;signal transducer activity;plasma membrane;transmembrane transporter activity;ion binding;transport;protein complex;cell;cellular_component;response to stress;molecular_function;biological_process
XLOC_001611	CKS1B	1:154947128-154951725	-0.712333	-0.865903	0.15357	yes	yes	no	283.503	173.031	155.559	protein_coding;processed_transcript	CKS1B	enzyme regulator activity;kinase activity;cell cycle;molecular_function;biological_process;cell proliferation;nucleoplasm;organelle;nucleus;cell division;cell;intracellular;cellular_component
XLOC_001613	FLAD1	1:154955827-154965587	-0.0384383	0.175886	-0.214324	no	no	no	32.3868	31.5353	36.586	processed_transcript;protein_coding	FLAD1	cofactor metabolic process;nucleotidyltransferase activity;biosynthetic process;small molecule metabolic process;cellular nitrogen compound metabolic process;molecular_function;biological_process;mitochondrion;organelle;ion binding;cytosol;cytoplasm;cell;intracellular;cellular_component;
XLOC_001614	LENEP	1:154966063-154966618	-1.00023	-0.879666	-0.120559	no	no	no	0.585908	0.292908	0.318437	nonsense_mediated_decay;protein_coding	LENEP	DNA binding;molecular_function;biological_process
XLOC_001615	ZBTB7B	1:154975126-154990998	-1.21773	-2.1283	0.910574	yes	yes	yes	37.7098	16.2137	8.62526	protein_coding;processed_transcript	ZBTB7B	nucleic acid binding transcription factor activity;cell differentiation;anatomical structure development;DNA binding;organelle;nucleus;ion binding;biosynthetic process;cell;intracellular;cellular_component;cellular nitrogen compound metabolic process;molecular_function;biological_process
XLOC_001616	ADAM15,DCST1	1:155006299-155023406	Inf	Inf	1.1958	no	no	no	93.546	77.2227	52.8006	nonsense_mediated_decay;protein_coding;retained_intron;processed_transcript	DCST1	cellular_component;ion binding;molecular_function
XLOC_001616	ADAM15,DCST1	1:155006299-155023406	Inf	Inf	1.1958	no	no	no	93.546	77.2227	52.8006	nonsense_mediated_decay;protein_coding;retained_intron;processed_transcript	ADAM15	peptidase activity;growth;anatomical structure formation involved in morphogenesis;cell adhesion;cytoplasmic membrane-bounded vesicle;cell differentiation;cell morphogenesis;anatomical structure development;organelle;ion binding;catabolic process;cytoplasm;cell;intracellular;cellular_component;response to stress;molecular_function;biological_process
XLOC_001617	EFNA3,EFNA4	1:155036206-155060014	1.61008	0.552795	1.05729	yes	no	yes	3.84299	11.7315	5.63738	protein_coding;processed_transcript	EFNA4	extracellular region;cell-cell signaling;kinase activity;signal transducer activity;plasma membrane;cell;cellular_component;molecular_function;biological_process
XLOC_001617	EFNA3,EFNA4	1:155036206-155060014	1.61008	0.552795	1.05729	yes	no	yes	3.84299	11.7315	5.63738	protein_coding;processed_transcript	EFNA3	cell-cell signaling;signal transduction;kinase activity;signal transducer activity;plasma membrane;cell;cellular_component;molecular_function;biological_process
XLOC_001619	EFNA1	1:155099935-155107333	-1.51839	-1.09715	-0.42124	yes	yes	no	46.3734	16.1879	21.6768	protein_coding;processed_transcript	EFNA1	cell motility;locomotion;extracellular region;anatomical structure formation involved in morphogenesis;cell adhesion;cell-cell signaling;cell differentiation;cell morphogenesis;anatomical structure development;embryo development;signal transduction;plasma membrane;cell;cellular_component;molecular_function;biological_process
XLOC_001620	SLC50A1	1:155107819-155111329	1.69392	1.34974	0.344179	yes	yes	no	12.7589	41.2795	32.5182	protein_coding;processed_transcript;retained_intron	SLC50A1	plasma membrane;transport;cell;cellular_component;biological_process;Golgi apparatus;organelle;nucleus;transmembrane transporter activity;cytoplasm;intracellular;molecular_function
XLOC_001623	TRIM46	1:155141883-155162706	0.0458849	0.225893	-0.180008	no	no	no	0.706466	0.729296	0.826213	protein_coding;processed_transcript	TRIM46	ion binding;cell;intracellular;cellular_component;molecular_function
XLOC_001626	MTX1	1:155178489-155183615	0.440442	0.842041	-0.4016	no	yes	no	13.9197	18.8892	24.9521	protein_coding;nonsense_mediated_decay;retained_intron;processed_transcript	MTX1	mitochondrion;organelle;protein targeting;transport;cytoplasm;cell;intracellular;cellular_component;biological_process;mitochondrion organization
XLOC_001628	HCN3	1:155232658-155271225	0.735534	0.350231	0.385303	no	no	no	0.406171	0.676281	0.517773	protein_coding;processed_transcript	HCN3	transmembrane transport;neurological system process;cell-cell signaling;plasma membrane;transmembrane transporter activity;ion binding;transport;cell;cellular_component;molecular_function;biological_process
XLOC_001629	FDPS	1:155278538-155290457	0.761688	-0.323258	1.08495	yes	no	yes	54.225	91.937	43.34	protein_coding;processed_transcript	FDPS	symbiosis, encompassing mutualism through parasitism;mitochondrion;organelle;nucleus;ion binding;biosynthetic process;small molecule metabolic process;lipid metabolic process;cytosol;cytoplasm;cell;intracellular;cellular_component;transferase activity, transferring alkyl or aryl (other than methyl) groups;molecular_function;biological_process
XLOC_001630	RUSC1	1:155290686-155300905	1.04597	0.906159	0.139812	yes	yes	no	7.98709	16.4914	14.9682	protein_coding;processed_transcript	RUSC1	molecular_function;protein binding, bridging;cytoskeletal protein binding;cytoplasmic membrane-bounded vesicle;endosome;cytoskeleton;cellular protein modification process;plasma membrane;Golgi apparatus;organelle;nucleus;protein complex;cytoplasm;cell;intracellular;cellular_component;biological_process
XLOC_001635	MSTO1	1:155579978-155718153	-1.49714	-1.61813	0.120992	no	no	no	32.5544	11.5326	10.6048	protein_coding;processed_transcript;retained_intron;nonsense_mediated_decay;unprocessed_pseudogene	MSTO1	;mitochondrion;organelle;cytoplasm;cell;intracellular;cellular_component;molecular_function;biological_process;mitochondrion organization
XLOC_001635	MSTO1	1:155579978-155718153	-1.49714	-1.61813	0.120992	no	no	no	32.5544	11.5326	10.6048	protein_coding;processed_transcript;retained_intron;nonsense_mediated_decay;unprocessed_pseudogene	MSTO2P
XLOC_001636	DAP3	1:155579978-155718153	-0.0913825	0.162065	-0.253448	no	no	no	118.272	111.012	132.333	processed_transcript;protein_coding;retained_intron	DAP3	;ribosome;cell death;mitochondrion;signal transduction;nucleolus;organelle;nucleus;cytoplasm;cell;intracellular;cellular_component;molecular_function;biological_process;mitochondrion organization
XLOC_001638	SYT11	1:155829299-155854990	-0.187404	2.07759	-2.265	no	no	no	0.199147	0.174887	0.840603	protein_coding	SYT11	cytoplasmic membrane-bounded vesicle;plasma membrane;organelle;ion binding;cytoplasm;cell;intracellular;cellular_component;molecular_function
XLOC_001640	RXFP4	1:155911479-155912625	Inf	0	Inf	no	no	no	0	0.125538	0	protein_coding	RXFP4	signal transduction;signal transducer activity;plasma membrane;cell;cellular_component;molecular_function;biological_process
XLOC_001643	LAMTOR2	1:156024542-156028301	0.616644	0.337276	0.279367	yes	no	no	40.0783	61.4522	50.6337	protein_coding;processed_transcript	LAMTOR2	lysosome;structural molecule activity;growth;endosome;vacuole;organelle;protein complex;cytoplasm;cell;intracellular;cellular_component;molecular_function;biological_process
XLOC_001646	LMNA	1:156052368-156109880	-0.689536	-0.514684	-0.174852	yes	yes	no	203.595	126.24	142.506	processed_transcript;protein_coding;nonsense_mediated_decay;retained_intron	LMNA	nuclear envelope;structural molecule activity;cell death;cell differentiation;anatomical structure development;cytoskeleton;signal transduction;nucleoplasm;organelle;nucleus;nucleocytoplasmic transport;membrane organization;protein targeting;transport;cell cycle;cytoskeleton organization;protein complex;cytosol;cytoplasm;cell;intracellular;cellular_component;response to stress;molecular_function;…
XLOC_001648	SLC25A44	1:156163879-156182587	-0.139553	-0.0847557	-0.0547976	no	no	no	10.9115	9.90547	10.2889	protein_coding;processed_transcript	SLC25A44	transmembrane transport;mitochondrion;organelle;transport;cytoplasm;cell;intracellular;cellular_component;biological_process
XLOC_001649	BGLAP,PMF1,PMF1-BGLAP	1:156182772-156213123	0.543585	1.04995	-0.506361	yes	yes	yes	36.5767	53.3138	75.7303	protein_coding;nonsense_mediated_decay;retained_intron	BGLAP	extracellular space;structural molecule activity;extracellular region;cell adhesion;aging;cell differentiation;anatomical structure development;endoplasmic reticulum;Golgi apparatus;organelle;ion binding;cytoplasm;cell;intracellular;cellular_component;molecular_function;biological_process
XLOC_001649	BGLAP,PMF1,PMF1-BGLAP	1:156182772-156213123	0.543585	1.04995	-0.506361	yes	yes	yes	36.5767	53.3138	75.7303	protein_coding;nonsense_mediated_decay;retained_intron	PMF1-BGLAP
XLOC_001649	BGLAP,PMF1,PMF1-BGLAP	1:156182772-156213123	0.543585	1.04995	-0.506361	yes	yes	yes	36.5767	53.3138	75.7303	protein_coding;nonsense_mediated_decay;retained_intron	PMF1	protein binding transcription factor activity;chromosome;organelle;nucleus;cell division;mitosis;chromosome segregation;biosynthetic process;cell cycle;protein complex;cytosol;cytoplasm;cell;intracellular;cellular_component;cellular nitrogen compound metabolic process;molecular_function;biological_process;
XLOC_001650	TMEM79	1:156252738-156262234	0.274286	2.18842	-1.91413	no	yes	yes	0.947734	1.14619	4.31982	processed_transcript;protein_coding	TMEM79	lysosome;developmental maturation;cell differentiation;homeostatic process;anatomical structure development;vacuole;organelle;vesicle-mediated transport;transport;cytoplasm;cell;intracellular;cellular_component;biological_process;
XLOC_001652	TSACC	1:156278758-156337664	-0.221279	-0.124937	-0.0963417	no	no	no	4.76673	4.08893	4.3713	protein_coding	TSACC	cytoplasm;cell;intracellular;cellular_component;molecular_function;
XLOC_001653	RHBG	1:156339002-156355011	-2.38877	-1.67263	-0.71614	no	no	no	1.43053	0.273153	0.448731	retained_intron;protein_coding;nonsense_mediated_decay;processed_transcript	RHBG	;cytoskeletal protein binding;transmembrane transport;cytoplasmic membrane-bounded vesicle;cytoskeleton;plasma membrane;organelle;transmembrane transporter activity;transport;cytoplasm;cell;intracellular;cellular_component;molecular_function;biological_process
XLOC_001659	APOA1BP	1:156561553-156564091	0.496162	0.22584	0.270322	yes	no	no	77.1658	108.839	90.2421	protein_coding;processed_transcript	APOA1BP	;extracellular space;extracellular region;cilium;mitochondrion;isomerase activity;organelle;ion binding;protein complex assembly;macromolecular complex assembly;cellular component assembly;cytoplasm;cell;intracellular;cellular_component;molecular_function;biological_process
XLOC_001660	HAPLN2	1:156589085-156595517	Inf	Inf	0.926151	no	no	no	0	0.314699	0.165613	protein_coding;processed_transcript	HAPLN2	proteinaceous extracellular matrix;extracellular region;cell adhesion;cellular_component;molecular_function;biological_process
XLOC_001661	BCAN	1:156611181-156629320	0.817047	-0.437003	1.25405	no	no	no	0.444776	0.783604	0.328541	protein_coding;nonsense_mediated_decay;retained_intron	BCAN	proteinaceous extracellular matrix;extracellular region;anatomical structure development;cellular_component;molecular_function;biological_process;extracellular matrix organization;lysosome;cell adhesion;vacuole;Golgi apparatus;organelle;sulfur compound metabolic process;biosynthetic process;catabolic process;small molecule metabolic process;carbohydrate metabolic process;cytoplasm;cell;intracellu…
XLOC_001662	RRNAD1	1:156691682-156706741	-0.252013	0.289734	-0.541746	no	no	no	8.27392	6.94781	10.1142	protein_coding;retained_intron;processed_transcript	RRNAD1	methyltransferase activity;molecular_function;cellular_component;
XLOC_001663	PRCC	1:156737291-156770607	-1.59759	-1.29533	-0.302268	yes	yes	no	71.1876	23.5223	29.005	processed_transcript;protein_coding;retained_intron	PRCC	organelle;nucleus;cell cycle;cell;intracellular;cellular_component;molecular_function;biological_process;
XLOC_001664	NTRK1	1:156776034-156851642	Inf	0	Inf	no	no	no	0	0.302451	0	processed_transcript;protein_coding;nonsense_mediated_decay;retained_intron	NTRK1	cell death;immune system process;locomotion;neurological system process;aging;cell differentiation;cell morphogenesis;endosome;anatomical structure development;cellular protein modification process;signal transduction;kinase activity;signal transducer activity;plasma membrane;organelle;ion binding;protein complex;cytoplasm;cell;intracellular;cellular_component;response to stress;molecular_functio…
XLOC_001665	PEAR1	1:156863511-156886226	0.598207	0.648013	-0.0498061	no	no	no	0.101337	0.153407	0.158795	nonsense_mediated_decay;protein_coding;retained_intron	PEAR1	molecular_function;plasma membrane;vesicle-mediated transport;transport;cell;cellular_component;biological_process
XLOC_001675	KIRREL	1:157963062-158070052	-0.0732275	-0.112655	0.0394278	no	no	no	22.0665	20.9744	20.409	protein_coding	KIRREL	molecular_function;cytoskeletal protein binding;cell adhesion;plasma membrane;cytoplasm;cell;intracellular;cellular_component;biological_process
XLOC_001692	PYHIN1	1:158900585-158946844	-2.54144	-0.575737	-1.96571	no	no	no	0.480788	0.0825854	0.322582	protein_coding;processed_transcript	PYHIN1	;nucleoplasm;organelle;nucleus;cell cycle;cell;intracellular;cellular_component;biological_process
XLOC_001693	IFI16	1:158969757-159024945	0.561489	0.110568	0.450921	no	no	no	9.55282	14.098	10.3137	protein_coding;retained_intron	IFI16	;cell death;cell proliferation;immune system process;transcription factor binding;cell differentiation;anatomical structure development;DNA binding;signal transduction;nucleolus;nucleoplasm;organelle;nucleus;biosynthetic process;catabolic process;cytosol;cytoplasm;cell;intracellular;cellular_component;cellular nitrogen compound metabolic process;response to stress;molecular_function;biological_pr…
XLOC_001708	DUSP23	1:159750721-159752333	0.564625	0.860237	-0.295612	no	no	no	3.99967	5.91552	7.26074	protein_coding	DUSP23	phosphatase activity;cellular protein modification process;organelle;nucleus;cytosol;cytoplasm;cell;intracellular;cellular_component;molecular_function;biological_process
XLOC_001710	SLAMF8	1:159796539-159832447	Inf	0	Inf	no	no	no	0	0.169639	0	protein_coding;processed_transcript	SLAMF8	homeostatic process;cellular_component;response to stress;molecular_function;biological_process
XLOC_001715	KCNJ9	1:160051359-160060353	Inf	0	Inf	no	no	no	0	0.0310122	0	protein_coding	KCNJ9	neurological system process;cell-cell signaling;plasma membrane;transmembrane transporter activity;transport;cell;cellular_component;molecular_function;biological_process
XLOC_001718	CASQ1	1:160160284-160171676	-0.956102	-1.95373	0.997623	no	no	no	1.06405	0.54846	0.274682	protein_coding;retained_intron	CASQ1	transmembrane transport;anatomical structure development;endoplasmic reticulum;mitochondrion;signal transduction;plasma membrane;Golgi apparatus;organelle;ion binding;transport;cytoplasm;cell;intracellular;cellular_component;response to stress;molecular_function;biological_process
XLOC_001719	PEA15	1:160175126-160185166	-1.20342	-0.669317	-0.534106	yes	yes	no	33.111	14.3782	20.8203	protein_coding;miRNA;processed_transcript	AL121987.1
XLOC_001719	PEA15	1:160175126-160185166	-1.20342	-0.669317	-0.534106	yes	yes	no	33.111	14.3782	20.8203	protein_coding;miRNA;processed_transcript	PEA15	cell death;cytoskeleton;organelle;transport;protein complex;cytoplasm;cell;intracellular;cellular_component;molecular_function;biological_process
XLOC_001722	NCSTN	1:160259062-160328742	-0.052141	0.126675	-0.178816	no	no	no	35.3778	34.1221	38.6246	protein_coding;processed_transcript	NCSTN	lysosome;peptidase activity;protein maturation;cell death;cell proliferation;immune system process;cytoplasmic membrane-bounded vesicle;homeostatic process;endoplasmic reticulum;vacuole;signal transduction;plasma membrane;Golgi apparatus;organelle;cytoplasm;cell;intracellular;cellular_component;cellular nitrogen compound metabolic process;molecular_function;biological_process
XLOC_001723	NHLH1	1:160336856-160342638	Inf	Inf	-1.44183	no	no	no	0	0.148453	0.403296	protein_coding	NHLH1	cell differentiation;anatomical structure development;DNA binding;organelle;nucleus;biosynthetic process;cell;intracellular;cellular_component;cellular nitrogen compound metabolic process;molecular_function;biological_process
XLOC_001737	KLHDC9	1:161068183-161070136	2.50834	1.87634	0.632	no	no	no	0.200441	1.14044	0.735905	processed_transcript;retained_intron;protein_coding	KLHDC9
XLOC_001738	NIT1	1:161070345-161102478	1.98011	1.71985	0.260254	no	no	no	3.6546	14.4182	12.0384	processed_transcript;protein_coding	NIT1	mitochondrion;organelle;hydrolase activity, acting on carbon-nitrogen (but not peptide) bonds;cytoplasm;cell;intracellular;cellular_component;molecular_function;biological_process
XLOC_001739	UFC1	1:161123541-161128646	-0.0217425	0.46965	-0.491393	no	no	no	54.6372	53.8199	75.6602	processed_transcript;protein_coding	UFC1	ligase activity;cellular protein modification process;response to stress;molecular_function;biological_process
XLOC_001740	USP21	1:161129239-161135513	0.689412	0.617196	0.0722154	no	no	no	6.14557	9.9105	9.42663	protein_coding;processed_transcript;retained_intron	USP21	catabolic process;biological_process;peptidase activity;protein binding transcription factor activity;cellular protein modification process;organelle;nucleus;chromosome organization;ion binding;biosynthetic process;cytoplasm;cell;intracellular;cellular_component;cellular nitrogen compound metabolic process;molecular_function;
XLOC_001741	PPOX	1:161136199-161147287	2.3749	2.29383	0.0810738	yes	yes	no	1.63931	8.50309	8.03843	protein_coding;processed_transcript;retained_intron;nonsense_mediated_decay	PPOX	cofactor metabolic process;mitochondrion;organelle;oxidoreductase activity;ion binding;biosynthetic process;small molecule metabolic process;cytoplasm;cell;intracellular;cellular_component;cellular nitrogen compound metabolic process;molecular_function;biological_process;
XLOC_001742	NDUFS2	1:161169104-161184185	-0.716562	-0.596154	-0.120408	yes	yes	no	92.7352	56.4336	61.3457	processed_transcript;protein_coding	NDUFS2	generation of precursor metabolites and energy;mitochondrion;organelle;oxidoreductase activity;ion binding;small molecule metabolic process;protein complex;cytoplasm;cell;intracellular;cellular_component;response to stress;molecular_function;biological_process
XLOC_001743	FCER1G	1:161185068-161193421	Inf	Inf	-1.175	no	no	no	0	0.284931	0.643354	processed_transcript;protein_coding	FCER1G	;immune system process;cell motility;locomotion;signal transduction;signal transducer activity;plasma membrane;membrane organization;vesicle-mediated transport;transport;protein complex;cell;cellular_component;response to stress;molecular_function;biological_process
XLOC_001745	TOMM40L	1:161195792-161208092	-0.226981	-0.30357	0.0765888	no	no	no	10.676	9.12177	8.65015	protein_coding;processed_transcript;miRNA	MIR5187
XLOC_001745	TOMM40L	1:161195792-161208092	-0.226981	-0.30357	0.0765888	no	no	no	10.676	9.12177	8.65015	protein_coding;processed_transcript;miRNA	TOMM40L	transmembrane transport;mitochondrion;organelle;transmembrane transporter activity;transport;protein complex;cytoplasm;cell;intracellular;cellular_component;molecular_function;biological_process
XLOC_001747	SDHC	1:161284046-161332984	-0.630724	-1.27016	0.639434	no	yes	no	67.4363	43.5539	27.96	protein_coding;processed_transcript;nonsense_mediated_decay	SDHC	generation of precursor metabolites and energy;mitochondrion;organelle;oxidoreductase activity;ion binding;small molecule metabolic process;protein complex;cytoplasm;cell;intracellular;cellular_component;molecular_function;biological_process;
XLOC_001752	FCGR2A,FCGR2B,FCGR2C	1:161475219-161489757	-4.60597	-3.49296	-1.11302	no	no	no	2.28283	0.50463	0.202763	protein_coding;retained_intron;nonsense_mediated_decay;processed_transcript;polymorphic_pseudogene	FCGR2B	symbiosis, encompassing mutualism through parasitism;immune system process;signal transduction;plasma membrane;cell;cellular_component;molecular_function;biological_process
XLOC_001752	FCGR2A,FCGR2B,FCGR2C	1:161475219-161489757	-4.60597	-3.49296	-1.11302	no	no	no	2.28283	0.50463	0.202763	protein_coding;retained_intron;nonsense_mediated_decay;processed_transcript;polymorphic_pseudogene	RP11-25K21.6
XLOC_001752	FCGR2A,FCGR2B,FCGR2C	1:161475219-161489757	-4.60597	-3.49296	-1.11302	no	no	no	2.28283	0.50463	0.202763	protein_coding;retained_intron;nonsense_mediated_decay;processed_transcript;polymorphic_pseudogene	FCGR2A	immune system process;signal transduction;plasma membrane;vesicle-mediated transport;transport;cell;cellular_component;response to stress;molecular_function;biological_process;
XLOC_001752	FCGR2A,FCGR2B,FCGR2C	1:161475219-161489757	-4.60597	-3.49296	-1.11302	no	no	no	2.28283	0.50463	0.202763	protein_coding;retained_intron;nonsense_mediated_decay;processed_transcript;polymorphic_pseudogene	FCGR2C
XLOC_001753	HSPA6	1:161494035-161496681	-0.34353	2.47442	-2.81795	no	no	no	0.186164	0.146718	1.0346	protein_coding	HSPA6	cell morphogenesis;anatomical structure development;organelle;nucleus;ion binding;protein complex;cell;intracellular;cellular_component;response to stress;molecular_function;biological_process
XLOC_001757	FCRLB	1:161691352-161697933	1.53069	0.758435	0.772256	no	no	no	0.3054	0.882374	0.516631	protein_coding;processed_transcript	FCRLB	endoplasmic reticulum;organelle;cytoplasm;cell;intracellular;cellular_component;molecular_function
XLOC_001759	DUSP12	1:161719559-161726952	1.09029	1.24364	-0.153346	yes	yes	no	19.703	41.9511	46.6557	nonsense_mediated_decay;protein_coding;retained_intron	DUSP12	phosphatase activity;cellular protein modification process;molecular_function;biological_process;enzyme binding;organelle;nucleus;ion binding;cytoplasm;cell;intracellular;cellular_component;
XLOC_001760	ATF6	1:161736083-161933860	-0.534325	-0.388598	-0.145727	yes	no	no	26.8957	18.571	20.5449	protein_coding;processed_transcript	ATF6	protein folding;nuclear envelope;protein binding transcription factor activity;nucleic acid binding transcription factor activity;endoplasmic reticulum;DNA binding;signal transduction;Golgi apparatus;nucleoplasm;organelle;nucleus;biosynthetic process;cytoplasm;cell;intracellular;cellular_component;cellular nitrogen compound metabolic process;response to stress;molecular_function;biological_process
XLOC_001763	C1orf226,NOS1AP,RP11-565P22.6	1:162039563-162356600	1.34235	-0.160309	1.50266	yes	no	yes	2.47081	6.2651	2.21096	protein_coding;nonsense_mediated_decay;processed_transcript	NOS1AP	enzyme binding;molecular_function;biological_process;
XLOC_001763	C1orf226,NOS1AP,RP11-565P22.6	1:162039563-162356600	1.34235	-0.160309	1.50266	yes	no	yes	2.47081	6.2651	2.21096	protein_coding;nonsense_mediated_decay;processed_transcript	RP11-565P22.6
XLOC_001763	C1orf226,NOS1AP,RP11-565P22.6	1:162039563-162356600	1.34235	-0.160309	1.50266	yes	no	yes	2.47081	6.2651	2.21096	protein_coding;nonsense_mediated_decay;processed_transcript	C1orf226
XLOC_001768	UHMK1	1:162467040-162499419	-0.833859	-0.368456	-0.465403	yes	no	no	80.8253	45.3451	62.6081	protein_coding;processed_transcript	UHMK1	enzyme binding;cell differentiation;anatomical structure development;cellular protein modification process;kinase activity;organelle;nucleus;ion binding;RNA binding;cell cycle;cytoplasm;cell;intracellular;cellular_component;molecular_function;biological_process
XLOC_001769	UAP1	1:162531322-162569627	0.602747	0.140926	0.461821	yes	no	no	38.4974	58.4623	42.4477	protein_coding;processed_transcript;retained_intron	UAP1	nucleotidyltransferase activity;cellular protein modification process;plasma membrane;organelle;nucleus;biosynthetic process;small molecule metabolic process;carbohydrate metabolic process;cytosol;cytoplasm;cell;intracellular;cellular_component;cellular nitrogen compound metabolic process;molecular_function;biological_process
XLOC_001771	DDR2	1:162601162-162757190	-0.338231	0.599225	-0.937456	no	no	no	11.0952	8.77642	16.8082	protein_coding	DDR2	extracellular matrix organization;cell proliferation;growth;cell adhesion;anatomical structure development;kinase activity;signal transducer activity;molecular_function;biological_process;cellular protein modification process;signal transduction;plasma membrane;ion binding;cell;cellular_component;
XLOC_001773	HSD17B7	1:162760512-162782607	0.849006	0.50491	0.344096	no	no	no	3.88344	6.99509	5.51074	processed_transcript;protein_coding;nonsense_mediated_decay;retained_intron	HSD17B7	oxidoreductase activity;molecular_function;biological_process;endoplasmic reticulum;plasma membrane;organelle;biosynthetic process;small molecule metabolic process;lipid metabolic process;cytoplasm;cell;intracellular;cellular_component;
XLOC_001775	RGS4	1:163038564-163046592	Inf	Inf	2.8407	no	no	no	0	0.295883	0.0413032	protein_coding;processed_transcript	RGS4	enzyme regulator activity;plasma membrane;cytosol;cytoplasm;cell;intracellular;cellular_component;molecular_function;biological_process
XLOC_001779	NUF2	1:163236365-163325554	0.0951911	0.710436	-0.615245	no	yes	yes	32.7856	35.0218	53.647	protein_coding;processed_transcript;retained_intron;nonsense_mediated_decay	NUF2	chromosome;organelle;cell division;mitosis;cell cycle;cell;intracellular;cellular_component;biological_process;nucleus;chromosome segregation;protein complex;cytosol;cytoplasm;molecular_function
XLOC_001786	PBX1	1:164528436-164854300	0.75843	0.687927	0.0705029	no	no	no	9.75723	16.5058	15.7186	processed_transcript;protein_coding;retained_intron	PBX1	nucleic acid binding transcription factor activity;organelle;nucleus;cell;intracellular;cellular_component;molecular_function;immune system process;cell differentiation;anatomical structure development;embryo development;DNA binding;protein complex;cytoplasm;biological_process;transcription factor binding;biosynthetic process;lipid metabolic process;reproduction
XLOC_001798	MGST3	1:165600097-165631033	-0.188325	-0.892657	0.704333	no	yes	yes	99.6239	87.4323	53.6595	protein_coding;retained_intron;processed_transcript	MGST3	nuclear envelope;endoplasmic reticulum;signal transduction;organelle;nucleus;oxidoreductase activity;biosynthetic process;small molecule metabolic process;lipid metabolic process;cytoplasm;cell;intracellular;cellular_component;transferase activity, transferring alkyl or aryl (other than methyl) groups;molecular_function;biological_process;
XLOC_001805	UCK2	1:165696031-165877607	-0.741312	-0.493118	-0.248194	no	no	no	116.967	69.9691	83.1037	protein_coding;processed_transcript;retained_intron	UCK2	cofactor metabolic process;kinase activity;organelle;ion binding;biosynthetic process;small molecule metabolic process;cytosol;cytoplasm;cell;intracellular;cellular_component;cellular nitrogen compound metabolic process;response to stress;molecular_function;biological_process
XLOC_001817	POGK	1:166808680-166825581	0.53984	0.577008	-0.0371676	no	no	no	23.904	34.7519	35.6588	protein_coding	POGK	cell;intracellular;cellular_component;molecular_function;biological_process;DNA binding;organelle;nucleus
XLOC_001819	MAEL	1:166958345-166991451	Inf	Inf	-0.018119	no	no	no	0	0.0845998	0.085669	protein_coding;processed_transcript	MAEL	cell differentiation;cell morphogenesis;anatomical structure development;chromosome;DNA binding;organelle;nucleus;chromosome organization;cell cycle;cytoplasm;cell;intracellular;cellular_component;cellular nitrogen compound metabolic process;response to stress;DNA metabolic process;molecular_function;reproduction;biological_process
XLOC_001824	POU2F1	1:167190065-167396582	-0.917693	-0.270148	-0.647545	yes	no	yes	14.9217	7.89886	12.3736	protein_coding;processed_transcript;nonsense_mediated_decay;retained_intron	POU2F1	anatomical structure formation involved in morphogenesis;cell-cell signaling;nucleic acid binding transcription factor activity;cell differentiation;anatomical structure development;embryo development;DNA binding;nucleoplasm;organelle;nucleus;biosynthetic process;protein complex;cell;intracellular;cellular_component;cellular nitrogen compound metabolic process;molecular_function;biological_proces…
XLOC_001829	MPZL1	1:167691186-167761156	-0.967405	-1.36606	0.398652	yes	yes	no	99.0184	50.6405	38.4142	processed_transcript;retained_intron;protein_coding;nonsense_mediated_decay	MPZL1	structural molecule activity;cell-cell signaling;signal transduction;plasma membrane;cell;cellular_component;molecular_function;biological_process;
XLOC_001831	DCAF6	1:167885966-168045081	-0.0432079	-0.480814	0.437606	no	no	no	45.8164	44.4646	32.8308	processed_transcript;protein_coding;nonsense_mediated_decay;retained_intron	DCAF6	protein binding transcription factor activity;cellular protein modification process;organelle;nucleus;protein complex;cell;intracellular;cellular_component;molecular_function;biological_process
XLOC_001833	TIPRL	1:168148170-168169950	1.55091	1.46317	0.0877424	yes	yes	no	17.4908	51.2486	48.2246	protein_coding	TIPRL	cell cycle;cytoplasm;cell;intracellular;cellular_component;response to stress;molecular_function;biological_process
XLOC_001836	SFT2D2	1:168195187-168222263	-0.590778	-0.16695	-0.423828	no	no	no	22.058	14.6462	19.6476	processed_transcript;protein_coding	SFT2D2	vesicle-mediated transport;transport;cellular_component;biological_process
XLOC_001837	TBX19	1:168250277-168283664	-1.09507	-1.12611	0.0310336	no	no	no	1.59427	0.746296	0.730414	protein_coding;processed_transcript	TBX19	nucleic acid binding transcription factor activity;cell differentiation;anatomical structure development;DNA binding;organelle;nucleus;biosynthetic process;cell;intracellular;cellular_component;cellular nitrogen compound metabolic process;molecular_function;biological_process
XLOC_001847	ATP1B1	1:169074934-169337205	0.145652	-0.0160296	0.161682	no	no	no	33.8724	37.4707	33.4981	protein_coding	ATP1B1	ATPase activity;transmembrane transport;immune system process;cell motility;locomotion;cell adhesion;plasma membrane;transmembrane transporter activity;transport;protein complex;cell;cellular_component;response to stress;molecular_function;biological_process
XLOC_001849	BLZF1	1:169337207-169429907	0.17463	-0.328597	0.503227	no	no	no	14.5309	16.4007	11.5711	protein_coding	BLZF1	plasma membrane organization;cell proliferation;enzyme binding;nucleic acid binding transcription factor activity;DNA binding;Golgi apparatus;organelle;nucleus;membrane organization;vesicle-mediated transport;transport;cell cycle;cytoplasm;cell;intracellular;cellular_component;molecular_function;biological_process
XLOC_001851	C1orf112	1:169764180-169863408	2.15736	2.09009	0.0672669	yes	yes	no	3.80548	16.9761	16.2028	processed_transcript;protein_coding	C1orf112
XLOC_001859	GORAB	1:170501269-170522587	-0.556122	0.399418	-0.95554	yes	no	yes	18.4028	12.5162	24.2728	protein_coding;nonsense_mediated_decay;processed_transcript;retained_intron	GORAB	Golgi apparatus;nucleolus;organelle;nucleus;cytoplasm;cell;intracellular;cellular_component;molecular_function;
XLOC_001861	PRRX1	1:170632274-170708560	0.296298	0.138809	0.157489	no	no	no	0.357269	0.438722	0.393351	processed_transcript;protein_coding	PRRX1	protein binding transcription factor activity;nucleic acid binding transcription factor activity;anatomical structure development;embryo development;DNA binding;nucleolus;organelle;nucleus;cell;intracellular;cellular_component;molecular_function;biological_process
XLOC_001869	FMO4	1:171283372-171311223	Inf	Inf	-0.0886907	no	no	no	0	0.166684	0.177253	processed_transcript;protein_coding	FMO4	endoplasmic reticulum;organelle;oxidoreductase activity;ion binding;cytoplasm;cell;intracellular;cellular_component;molecular_function;biological_process
XLOC_001873	PRRC2C	1:171454650-171562650	-0.212472	-0.463481	0.25101	no	no	no	56.6735	48.9125	41.1016	protein_coding;processed_transcript;retained_intron	PRRC2C	;molecular_function
XLOC_001877	METTL13	1:171750787-171766857	-0.142475	0.4208	-0.563275	no	no	no	14.2147	12.878	19.0288	protein_coding;processed_transcript	METTL13	methyltransferase activity;molecular_function;biological_process
XLOC_001880	DNM3	1:171810620-172387606	0.728204	1.5187	-0.790497	no	no	no	1.0253	1.69849	2.93782	protein_coding;retained_intron	DNM3	GTPase activity;ion binding;molecular_function;anatomical structure development;mitochondrion;cytoskeleton;nucleobase-containing compound catabolic process;organelle;catabolic process;vesicle-mediated transport;transport;small molecule metabolic process;cellular component assembly;protein complex;cytoplasm;cell;intracellular;cellular_component;cellular nitrogen compound metabolic process;biologic…
XLOC_001884	C1orf105	1:172389827-172437971	-0.998244	-1.03068	0.0324393	no	no	no	0.807459	0.404221	0.395234	protein_coding;processed_transcript	C1orf105
XLOC_001885	SUCO	1:172501488-172580971	0.00577411	0.738986	-0.733212	no	yes	yes	11.3477	11.3932	18.9393	protein_coding;retained_intron	SUCO	;endoplasmic reticulum;organelle;cytoplasm;cell;intracellular;cellular_component;biological_process
XLOC_001892	PRDX6	1:173446404-173457946	-0.873606	-0.836161	-0.0374453	yes	yes	no	494.574	269.929	277.027	protein_coding;processed_transcript	PRDX6	lysosome;cytoplasmic membrane-bounded vesicle;vacuole;organelle;oxidoreductase activity;catabolic process;lipid metabolic process;cytosol;cytoplasm;cell;intracellular;cellular_component;response to stress;molecular_function;biological_process
XLOC_001895	KLHL20	1:173684108-173755840	-0.819425	-0.521056	-0.298369	yes	no	no	12.3766	7.0134	8.62475	processed_transcript;protein_coding	KLHL20	ligase activity;cytoskeletal protein binding;cytoskeleton;cellular protein modification process;Golgi apparatus;nucleoplasm;organelle;nucleus;catabolic process;cytoskeleton organization;protein complex;cytoplasm;cell;intracellular;cellular_component;molecular_function;biological_process
XLOC_001899	DARS2	1:173793640-173827684	2.88273	1.90618	0.976544	yes	yes	yes	6.33297	46.7084	23.737	protein_coding;processed_transcript	DARS2	ligase activity;translation;tRNA metabolic process;mitochondrion;organelle;nucleus;ion binding;cellular amino acid metabolic process;biosynthetic process;RNA binding;small molecule metabolic process;cytoplasm;cell;intracellular;cellular_component;cellular nitrogen compound metabolic process;molecular_function;biological_process;mitochondrion organization
XLOC_001901	ZBTB37	1:173837219-173872687	2.37513	2.45973	-0.0845967	yes	yes	no	1.35282	7.0182	7.44204	protein_coding	ZBTB37	DNA binding;organelle;nucleus;ion binding;biosynthetic process;cell;intracellular;cellular_component;cellular nitrogen compound metabolic process;molecular_function;biological_process
XLOC_001904	RABGAP1L	1:174128547-174964445	1.41186	1.21139	0.200472	yes	yes	no	9.00795	23.9684	20.8588	protein_coding;retained_intron;processed_transcript;nonsense_mediated_decay	RABGAP1L	enzyme binding;endosome;enzyme regulator activity;Golgi apparatus;organelle;nucleus;cytoplasm;cell;intracellular;cellular_component;molecular_function;biological_process;
XLOC_001906	GPR52	1:174128547-174964445	Inf	Inf	-0.417662	no	no	no	0	1.46422	1.95585	protein_coding	GPR52	signal transduction;signal transducer activity;plasma membrane;cell;cellular_component;molecular_function;biological_process
XLOC_001910	CACYBP	1:174968299-174980851	0.390923	0.896126	-0.505203	no	no	no	144.423	189.373	268.781	protein_coding;retained_intron	CACYBP	nuclear envelope;aging;cell differentiation;anatomical structure development;organelle;nucleus;protein complex;cytoplasm;cell;intracellular;cellular_component;molecular_function;biological_process
XLOC_001919	PAPPA2	1:176432306-176814735	-1.85088	0.775492	-2.62637	no	no	no	0.293828	0.0814559	0.502967	protein_coding;processed_transcript	PAPPA2	peptidase activity;extracellular region;cell differentiation;ion binding;cell;intracellular;cellular_component;molecular_function;biological_process
XLOC_001924	RASAL2	1:178062863-178448644	0.143516	0.360736	-0.217219	no	no	no	5.28502	5.8378	6.78639	protein_coding;processed_transcript;retained_intron	RASAL2	enzyme regulator activity;signal transduction;plasma membrane;cytoplasm;cell;intracellular;cellular_component;molecular_function;biological_process
XLOC_001927	C1ORF220,C1orf220,TEX35	1:178482211-178500693	0	0	0	no	no	no	0.657938	1.23653	0.33727	protein_coding;nonsense_mediated_decay;processed_transcript	TEX35	cytoskeleton;organelle;nucleus;cell;intracellular;cellular_component;
XLOC_001927	C1ORF220,C1orf220,TEX35	1:178482211-178500693	0	0	0	no	no	no	0.657938	1.23653	0.33727	protein_coding;nonsense_mediated_decay;processed_transcript	C1ORF220
XLOC_001927	C1ORF220,C1orf220,TEX35	1:178482211-178500693	0	0	0	no	no	no	0.657938	1.23653	0.33727	protein_coding;nonsense_mediated_decay;processed_transcript	C1orf220
XLOC_001931	RALGPS2	1:178694299-178889238	0.794526	1.40787	-0.613342	no	no	no	7.01865	12.1739	18.6236	retained_intron;protein_coding;processed_transcript	RALGPS2	signal transduction;plasma membrane;cytoplasm;cell;intracellular;cellular_component;molecular_function;biological_process;
XLOC_001932	FAM20B	1:178994938-179045697	0.488785	1.08904	-0.600254	no	no	no	18.0059	25.267	38.3043	protein_coding	FAM20B	;kinase activity;Golgi apparatus;organelle;ion binding;cytoplasm;cell;intracellular;cellular_component;molecular_function
XLOC_001933	TOR3A	1:179050511-179067158	-0.47311	-1.00601	0.532902	no	yes	no	40.2901	29.0254	20.0613	protein_coding;nonsense_mediated_decay;processed_transcript	TOR3A	protein folding;endoplasmic reticulum;organelle;ion binding;cytoplasm;cell;intracellular;cellular_component;molecular_function;biological_process
XLOC_001941	SOAT1	1:179262924-179327815	-1.62322	-1.28519	-0.338031	yes	yes	no	212.489	68.9761	87.1879	protein_coding	SOAT1	transferase activity, transferring acyl groups;lipid binding;cell differentiation;homeostatic process;endoplasmic reticulum;organelle;ion binding;transport;small molecule metabolic process;lipid metabolic process;macromolecular complex assembly;cellular component assembly;cytoplasm;cell;intracellular;cellular_component;molecular_function;biological_process
XLOC_001943	AXDND1	1:179334854-179545087	-1.25685	-1.11316	-0.143691	no	no	no	0.789204	0.330248	0.364834	protein_coding;processed_transcript;nonsense_mediated_decay	AXDND1
XLOC_001950	TOR1AIP1	1:179851176-179894135	-0.446231	0.201454	-0.647685	no	no	no	48.8401	35.8465	56.1591	protein_coding;nonsense_mediated_decay;processed_transcript	TOR1AIP1	;nuclear envelope;organelle;nucleus;membrane organization;cell;intracellular;cellular_component;molecular_function;biological_process
XLOC_001952	CEP350	1:179923872-180084015	-0.304559	0.292318	-0.596877	no	no	no	37.8579	30.6532	46.3611	protein_coding;nonsense_mediated_decay;processed_transcript	CEP350	microtubule organizing center;cytoskeleton;organelle;nucleus;protein complex;cytoplasm;cell;intracellular;cellular_component;
XLOC_001954	QSOX1	1:180123968-180173165	-0.0473034	0.37497	-0.422274	no	no	no	15.9367	15.4226	20.6669	protein_coding;nonsense_mediated_decay	QSOX1	protein folding;extracellular space;extracellular region;homeostatic process;isomerase activity;Golgi apparatus;organelle;oxidoreductase activity;cytoplasm;cell;intracellular;cellular_component;molecular_function;biological_process;small molecule metabolic process;
XLOC_001955	LHX4	1:180199420-180249380	0.360205	0.504745	-0.14454	no	no	no	1.75618	2.25425	2.4918	protein_coding;retained_intron;nonsense_mediated_decay	LHX4	locomotion;nucleic acid binding transcription factor activity;cell differentiation;cell morphogenesis;anatomical structure development;DNA binding;organelle;nucleus;ion binding;biosynthetic process;cell;intracellular;cellular_component;cellular nitrogen compound metabolic process;molecular_function;biological_process;
XLOC_001959	XPR1	1:180601139-180859387	-0.629628	-0.555517	-0.0741109	yes	yes	no	22.2914	14.4079	15.1674	protein_coding;processed_transcript	XPR1	signal transduction;signal transducer activity;plasma membrane;cell;cellular_component;molecular_function;biological_process
XLOC_001962	KIAA1614	1:180882324-180920750	1.73429	2.31886	-0.584567	no	no	no	0.204717	0.681129	1.02141	processed_transcript;protein_coding	KIAA1614
XLOC_001965	AL162431.1	1:180941694-180992047	-0.459955	-0.364489	-0.0954663	no	no	no	37.954	27.5929	29.4805	protein_coding	AL162431.1
XLOC_001966	MR1	1:181003066-181031074	1.28707	1.10215	0.184925	no	no	no	1.98158	4.8357	4.25394	protein_coding;retained_intron;processed_transcript	MR1	immune system process;extracellular region;endoplasmic reticulum;signal transducer activity;plasma membrane;organelle;protein complex;cytoplasm;cell;intracellular;cellular_component;response to stress;molecular_function;biological_process
XLOC_001967	IER5	1:181057637-181059977	0.0287361	1.45842	-1.42969	no	yes	yes	7.17375	7.31807	19.714	protein_coding	IER5
XLOC_001971	CACNA1E	1:181382237-181777219	2.14655	2.62539	-0.478845	no	no	no	0.0360584	0.159655	0.222499	protein_coding;retained_intron	CACNA1E	transmembrane transport;cell motility;locomotion;neurological system process;homeostatic process;plasma membrane;transmembrane transporter activity;transport;protein complex;cell;cellular_component;response to stress;molecular_function;biological_process;generation of precursor metabolites and energy;cell-cell signaling;ion binding;small molecule metabolic process
XLOC_001985	NPL	1:182758903-182799519	1.20031	1.53335	-0.333036	no	no	no	1.40339	3.22485	4.06222	processed_transcript;protein_coding	NPL	lyase activity;catabolic process;small molecule metabolic process;carbohydrate metabolic process;cytoplasm;cell;intracellular;cellular_component;molecular_function;biological_process
XLOC_001986	DHX9	1:182808503-182856886	-1.07345	-1.02723	-0.0462203	yes	yes	no	292.783	139.125	143.655	protein_coding;processed_transcript	DHX9	ATPase activity;helicase activity;immune system process;transcription factor binding;mRNA processing;microtubule organizing center;cytoskeleton;DNA binding;nucleolus;nucleoplasm;organelle;nucleus;ion binding;RNA binding;protein complex;cytosol;cytoplasm;cell;intracellular;cellular_component;cellular nitrogen compound metabolic process;response to stress;molecular_function;biological_process
XLOC_001987	LAMC1	1:182992594-183114727	-0.406372	-1.0351	0.628725	no	yes	no	82.7452	62.4328	40.3783	protein_coding;processed_transcript	LAMC1	extracellular matrix organization;extracellular space;structural molecule activity;cell junction organization;cell motility;locomotion;lipid binding;proteinaceous extracellular matrix;extracellular region;cell adhesion;cell differentiation;cell morphogenesis;anatomical structure development;organelle;protein complex assembly;macromolecular complex assembly;cellular component assembly;protein comp…
XLOC_001988	LAMC2	1:183155372-183214035	-0.707739	-0.346994	-0.360745	no	no	no	0.173999	0.106536	0.136802	protein_coding;processed_transcript	LAMC2	extracellular matrix organization;cell junction organization;proteinaceous extracellular matrix;extracellular region;cell adhesion;anatomical structure development;ion binding;cellular component assembly;protein complex;cellular_component;molecular_function;biological_process
XLOC_001990	SMG7	1:183441505-183523328	-1.44487	-1.69048	0.245608	yes	yes	no	79.1265	29.0652	24.5153	nonsense_mediated_decay;protein_coding;retained_intron;processed_transcript	SMG7	;cytoskeleton;organelle;cytoplasm;cell;intracellular;cellular_component;enzyme binding;nucleobase-containing compound catabolic process;nucleus;nucleocytoplasmic transport;catabolic process;transport;cytosol;cellular nitrogen compound metabolic process;molecular_function;biological_process
XLOC_001991	RGL1	1:183605219-183897665	1.96053	2.44739	-0.486865	no	yes	no	0.59885	2.33075	3.26631	protein_coding	RGL1	signal transduction;small molecule metabolic process;lipid metabolic process;cytosol;cytoplasm;cell;intracellular;cellular_component;molecular_function;biological_process
XLOC_001992	TSEN15	1:184020810-184043346	1.18686	0.742091	0.444765	yes	no	no	14.043	31.9697	23.4882	protein_coding;nonsense_mediated_decay;retained_intron	TSEN15	tRNA metabolic process;mRNA processing;nucleolus;organelle;nucleus;cell;intracellular;cellular_component;nuclease activity;cellular nitrogen compound metabolic process;molecular_function;biological_process;
XLOC_001996	C1orf21	1:184356191-184598154	1.68266	0.81929	0.863373	no	no	no	0.0486282	0.156106	0.0858063	protein_coding;processed_transcript	C1orf21
XLOC_002001	RNF2	1:185014495-185071740	-0.42561	-0.532772	0.107162	no	no	no	15.9223	11.8545	11.0059	protein_coding;retained_intron	RNF2	ligase activity;anatomical structure development;embryo development;chromosome;nuclear chromosome;cellular protein modification process;nucleoplasm;organelle;nucleus;chromosome organization;ion binding;biosynthetic process;cell cycle;protein complex;cell;intracellular;cellular_component;cellular nitrogen compound metabolic process;molecular_function;biological_process
XLOC_002002	SWT1	1:185126211-185260897	0.85203	1.48703	-0.634998	no	no	no	0.890601	1.60757	2.49645	protein_coding	SWT1
XLOC_002010	HMCN1	1:185703682-186160085	2.05397	0.824699	1.22927	no	no	no	0.717362	2.97883	1.27057	protein_coding;processed_transcript	HMCN1	proteinaceous extracellular matrix;extracellular region;neurological system process;ion binding;cytoplasm;cell;intracellular;cellular_component;molecular_function;biological_process
XLOC_002011	PRG4	1:186265404-186344825	-3.01161	-1.26218	-1.74943	no	no	no	1.09999	0.136397	0.458602	protein_coding	PRG4	immune system process;molecular_function;biological_process;extracellular space;cell proliferation;extracellular region;anatomical structure development;cellular_component
XLOC_002012	C1orf27	1:186344889-186390510	-1.45655	-1.11934	-0.33721	yes	yes	no	56.1525	20.4599	25.8472	protein_coding;processed_transcript	C1orf27	oxidoreductase activity;ion binding;cellular_component;molecular_function
XLOC_002013	OCLM	1:186344889-186390510	-1.91414	-1.33465	-0.579488	no	no	no	8.08443	2.14505	3.20539	protein_coding	OCLM	neurological system process;biological_process
XLOC_002018	PLA2G4A	1:186798084-186958113	-1.29656	-1.62297	0.326405	yes	yes	no	242.885	98.8775	78.8569	protein_coding;processed_transcript	PLA2G4A	lipid binding;cytoplasmic membrane-bounded vesicle;endoplasmic reticulum;mitochondrion;Golgi apparatus;organelle;ion binding;cellular amino acid metabolic process;biosynthetic process;catabolic process;transport;small molecule metabolic process;lipid metabolic process;cytosol;cytoplasm;cell;intracellular;cellular_component;cellular nitrogen compound metabolic process;response to stress;molecular_…
XLOC_002038	RGS18	1:192127586-192154945	-1.07855	2.00735	-3.0859	no	no	no	0.123348	0.058406	0.495913	protein_coding;processed_transcript	RGS18	enzyme regulator activity;signal transduction;plasma membrane;cytoplasm;cell;intracellular;cellular_component;molecular_function;biological_process
XLOC_002040	RGS21	1:192286121-192336415	Inf	Inf	-2.66254	no	no	no	0	0.0711134	0.450251	protein_coding	RGS21	enzyme regulator activity;plasma membrane;cytoplasm;cell;intracellular;cellular_component;molecular_function;biological_process
XLOC_002042	RGS1	1:192544856-192549161	-0.275095	-1.96552	1.69043	no	no	no	0.394041	0.325634	0.100893	protein_coding;retained_intron	RGS1	immune system process;enzyme regulator activity;signal transduction;plasma membrane;cytoplasm;cell;intracellular;cellular_component;molecular_function;biological_process
XLOC_002047	RGS2	1:192778170-192781403	-2.46317	-1.25231	-1.21086	yes	yes	yes	93.7268	16.9972	39.3443	processed_transcript;protein_coding	RGS2	circulatory system process;cell differentiation;enzyme regulator activity;mitochondrion;plasma membrane;nucleolus;organelle;nucleus;cell cycle;cytosol;cytoplasm;cell;intracellular;cellular_component;molecular_function;reproduction;biological_process
XLOC_002048	TROVE2	1:192981379-193060907	0.0603728	-0.110486	0.170859	no	no	no	70.9982	74.0323	65.7639	protein_coding;retained_intron;processed_transcript	TROVE2	cell morphogenesis;anatomical structure development;organelle;nucleus;ion binding;biosynthetic process;RNA binding;cytoplasm;cell;intracellular;cellular_component;cellular nitrogen compound metabolic process;molecular_function;biological_process
XLOC_002049	CDC73	1:193091146-193223031	-0.491512	-0.387251	-0.104261	no	no	no	28.7422	20.4437	21.9758	protein_coding;processed_transcript	CDC73	anatomical structure formation involved in morphogenesis;enzyme binding;cell differentiation;anatomical structure development;embryo development;mRNA processing;cellular protein modification process;signal transduction;nucleoplasm;organelle;nucleus;chromosome organization;biosynthetic process;cell cycle;protein complex;cell;intracellular;cellular_component;cellular nitrogen compound metabolic pro…
XLOC_002058	CFH	1:196621007-196716634	1.16735	0.0728861	1.09447	yes	no	yes	42.2005	94.782	44.3873	protein_coding;processed_transcript;retained_intron	CFH	extracellular space;immune system process;extracellular region;ion binding;cellular_component;response to stress;molecular_function;biological_process;
XLOC_002059	CFHR3	1:196743924-196763203	-0.23823	1.87569	-2.11392	no	no	no	0.165229	0.140079	0.606351	protein_coding;nonsense_mediated_decay;retained_intron	CFHR3	extracellular space;extracellular region;cellular_component;
XLOC_002060	CFHR1,CFHR2	1:196788886-196928356	-0.923262	-1.47964	0.556378	no	no	no	1.11807	0.589575	0.400915	protein_coding;processed_transcript;retained_intron	CFHR1	extracellular space;immune system process;extracellular region;cellular_component;biological_process;
XLOC_002060	CFHR1,CFHR2	1:196788886-196928356	-0.923262	-1.47964	0.556378	no	no	no	1.11807	0.589575	0.400915	protein_coding;processed_transcript;retained_intron	CFHR2	;extracellular region;cellular_component
XLOC_002063	CRB1	1:197170591-197447585	3.33786	3.24313	0.0947226	yes	yes	no	1.18077	11.9388	11.1801	protein_coding;retained_intron;nonsense_mediated_decay;processed_transcript	CRB1	plasma membrane organization;extracellular region;cell-cell signaling;cell differentiation;anatomical structure development;plasma membrane;ion binding;membrane organization;cell;cellular_component;molecular_function;biological_process
XLOC_002069	C1orf53	1:197871776-197876497	0.289241	-0.582228	0.871469	no	no	no	11.0732	13.5315	7.39616	protein_coding;processed_transcript	C1orf53
XLOC_002070	LHX9	1:197881620-197904608	1.05842	2.25537	-1.19696	no	no	no	0.427492	0.890315	2.0411	processed_transcript;protein_coding	LHX9	cell proliferation;locomotion;protein binding transcription factor activity;nucleic acid binding transcription factor activity;cell differentiation;cell morphogenesis;anatomical structure development;DNA binding;organelle;nucleus;ion binding;cell;intracellular;cellular_component;molecular_function;reproduction;biological_process;
XLOC_002071	NEK7	1:198126092-198291550	-1.59152	-0.770799	-0.820721	yes	yes	yes	134.044	44.4786	78.5621	protein_coding;processed_transcript;retained_intron	NEK7	microtubule organizing center;cytoskeleton;cellular protein modification process;kinase activity;organelle;nucleus;cell division;ion binding;protein complex assembly;macromolecular complex assembly;cellular component assembly;cell cycle;cytoskeleton organization;protein complex;cytoplasm;cell;intracellular;cellular_component;molecular_function;biological_process
XLOC_002072	PTPRC	1:198607800-198726545	-0.324949	-0.773748	0.448799	no	no	no	0.379995	0.30336	0.222258	protein_coding;retained_intron;non_stop_decay;processed_transcript	PTPRC	phosphatase activity;immune system process;signal transduction;molecular_function;biological_process;cellular protein modification process;cell proliferation;cell motility;locomotion;enzyme binding;cell differentiation;cell morphogenesis;homeostatic process;anatomical structure development;signal transducer activity;plasma membrane;biosynthetic process;transport;cell cycle;cell;cellular_component…
XLOC_002083	NR5A2	1:199996729-200146552	0.776478	2.0497	-1.27322	no	no	no	0.18868	0.323199	0.781173	protein_coding;nonsense_mediated_decay	NR5A2	lipid binding;nucleic acid binding transcription factor activity;homeostatic process;anatomical structure development;embryo development;DNA binding;signal transduction;signal transducer activity;nucleoplasm;organelle;nucleus;ion binding;biosynthetic process;small molecule metabolic process;lipid metabolic process;cytoplasm;cell;intracellular;cellular_component;cellular nitrogen compound metaboli…
XLOC_002090	CAMSAP2	1:200708685-200829832	-1.16249	-0.825438	-0.337048	yes	yes	no	73.3134	32.7522	41.3716	protein_coding;retained_intron;nonsense_mediated_decay	CAMSAP2	cytoskeletal protein binding;microtubule organizing center;cytoskeleton;organelle;cytoskeleton organization;protein complex;cytoplasm;cell;intracellular;cellular_component;molecular_function;biological_process
XLOC_002093	C1orf106	1:200860175-200884863	0.581729	1.74852	-1.16679	no	no	no	0.115276	0.172527	0.387341	protein_coding;processed_transcript	C1orf106
XLOC_002097	IGFN1	1:201159952-201198080	-2.06034	-0.881697	-1.17864	no	no	no	0.137495	0.0329658	0.0746226	protein_coding;nonsense_mediated_decay;retained_intron	IGFN1	organelle;nucleus;cytoplasm;cell;intracellular;cellular_component;molecular_function;biological_process
XLOC_002098	PKP1	1:201252579-201302121	-0.594951	-0.0463243	-0.548626	no	no	no	0.803843	0.532198	0.778442	protein_coding;processed_transcript	PKP1	structural molecule activity;cell death;cell adhesion;cytoskeleton;signal transduction;signal transducer activity;plasma membrane;organelle;nucleus;cellular component assembly;cytoskeleton organization;protein complex;cell;intracellular;cellular_component;molecular_function;biological_process
XLOC_002102	AC096677.1,NAV1	1:201592012-201796102	1.67747	0.698016	0.979457	yes	yes	yes	3.53787	11.3165	5.73938	protein_coding;retained_intron;processed_transcript;nonsense_mediated_decay	NAV1	molecular_function;cell motility;locomotion;cell differentiation;anatomical structure development;cytoskeleton;organelle;cytoskeleton organization;protein complex;cytoplasm;cell;intracellular;cellular_component;biological_process;
XLOC_002102	AC096677.1,NAV1	1:201592012-201796102	1.67747	0.698016	0.979457	yes	yes	yes	3.53787	11.3165	5.73938	protein_coding;retained_intron;processed_transcript;nonsense_mediated_decay	AC096677.1	cell motility;locomotion;cell differentiation;anatomical structure development;cytoskeleton;organelle;cytoskeleton organization;cell;intracellular;cellular_component;biological_process
XLOC_002106	IPO9	1:201798268-201853422	0.939756	-0.15289	1.09265	no	no	no	30.1884	57.9076	27.1529	protein_coding;processed_transcript	IPO9	histone binding;protein transporter activity;enzyme binding;organelle;nucleus;nucleocytoplasmic transport;protein targeting;transport;cytoplasm;cell;intracellular;cellular_component;molecular_function;biological_process;
XLOC_002107	SHISA4	1:201857835-201861434	0.143424	0.893678	-0.750254	no	no	no	1.00318	1.10804	1.86382	processed_transcript;protein_coding	SHISA4	cellular_component
XLOC_002109	TIMM17A	1:201924618-201939789	-1.96252	-1.02338	-0.93914	yes	yes	yes	212.871	54.6185	104.725	protein_coding;processed_transcript	TIMM17A	protein transporter activity;mitochondrion;organelle;transmembrane transporter activity;protein targeting;transport;protein complex;cytoplasm;cell;intracellular;cellular_component;molecular_function;biological_process;mitochondrion organization
XLOC_002112	RNPEP	1:201951751-201975275	-0.130008	-1.43638	1.30637	no	yes	yes	41.5027	37.9263	15.335	processed_transcript;protein_coding	RNPEP	extracellular space;peptidase activity;extracellular region;plasma membrane;ion binding;biosynthetic process;small molecule metabolic process;lipid metabolic process;cell;cellular_component;molecular_function;biological_process
XLOC_002113	ELF3	1:201977072-201986316	0.938507	0.268271	0.670235	no	no	no	2.3138	4.4345	2.78666	protein_coding;processed_transcript;sense_intronic	ELF3	extracellular matrix organization;protein binding transcription factor activity;nucleic acid binding transcription factor activity;cell differentiation;anatomical structure development;embryo development;DNA binding;Golgi apparatus;organelle;nucleus;biosynthetic process;cytoplasm;cell;intracellular;cellular_component;cellular nitrogen compound metabolic process;response to stress;molecular_functi…
XLOC_002113	ELF3	1:201977072-201986316	0.938507	0.268271	0.670235	no	no	no	2.3138	4.4345	2.78666	protein_coding;processed_transcript;sense_intronic	RP11-510N19.5
XLOC_002117	GPR37L1	1:202091985-202113869	-2.14211	-0.659207	-1.48291	no	no	no	0.330643	0.0749064	0.209372	protein_coding	GPR37L1	signal transduction;signal transducer activity;plasma membrane;cell;cellular_component;molecular_function;biological_process
XLOC_002119	LGR6	1:202163028-202288909	Inf	Inf	-1.22427	no	no	no	0	0.103336	0.241431	protein_coding;nonsense_mediated_decay;retained_intron;processed_transcript	LGR6	signal transduction;signal transducer activity;plasma membrane;organelle;cell;intracellular;cellular_component;molecular_function;biological_process
XLOC_002121	PPP1R12B	1:202317826-202679545	0.0680968	-0.223113	0.29121	no	no	no	8.14505	8.53872	6.97798	protein_coding;nonsense_mediated_decay;retained_intron;processed_transcript;transcribed_processed_pseudogene	RP11-175B9.2
XLOC_002121	PPP1R12B	1:202317826-202679545	0.0680968	-0.223113	0.29121	no	no	no	8.14505	8.53872	6.97798	protein_coding;nonsense_mediated_decay;retained_intron;processed_transcript;transcribed_processed_pseudogene	PPP1R12B	enzyme regulator activity;cytoskeleton;signal transduction;plasma membrane;nucleoplasm;organelle;nucleus;cell cycle;cytoplasm;cell;intracellular;cellular_component;molecular_function;biological_process
XLOC_002130	TMEM183A	1:202976513-202993976	-0.736188	-0.823236	0.0870478	yes	yes	no	94.4177	56.6811	53.3623	protein_coding;retained_intron;processed_transcript	TMEM183A	cellular_component;molecular_function
XLOC_002131	PPFIA4	1:202995625-203047868	1.60183	1.04395	0.557877	no	no	no	0.134407	0.407962	0.277129	protein_coding;retained_intron;processed_transcript	PPFIA4	cytoplasm;cell;intracellular;cellular_component;molecular_function;biological_process;
XLOC_002132	ADORA1	1:203059781-203136533	Inf	0	Inf	no	no	no	0	0.158231	0	protein_coding;processed_transcript	ADORA1	circulatory system process;cell death;neurological system process;cell-cell signaling;homeostatic process;anatomical structure development;endoplasmic reticulum;cytoskeleton;signal transduction;signal transducer activity;plasma membrane;organelle;membrane organization;catabolic process;vesicle-mediated transport;protein targeting;transport;lipid metabolic process;cytoplasm;cell;intracellular;cell…
XLOC_002135	BTG2	1:203274663-203278730	2.3265	2.04721	0.279295	yes	yes	no	0.951024	4.77022	3.93063	nonsense_mediated_decay;protein_coding	BTG2	neurological system process;nucleic acid binding transcription factor activity;cell differentiation;anatomical structure development;cellular protein modification process;cellular nitrogen compound metabolic process;response to stress;DNA metabolic process;molecular_function;biological_process
XLOC_002136	PRELP	1:203444955-203460480	0.104752	-0.88216	0.986912	no	no	no	0.0414172	0.0445363	0.0224711	protein_coding	PRELP	lysosome;structural molecule activity;proteinaceous extracellular matrix;extracellular region;aging;anatomical structure development;vacuole;Golgi apparatus;organelle;sulfur compound metabolic process;ion binding;biosynthetic process;catabolic process;small molecule metabolic process;carbohydrate metabolic process;cytoplasm;cell;intracellular;cellular_component;molecular_function;biological_proce…
XLOC_002138	ATP2B4	1:203595688-203713209	1.13626	-0.627531	1.76379	yes	no	yes	3.52002	7.73738	2.27845	protein_coding;processed_transcript;nonsense_mediated_decay	ATP2B4	ATPase activity;transmembrane transport;plasma membrane;transmembrane transporter activity;ion binding;transport;protein complex;cell;cellular_component;response to stress;molecular_function;biological_process
XLOC_002141	ZBED6,ZC3H11A	1:203764781-203823252	-1.05846	-0.742772	-0.315684	yes	yes	no	211.008	101.314	126.096	processed_transcript;protein_coding;nonsense_mediated_decay	ZC3H11A	ion binding;molecular_function;organelle;nucleus;nucleocytoplasmic transport;transport;protein complex;cell;intracellular;cellular_component;biological_process
XLOC_002141	ZBED6,ZC3H11A	1:203764781-203823252	-1.05846	-0.742772	-0.315684	yes	yes	no	211.008	101.314	126.096	processed_transcript;protein_coding;nonsense_mediated_decay	ZBED6	DNA binding;nucleolus;organelle;nucleus;ion binding;biosynthetic process;cell;intracellular;cellular_component;cellular nitrogen compound metabolic process;molecular_function;biological_process
XLOC_002142	SNRPE	1:203830742-203839678	-0.660762	-0.712437	0.0516745	yes	yes	no	360.104	227.782	219.767	processed_transcript;protein_coding	SNRPE	mRNA processing;nucleoplasm;organelle;nucleus;biosynthetic process;RNA binding;macromolecular complex assembly;ribonucleoprotein complex assembly;cellular component assembly;cytosol;cytoplasm;cell;intracellular;cellular_component;cellular nitrogen compound metabolic process;molecular_function;biological_process
XLOC_002144	SOX13	1:204042731-204096863	-0.0138362	-1.55802	1.54418	no	no	no	6.49408	6.43209	2.2055	processed_transcript;protein_coding;nonsense_mediated_decay;retained_intron	SOX13	nucleic acid binding transcription factor activity;anatomical structure development;DNA binding;organelle;nucleus;biosynthetic process;cell;intracellular;cellular_component;cellular nitrogen compound metabolic process;molecular_function;biological_process;
XLOC_002151	MDM4	1:204485510-204542871	-1.75703	-1.33721	-0.419823	yes	yes	no	94.0148	27.8148	37.2097	processed_transcript;protein_coding	MDM4	cell proliferation;enzyme binding;signal transduction;organelle;nucleus;ion binding;protein complex assembly;macromolecular complex assembly;cellular component assembly;cell cycle;cell;intracellular;cellular_component;response to stress;molecular_function;biological_process
XLOC_002156	NFASC	1:204797781-204991950	Inf	Inf	-1.0859	no	no	no	0	0.137585	0.292053	processed_transcript;protein_coding;retained_intron;nonsense_mediated_decay;processed_pseudogene	RP11-494K3.2
XLOC_002156	NFASC	1:204797781-204991950	Inf	Inf	-1.0859	no	no	no	0	0.137585	0.292053	processed_transcript;protein_coding;retained_intron;nonsense_mediated_decay;processed_pseudogene	NFASC	cell junction organization;plasma membrane organization;developmental maturation;locomotion;anatomical structure formation involved in morphogenesis;neurological system process;cell differentiation;cell morphogenesis;anatomical structure development;membrane organization;protein targeting;transport;cellular component assembly;cell;intracellular;cellular_component;molecular_function;biological_pro…
XLOC_002157	CNTN2	1:205012324-205047627	2.68999	3.23985	-0.549859	no	no	no	0.030783	0.198645	0.290805	protein_coding;retained_intron;miRNA	CNTN2	developmental maturation;cell motility;locomotion;neurological system process;cell adhesion;cell differentiation;cell morphogenesis;anatomical structure development;plasma membrane;membrane organization;vesicle-mediated transport;transport;cytoskeleton organization;protein complex;cell;cellular_component;molecular_function;biological_process
XLOC_002157	CNTN2	1:205012324-205047627	2.68999	3.23985	-0.549859	no	no	no	0.030783	0.198645	0.290805	protein_coding;retained_intron;miRNA	AL583832.1
XLOC_002161	TMCC2	1:205197303-205242471	1.04118	-0.569431	1.61062	no	no	no	0.43882	0.903056	0.295713	protein_coding;processed_transcript	TMCC2	vesicle-mediated transport;transport;cellular_component;molecular_function;biological_process;
XLOC_002165	CDK18	1:205473722-205501921	3.25325	1.98307	1.27018	yes	no	no	0.471237	4.4933	1.86296	protein_coding;nonsense_mediated_decay;processed_transcript;retained_intron	CDK18	cellular protein modification process;signal transduction;kinase activity;signal transducer activity;ion binding;cellular_component;molecular_function;biological_process;
XLOC_002167	MFSD4	1:205538104-205572046	1.13582	0.701313	0.434505	no	no	no	0.363663	0.799124	0.59131	processed_transcript;protein_coding	MFSD4	transmembrane transport;transport;cellular_component;biological_process
XLOC_002170	AC119673.1	1:205681946-205719404	1.78168	1.85079	-0.0691153	yes	yes	no	47.7916	164.319	172.383	protein_coding	AC119673.1
XLOC_002172	FAM72A	1:206137236-206155151	-0.891233	-0.540105	-0.351128	no	no	no	10.3575	5.58427	7.12306	processed_transcript;protein_coding	FAM72A	;mitochondrion;organelle;cytoplasm;cell;intracellular;cellular_component
XLOC_002177	SRGAP2	1:206516199-206637783	0.822672	1.1634	-0.340733	yes	yes	no	6.13345	10.8481	13.738	protein_coding;retained_intron;processed_transcript	SRGAP2	cell motility;locomotion;enzyme binding;cytoplasmic membrane-bounded vesicle;cell differentiation;cell morphogenesis;enzyme regulator activity;anatomical structure development;mitochondrion;cytoskeleton;signal transduction;plasma membrane;organelle;cellular component assembly;cytoskeleton organization;cytosol;cytoplasm;cell;intracellular;cellular_component;molecular_function;biological_process;
XLOC_002178	IKBKE	1:206643790-206671061	1.41735	-0.0189904	1.43634	yes	no	yes	1.67846	4.48307	1.65651	protein_coding;processed_transcript	IKBKE	cell death;immune system process;endosome;cellular protein modification process;signal transduction;kinase activity;signal transducer activity;nucleoplasm;organelle;nucleus;ion binding;cytosol;cytoplasm;cell;intracellular;cellular_component;response to stress;molecular_function;biological_process
XLOC_002180	RASSF5	1:206680878-206762599	2.95793	2.52808	0.429855	no	no	no	0.138729	1.07794	0.800191	protein_coding;processed_transcript	RASSF5	cell death;cytoskeleton;signal transduction;organelle;nucleus;ion binding;protein complex;cytoplasm;cell;intracellular;cellular_component;molecular_function;biological_process
XLOC_002182	DYRK3	1:206808880-206822542	0.381136	0.77089	-0.389753	no	yes	no	8.99357	11.7129	15.3459	protein_coding;processed_transcript	DYRK3	immune system process;cell differentiation;homeostatic process;anatomical structure development;cellular protein modification process;kinase activity;organelle;nucleus;ion binding;cell;intracellular;cellular_component;molecular_function;biological_process
XLOC_002184	MAPKAPK2	1:206858288-206907628	-0.669285	-2.55358	1.88429	yes	yes	yes	38.6761	24.3202	6.58777	protein_coding;processed_transcript	MAPKAPK2	immune system process;anatomical structure development;cellular protein modification process;signal transduction;kinase activity;signal transducer activity;nucleoplasm;organelle;nucleus;ion binding;biosynthetic process;vesicle-mediated transport;transport;small molecule metabolic process;lipid metabolic process;carbohydrate metabolic process;cell cycle;cytosol;cytoplasm;cell;intracellular;cellula…
XLOC_002190	PFKFB2	1:207217193-207254369	0.19604	0.714566	-0.518526	no	no	no	8.84786	10.1357	14.5192	protein_coding;processed_transcript	PFKFB2	generation of precursor metabolites and energy;phosphatase activity;enzyme binding;kinase activity;ion binding;catabolic process;small molecule metabolic process;carbohydrate metabolic process;cytosol;cytoplasm;cell;intracellular;cellular_component;molecular_function;biological_process
XLOC_002191	C4BPB	1:207262186-207273338	1.06645	0.58829	0.478156	yes	yes	no	55.3181	115.851	83.1688	protein_coding;retained_intron;processed_transcript	C4BPB	immune system process;extracellular region;plasma membrane;cell;cellular_component;response to stress;biological_process;
XLOC_002192	C4BPA	1:207277606-207318317	0.00109378	-1.64236	1.64345	no	no	no	2.92249	2.92471	0.936169	protein_coding;nonsense_mediated_decay	C4BPA	immune system process;extracellular region;plasma membrane;cytoplasm;cell;intracellular;cellular_component;response to stress;molecular_function;biological_process;
XLOC_002196	CD55	1:207494852-207534311	-1.78954	-1.00666	-0.782883	yes	yes	yes	1210.13	350.046	602.277	protein_coding;retained_intron;nonsense_mediated_decay;processed_transcript	CD55	immune system process;extracellular region;enzyme regulator activity;homeostatic process;plasma membrane;cell;cellular_component;response to stress;molecular_function;reproduction;biological_process;
XLOC_002197	CR2	1:207627574-207663240	-1.898	-1.88401	-0.0139878	no	no	no	0.125539	0.033684	0.0340122	protein_coding;processed_transcript	CR2	immune system process;signal transducer activity;plasma membrane;cell;cellular_component;response to stress;molecular_function;biological_process;
XLOC_002198	CR1	1:207669501-207813992	-2.85463	-0.817063	-2.03757	no	no	no	0.238271	0.0329413	0.135242	processed_transcript;protein_coding;retained_intron	CR1	;immune system process;signal transducer activity;plasma membrane;cell;cellular_component;response to stress;molecular_function;biological_process
XLOC_002202	CD46	1:207925401-207968858	0.44432	-0.808767	1.25309	no	yes	yes	49.4019	67.2199	28.2021	protein_coding;processed_transcript;retained_intron	CD46	symbiosis, encompassing mutualism through parasitism;immune system process;cytoplasmic membrane-bounded vesicle;plasma membrane;Golgi apparatus;organelle;cytoplasm;cell;intracellular;cellular_component;response to stress;molecular_function;reproduction;biological_process;
XLOC_002215	TRAF3IP3	1:209929376-209957904	1.62306	1.22321	0.399859	no	no	no	0.388026	1.19523	0.905905	protein_coding;nonsense_mediated_decay;processed_transcript;retained_intron	TRAF3IP3	;cellular_component;molecular_function;DNA binding;organelle;nucleus;cell;intracellular;biological_process
XLOC_002216	DIEXF	1:210001351-210030910	-0.808088	-0.18	-0.628087	yes	no	yes	16.9524	9.68215	14.9639	protein_coding	DIEXF	nucleolus;organelle;nucleus;cell;intracellular;cellular_component;biological_process
XLOC_002217	SYT14	1:210111537-210337636	Inf	0	Inf	no	no	no	0	0.04463	0	protein_coding;processed_transcript	SYT14	cell death;lipid binding;ion binding;cellular_component;molecular_function;biological_process
XLOC_002218	SERTAD4	1:210406143-210419600	1.87116	1.08376	0.787394	no	no	no	0.0457399	0.167329	0.0969485	protein_coding;processed_transcript	SERTAD4
XLOC_002220	HHAT	1:210501595-210849638	Inf	Inf	-1.55209	no	no	no	0	0.36716	1.07666	protein_coding	HHAT	transferase activity, transferring acyl groups;endoplasmic reticulum;cellular protein modification process;signal transduction;organelle;ion binding;biosynthetic process;cytoplasm;cell;intracellular;cellular_component;molecular_function;biological_process;
XLOC_002223	RCOR3	1:211431718-211489727	0.102625	-0.0200493	0.122674	no	no	no	23.2042	24.9149	22.8839	protein_coding;nonsense_mediated_decay;retained_intron;processed_transcript	RCOR3	;DNA binding;organelle;nucleus;cell;intracellular;cellular_component;molecular_function;biosynthetic process;cellular nitrogen compound metabolic process;biological_process
XLOC_002224	TRAF5	1:211499956-211548288	1.01129	0.0728043	0.938485	yes	no	yes	2.93514	5.9164	3.08706	processed_transcript;protein_coding	TRAF5	ligase activity;cell death;enzyme binding;microtubule organizing center;cytoskeleton;signal transduction;signal transducer activity;plasma membrane;organelle;ion binding;protein complex;cytosol;cytoplasm;cell;intracellular;cellular_component;molecular_function;biological_process
XLOC_002236	DTL	1:212208918-212278348	-0.966269	-0.371512	-0.594757	yes	no	yes	97.6851	49.998	75.5079	protein_coding;processed_transcript	DTL	nuclear envelope;ligase activity;microtubule organizing center;cytoskeleton;chromosome;cellular protein modification process;organelle;nucleus;biosynthetic process;catabolic process;cell cycle;protein complex;cytoplasm;cell;intracellular;cellular_component;cellular nitrogen compound metabolic process;response to stress;DNA metabolic process;molecular_function;biological_process
XLOC_002239	PPP2R5A	1:212458878-212535200	0.219069	0.315613	-0.0965449	no	no	no	18.157	21.1344	22.5971	protein_coding;processed_transcript	PPP2R5A	enzyme binding;enzyme regulator activity;chromosome;signal transduction;organelle;nucleus;protein complex;cytoplasm;cell;intracellular;cellular_component;molecular_function;biological_process
XLOC_002243	NENF	1:212606228-212619714	-1.02523	-0.515259	-0.509976	yes	yes	no	82.7711	40.668	57.9122	protein_coding;processed_transcript	NENF	extracellular space;extracellular region;ion binding;cellular_component;molecular_function;biological_process
XLOC_002246	ATF3	1:212738675-212794119	-1.44976	1.33072	-2.78049	yes	yes	yes	6.34026	2.32105	15.9476	protein_coding;processed_transcript;nonsense_mediated_decay	ATF3	nucleic acid binding transcription factor activity;cell differentiation;anatomical structure development;DNA binding;nucleolus;organelle;nucleus;biosynthetic process;carbohydrate metabolic process;cell;intracellular;cellular_component;response to stress;molecular_function;biological_process;protein binding transcription factor activity;signal transduction;nucleoplasm;cellular nitrogen compound me…
XLOC_002250	TATDN3	1:212965169-212989968	0.154177	0.482447	-0.32827	no	no	no	16.8666	18.7689	23.5645	protein_coding;nonsense_mediated_decay;retained_intron;processed_transcript	TATDN3	mitochondrion;organelle;nucleus;ion binding;cytoplasm;cell;intracellular;cellular_component;nuclease activity;molecular_function;
XLOC_002253	FLVCR1	1:213031596-213072705	-1.46518	-1.73206	0.266879	yes	yes	no	33.9203	12.2856	10.2108	protein_coding;processed_transcript	FLVCR1	transmembrane transport;cell death;immune system process;developmental maturation;growth;cell differentiation;homeostatic process;anatomical structure development;embryo development;mitochondrion;plasma membrane;organelle;transport;cytoplasm;cell;intracellular;cellular_component;molecular_function;biological_process
XLOC_002254	VASH2	1:213123861-213164927	3.11844	3.50159	-0.383148	no	no	no	0.381557	3.31363	4.32158	protein_coding;processed_transcript;retained_intron	VASH2	cytoplasm;cell;intracellular;cellular_component;biological_process
XLOC_002255	RPS6KC1	1:213224588-213448116	0.265187	0.0851632	0.180024	no	no	no	12.012	14.4359	12.7424	protein_coding;processed_transcript	RPS6KC1	lipid binding;endosome;cellular protein modification process;signal transduction;kinase activity;organelle;ion binding;cytoplasm;cell;intracellular;cellular_component;molecular_function;biological_process;ribosome
XLOC_002259	SMYD2	1:214454575-214510474	0.50534	-0.0939274	0.599267	no	no	yes	25.2155	35.7924	23.6262	processed_transcript;retained_intron;protein_coding	SMYD2	enzyme binding;cellular protein modification process;methyltransferase activity;organelle;nucleus;ion binding;biosynthetic process;cytosol;cytoplasm;cell;intracellular;cellular_component;cellular nitrogen compound metabolic process;molecular_function;biological_process;
XLOC_002261	CENPF	1:214776537-214837931	-0.756665	-0.115829	-0.640836	yes	no	yes	159.267	94.2641	146.98	processed_transcript;protein_coding	CENPF	nuclear envelope;cell proliferation;transcription factor binding;cell differentiation;anatomical structure development;cytoskeleton;chromosome;organelle;nucleus;cell division;chromosome organization;mitosis;chromosome segregation;protein complex assembly;biosynthetic process;transport;macromolecular complex assembly;cellular component assembly;cell cycle;protein complex;cytosol;cytoplasm;cell;int…
XLOC_002266	KCTD3	1:215740734-215795149	-0.295129	-0.676324	0.381195	no	yes	no	53.107	43.2821	33.2321	protein_coding;processed_transcript	KCTD3	protein complex assembly;macromolecular complex assembly;cellular component assembly;molecular_function;biological_process
XLOC_002271	SPATA17	1:217804665-218045038	2.48802	1.57675	0.91127	no	no	no	0.0868326	0.487136	0.259018	nonsense_mediated_decay;protein_coding;processed_transcript	SPATA17	molecular_function;cytoplasm;cell;intracellular;cellular_component
XLOC_002276	RRP15	1:218458628-218511325	-0.988595	-1.30385	0.315258	yes	yes	no	22.0491	11.112	8.93082	protein_coding;processed_transcript	RRP15	mitochondrion;nucleolus;organelle;nucleus;cytoplasm;cell;intracellular;cellular_component
XLOC_002278	TGFB2	1:218519576-218617961	-1.08688	-0.766467	-0.320411	yes	yes	no	5.82292	2.74131	3.42303	protein_coding;processed_transcript	TGFB2	extracellular matrix organization;extracellular space;cell junction organization;cell death;cell proliferation;immune system process;developmental maturation;growth;cell motility;locomotion;extracellular region;anatomical structure formation involved in morphogenesis;cell adhesion;cell-cell signaling;cytoplasmic membrane-bounded vesicle;cell differentiation;cell morphogenesis;homeostatic process;…
XLOC_002279	C1orf143	1:218683437-218699320	Inf	Inf	0.0445212	no	no	no	0	0.20481	0.198586	protein_coding;processed_transcript	C1orf143
XLOC_002280	LYPLAL1	1:219347185-219386207	1.70808	1.3613	0.346781	yes	yes	no	3.42178	11.1798	8.7911	protein_coding;processed_transcript	LYPLAL1	cellular protein modification process;catabolic process;cytosol;cytoplasm;cell;intracellular;cellular_component;molecular_function;biological_process
XLOC_002285	IARS2	1:220267443-220321380	-0.168678	-1.08009	0.911412	no	yes	yes	91.0876	81.0367	43.0843	protein_coding;processed_transcript	IARS2	ligase activity;translation;tRNA metabolic process;mitochondrion;organelle;ion binding;cellular amino acid metabolic process;biosynthetic process;small molecule metabolic process;cytoplasm;cell;intracellular;cellular_component;cellular nitrogen compound metabolic process;molecular_function;biological_process
XLOC_002293	MARK1	1:220701567-220837803	-0.35939	-0.00241168	-0.356978	no	no	no	9.71595	7.57352	9.69972	protein_coding;processed_transcript	MARK1	cell motility;locomotion;lipid binding;cell differentiation;anatomical structure development;cytoskeleton;cellular protein modification process;signal transduction;kinase activity;plasma membrane;organelle;ion binding;cytoskeleton organization;cytoplasm;cell;intracellular;cellular_component;molecular_function;biological_process
XLOC_002295	C1orf115	1:220863186-220872499	-1.30372	-0.903746	-0.399979	yes	yes	no	4.55848	1.84654	2.43649	protein_coding	C1orf115	cellular_component
XLOC_002296	MARC2	1:220921610-220958150	0.259683	0.123068	0.136615	no	no	no	6.491	7.77113	7.06902	nonsense_mediated_decay;protein_coding;processed_transcript	MARC2	;peroxisome;mitochondrion;organelle;oxidoreductase activity;ion binding;small molecule metabolic process;cytoplasm;cell;intracellular;cellular_component;response to stress;molecular_function;biological_process
XLOC_002297	MARC1	1:220960100-220987730	0.344574	0.508605	-0.16403	no	no	no	127.382	161.747	181.223	protein_coding;processed_transcript;nonsense_mediated_decay	MARC1	mitochondrion;organelle;oxidoreductase activity;ion binding;small molecule metabolic process;cytoplasm;cell;intracellular;cellular_component;response to stress;molecular_function;biological_process
XLOC_002300	HLX	1:221051698-221058401	-1.29198	-0.0130664	-1.27891	no	no	no	5.17237	2.11234	5.12573	protein_coding	HLX	nucleic acid binding transcription factor activity;cell differentiation;anatomical structure development;embryo development;DNA binding;organelle;nucleus;biosynthetic process;cell;intracellular;cellular_component;cellular nitrogen compound metabolic process;molecular_function;biological_process
XLOC_002305	MIA3	1:222791427-222841354	-0.584945	-0.310154	-0.274791	yes	no	no	73.0361	48.6914	58.9077	protein_coding;processed_transcript	MIA3	endoplasmic reticulum;organelle;vesicle-mediated transport;transport;cytoplasm;cell;intracellular;cellular_component;response to stress;molecular_function;biological_process;
XLOC_002306	BROX	1:222841354-222908538	-0.0553656	0.535844	-0.591209	no	no	no	34.9045	33.5904	50.6043	protein_coding;processed_transcript	BROX	cellular_component;
XLOC_002308	DISP1	1:223045612-223179337	-0.504941	-0.286986	-0.217954	no	no	no	22.2313	15.6661	18.221	lincRNA;processed_transcript;protein_coding;retained_intron	DISP1	;protein maturation;anatomical structure development;embryo development;signal transduction;signal transducer activity;transport;cellular_component;molecular_function;biological_process
XLOC_002308	DISP1	1:223045612-223179337	-0.504941	-0.286986	-0.217954	no	no	no	22.2313	15.6661	18.221	lincRNA;processed_transcript;protein_coding;retained_intron	RP11-452F19.3
XLOC_002315	CAPN2	1:223889294-223963720	-1.02395	-0.870222	-0.153725	yes	yes	no	88.39	43.4674	48.3549	protein_coding;processed_transcript	CAPN2	peptidase activity;cell;intracellular;cellular_component;molecular_function;biological_process;cytoskeletal protein binding;protein maturation;anatomical structure formation involved in morphogenesis;cell differentiation;anatomical structure development;embryo development;chromosome;plasma membrane;organelle;nucleus;ion binding;cytoplasm;response to stress
XLOC_002318	FBXO28	1:224301788-224349749	0.0132814	0.343565	-0.330284	no	no	no	25.3355	25.5698	32.1479	protein_coding;nonsense_mediated_decay;retained_intron	FBXO28	molecular_function
XLOC_002319	DEGS1	1:224363457-224381143	-0.303186	-0.419928	0.116742	no	no	no	40.2369	32.6104	30.0755	protein_coding;processed_transcript	DEGS1	oxidoreductase activity;biosynthetic process;small molecule metabolic process;lipid metabolic process;cellular_component;molecular_function;biological_process;endoplasmic reticulum;mitochondrion;plasma membrane;organelle;cytoplasm;cell;intracellular
XLOC_002325	CNIH4	1:224544551-224567154	1.67514	1.32504	0.350098	yes	yes	no	8.8669	28.3165	22.2151	protein_coding;processed_transcript	CNIH4	endoplasmic reticulum;signal transduction;organelle;cytoplasm;cell;intracellular;cellular_component;biological_process
XLOC_002326	CNIH3	1:224803994-224928251	Inf	Inf	-0.0884641	no	no	no	0	0.145434	0.154631	processed_transcript;protein_coding	CNIH3	neurological system process;cell-cell signaling;signal transduction;plasma membrane;protein complex;cell;cellular_component;molecular_function;biological_process
XLOC_002330	DNAH14	1:225083963-225586996	-0.464537	-0.879909	0.415372	no	yes	no	59.8257	43.3559	32.5094	protein_coding;processed_transcript;retained_intron;nonsense_mediated_decay	DNAH14	cilium;cytoskeleton;organelle;ion binding;protein complex;cytoplasm;cell;intracellular;cellular_component;molecular_function;biological_process;
XLOC_002331	AC092811.1	1:225589203-225616627	-2.99175	-4.73631	1.74456	no	no	no	15.6511	1.96761	0.587184	protein_coding	AC092811.1
XLOC_002334	SRP9	1:225965530-225978168	0.0189438	-0.722529	0.741473	no	yes	yes	202.739	205.418	122.867	protein_coding	SRP9	translation;endoplasmic reticulum;organelle;biosynthetic process;RNA binding;membrane organization;protein targeting;transport;protein complex;cytosol;cytoplasm;cell;intracellular;cellular_component;molecular_function;biological_process
XLOC_002336	EPHX1	1:225997793-226070069	-0.557877	-0.667547	0.10967	no	no	no	21.7785	14.7942	13.7112	protein_coding;processed_transcript	EPHX1	biological_process;endoplasmic reticulum;organelle;catabolic process;cytoplasm;cell;intracellular;cellular_component;molecular_function
XLOC_002338	H3F3A	1:226249551-226259702	-0.394122	-1.42975	1.03563	no	yes	yes	309.175	235.268	114.764	protein_coding	H3F3A	extracellular region;anatomical structure development;chromosome;DNA binding;nucleoplasm;organelle;nucleus;chromosome organization;protein complex assembly;macromolecular complex assembly;cellular component assembly;protein complex;cell;intracellular;cellular_component;cellular nitrogen compound metabolic process;response to stress;DNA metabolic process;molecular_function;biological_process
XLOC_002342	MIXL1	1:226411318-226414755	-0.0302079	2.26979	-2.29999	no	no	no	0.13303	0.130273	0.641539	protein_coding;processed_transcript	MIXL1	nucleic acid binding transcription factor activity;DNA binding;organelle;nucleus;cell;intracellular;cellular_component;molecular_function;biological_process;immune system process;cell motility;locomotion;anatomical structure formation involved in morphogenesis;transcription factor binding;protein binding transcription factor activity;cell differentiation;anatomical structure development;embryo de…
XLOC_002349	PSEN2	1:227057884-227083806	-0.458146	-0.0975532	-0.360593	no	no	no	12.5213	9.1145	11.7026	protein_coding;retained_intron;nonsense_mediated_decay;processed_transcript	PSEN2	peptidase activity;protein maturation;circulatory system process;cell death;immune system process;developmental maturation;growth;locomotion;anatomical structure formation involved in morphogenesis;neurological system process;cell differentiation;homeostatic process;anatomical structure development;embryo development;signal transduction;organelle;transport;cytosol;cytoplasm;cell;intracellular;cel…
XLOC_002350	ADCK3	1:227085236-227175246	0.235126	0.62336	-0.388234	no	yes	no	10.7702	12.6766	16.591	protein_coding;processed_transcript	ADCK3	cofactor metabolic process;cell death;mitochondrion;kinase activity;organelle;ion binding;biosynthetic process;small molecule metabolic process;cytoplasm;cell;intracellular;cellular_component;molecular_function;biological_process
XLOC_002359	ZNF678	1:227751243-227865144	0.775003	2.13176	-1.35675	no	yes	yes	4.39973	7.5288	19.2819	protein_coding;processed_transcript	ZNF678	DNA binding;organelle;nucleus;ion binding;biosynthetic process;cell;intracellular;cellular_component;cellular nitrogen compound metabolic process;molecular_function;biological_process;
XLOC_002361	SNAP47	1:227916357-227968927	1.23777	1.62768	-0.389915	yes	yes	no	12.4707	29.41	38.5364	processed_transcript;protein_coding	SNAP47	protein complex;cytosol;cytoplasm;cell;intracellular;cellular_component;molecular_function;
XLOC_002362	PRSS38	1:228003393-228034171	Inf	0	Inf	no	no	no	0	0.104899	0	protein_coding	PRSS38	peptidase activity;extracellular region;cellular_component;molecular_function;biological_process
XLOC_002364	ARF1	1:228270360-228286912	-0.98982	-0.555557	-0.434263	yes	yes	no	287.239	144.637	195.436	protein_coding;processed_transcript;miRNA	MIR3620
XLOC_002364	ARF1	1:228270360-228286912	-0.98982	-0.555557	-0.434263	yes	yes	no	287.239	144.637	195.436	protein_coding;processed_transcript;miRNA	ARF1	symbiosis, encompassing mutualism through parasitism;GTPase activity;immune system process;homeostatic process;nucleobase-containing compound catabolic process;signal transduction;signal transducer activity;plasma membrane;Golgi apparatus;organelle;nucleus;ion binding;biosynthetic process;membrane organization;catabolic process;vesicle-mediated transport;transport;small molecule metabolic process…
XLOC_002365	GUK1	1:228327662-228336685	-0.313229	-0.00557098	-0.307658	no	no	no	116.151	93.4824	115.703	protein_coding;processed_transcript	GUK1	kinase activity;ion binding;small molecule metabolic process;cytosol;cytoplasm;cell;intracellular;cellular_component;cellular nitrogen compound metabolic process;molecular_function;biological_process
XLOC_002366	GJC2	1:228337552-228347527	2.44271	-0.0945169	2.53722	yes	no	yes	0.686815	3.73394	0.643261	protein_coding	GJC2	cell death;cell-cell signaling;plasma membrane;transmembrane transporter activity;protein complex;cell;cellular_component;molecular_function;biological_process
XLOC_002367	IBA57	1:228353515-228369958	1.77393	2.06158	-0.287643	yes	yes	no	1.82435	6.23899	7.61559	protein_coding;processed_transcript	IBA57	cofactor metabolic process;mitochondrion;methyltransferase activity;organelle;cellular amino acid metabolic process;biosynthetic process;catabolic process;small molecule metabolic process;cytoplasm;cell;intracellular;cellular_component;cellular nitrogen compound metabolic process;molecular_function;biological_process
XLOC_002368	OBSCN	1:228391206-228566577	3.25203	1.05486	2.19717	yes	no	yes	1.42099	13.5379	2.95213	protein_coding;processed_transcript;retained_intron	OBSCN	cytoskeletal protein binding;structural molecule activity;cell death;anatomical structure formation involved in morphogenesis;cell differentiation;anatomical structure development;signal transduction;kinase activity;organelle;ion binding;cellular component assembly;cytoskeleton organization;cytosol;cytoplasm;cell;intracellular;cellular_component;molecular_function;biological_process;cellular prot…
XLOC_002371	HIST3H2BB	1:228645807-228646259	2.66305	1.99087	0.672178	yes	yes	yes	24.3265	154.077	96.6923	protein_coding	HIST3H2BB	chromosome;DNA binding;organelle;nucleus;chromosome organization;protein complex assembly;macromolecular complex assembly;cellular component assembly;protein complex;cell;intracellular;cellular_component;cellular nitrogen compound metabolic process;DNA metabolic process;molecular_function;biological_process
XLOC_002373	RNF187	1:228674761-228683467	-0.704747	-0.918527	0.21378	yes	yes	no	38.9273	23.8838	20.5944	protein_coding;processed_transcript	RNF187	ligase activity;cellular protein modification process;organelle;nucleus;ion binding;catabolic process;cytoplasm;cell;intracellular;cellular_component;molecular_function;biological_process
XLOC_002378	RHOU	1:228870823-228882416	2.20079	2.3215	-0.120711	no	no	no	0.569631	2.61877	2.84731	protein_coding;processed_transcript	RHOU	GTPase activity;cytoskeleton;nucleobase-containing compound catabolic process;signal transduction;plasma membrane;Golgi apparatus;organelle;ion binding;nucleocytoplasmic transport;catabolic process;transport;small molecule metabolic process;cell cycle;cytoskeleton organization;protein complex;cytosol;cytoplasm;cell;intracellular;cellular_component;cellular nitrogen compound metabolic process;mole…
XLOC_002382	TMEM78	1:229385382-229387557	Inf	Inf	1.57554	no	no	no	0	0.176988	0.0593825	protein_coding	TMEM78	cellular_component
XLOC_002383	RAB4A,SPHAR	1:229406878-229441641	-0.580293	-1.47502	0.894728	yes	yes	yes	21.4924	14.3747	7.7314	retained_intron;protein_coding;processed_transcript	RAB4A	protein transporter activity;GTPase activity;immune system process;extracellular region;endosome;nucleobase-containing compound catabolic process;signal transduction;organelle;nucleus;ion binding;nucleocytoplasmic transport;catabolic process;transport;small molecule metabolic process;cytoplasm;cell;intracellular;cellular_component;cellular nitrogen compound metabolic process;molecular_function;bi…
XLOC_002383	RAB4A,SPHAR	1:229406878-229441641	-0.580293	-1.47502	0.894728	yes	yes	yes	21.4924	14.3747	7.7314	retained_intron;protein_coding;processed_transcript	SPHAR	biosynthetic process;cellular nitrogen compound metabolic process;DNA metabolic process;biological_process
XLOC_002390	URB2	1:229761980-229795946	-2.59244	-2.37538	-0.21706	yes	yes	no	79.9605	13.2578	15.4104	protein_coding	URB2	nucleolus;organelle;nucleus;cell;intracellular;cellular_component;
XLOC_002392	GALNT2	1:230193535-230417870	-1.86747	-0.719394	-1.14807	yes	yes	yes	170.926	46.8432	103.813	protein_coding;processed_transcript	GALNT2	immune system process;extracellular region;cellular protein modification process;Golgi apparatus;organelle;ion binding;biosynthetic process;carbohydrate metabolic process;cytoplasm;cell;intracellular;cellular_component;transferase activity, transferring glycosyl groups;molecular_function;biological_process
XLOC_002393	COG2	1:230778237-230829728	-0.0431059	-0.102165	0.0590591	no	no	no	24.6532	23.9275	22.9678	retained_intron;protein_coding;nonsense_mediated_decay;processed_transcript	COG2	protein transporter activity;cellular protein modification process;Golgi apparatus;organelle;biosynthetic process;vesicle-mediated transport;transport;carbohydrate metabolic process;protein complex;cytoplasm;cell;intracellular;cellular_component;molecular_function;biological_process;
XLOC_002395	CAPN9	1:230883129-230937749	-0.654765	-0.708121	0.0533562	no	no	no	0.0995705	0.0632451	0.0609488	protein_coding;processed_transcript	CAPN9	peptidase activity;ion binding;cell;intracellular;cellular_component;molecular_function;biological_process
XLOC_002399	ARV1	1:231114794-231136341	2.82497	2.64263	0.182341	yes	yes	no	3.11665	22.0846	19.4625	processed_transcript;protein_coding;nonsense_mediated_decay	ARV1	transport;small molecule metabolic process;lipid metabolic process;cellular_component;biological_process;
XLOC_002401	TRIM67	1:231297857-231357302	Inf	Inf	-2.99824	no	no	no	0	0.0126999	0.101475	protein_coding	TRIM67	ion binding;cell;intracellular;cellular_component;molecular_function;cell differentiation;anatomical structure development;cytoskeleton;organelle;cytoplasm;biological_process
XLOC_002402	GNPAT	1:231376952-231413719	-0.133868	-0.679445	0.545577	no	yes	yes	49.6998	45.2956	31.0328	protein_coding;processed_transcript	GNPAT	transferase activity, transferring acyl groups;lipid metabolic process;molecular_function;biological_process;peroxisome;cell junction organization;anatomical structure formation involved in morphogenesis;neurological system process;anatomical structure development;mitochondrion;organelle;biosynthetic process;small molecule metabolic process;cellular component assembly;cytoplasm;cell;intracellular…
XLOC_002403	SPRTN	1:231468479-231490769	-1.28457	-0.912366	-0.372201	yes	yes	no	29.8542	12.255	15.8619	protein_coding;processed_transcript	SPRTN	small conjugating protein binding;chromosome;DNA binding;nucleoplasm;organelle;nucleus;ion binding;biosynthetic process;cell;intracellular;cellular_component;cellular nitrogen compound metabolic process;response to stress;DNA metabolic process;molecular_function;biological_process;
XLOC_002404	DISC1,TSNAX	1:231664398-231702270	0.500636	-0.0654723	0.566108	no	no	no	19.4496	28.4212	19.1794	protein_coding;nonsense_mediated_decay;processed_transcript;retained_intron	TSNAX	protein transporter activity;cell differentiation;DNA binding;Golgi apparatus;organelle;nucleus;ion binding;transport;cytoplasm;cell;intracellular;cellular_component;molecular_function;reproduction;biological_process
XLOC_002404	DISC1,TSNAX	1:231664398-231702270	0.500636	-0.0654723	0.566108	no	no	no	19.4496	28.4212	19.1794	protein_coding;nonsense_mediated_decay;processed_transcript;retained_intron	DISC1	cell proliferation;cell motility;locomotion;neurological system process;cell-cell signaling;cell differentiation;homeostatic process;anatomical structure development;mitochondrion;microtubule organizing center;cytoskeleton;signal transduction;plasma membrane;organelle;cytoskeleton organization;protein complex;cytoplasm;cell;intracellular;cellular_component;molecular_function;biological_process;
XLOC_002404	DISC1,TSNAX	1:231664398-231702270	0.500636	-0.0654723	0.566108	no	no	no	19.4496	28.4212	19.1794	protein_coding;nonsense_mediated_decay;processed_transcript;retained_intron	TSNAX-DISC1	DNA binding;cytoplasm;cell;intracellular;cellular_component;molecular_function
XLOC_002413	NTPCR	1:233086369-233431459	-0.519946	-0.260431	-0.259514	no	no	no	11.8026	8.23112	9.85327	processed_transcript;protein_coding	NTPCR	phosphatase activity;ATPase activity;ion binding;molecular_function
XLOC_002414	MLK4	1:233463513-233520894	-1.08949	-1.68167	0.592176	yes	yes	yes	27.6786	13.0069	8.62804	protein_coding	MLK4	cellular protein modification process;kinase activity;ion binding;molecular_function;biological_process;signal transduction;signal transducer activity;cellular_component;response to stress;
XLOC_002415	KCNK1	1:233749749-233808258	-0.433433	-0.193773	-0.239661	no	no	no	43.2623	32.0356	37.825	protein_coding;processed_transcript	KCNK1	transmembrane transport;neurological system process;cell-cell signaling;endosome;plasma membrane;organelle;transmembrane transporter activity;transport;protein complex;cytoplasm;cell;intracellular;cellular_component;molecular_function;biological_process
XLOC_002417	SLC35F3	1:234040678-234460262	1.51643	1.63538	-0.118954	no	no	no	0.619007	1.77087	1.92307	protein_coding	SLC35F3	transport;cellular_component;biological_process
XLOC_002423	COA6	1:234509201-234519795	-0.473336	-0.0498573	-0.423479	no	no	no	92.9443	66.9475	89.7872	protein_coding	COA6	mitochondrion;organelle;oxidoreductase activity;transmembrane transporter activity;cytoplasm;cell;intracellular;cellular_component;molecular_function;biological_process
XLOC_002436	GGPS1	1:235330209-235507847	1.87788	2.56263	-0.684759	yes	yes	no	5.44969	20.0295	32.196	protein_coding;processed_transcript	GGPS1	ion binding;biosynthetic process;small molecule metabolic process;lipid metabolic process;cytosol;cytoplasm;cell;intracellular;cellular_component;transferase activity, transferring alkyl or aryl (other than methyl) groups;molecular_function;biological_process
XLOC_002439	TBCE	1:235530674-235612283	-0.328223	-0.240647	-0.0875756	no	no	no	27.1795	21.649	23.0038	protein_coding;processed_transcript;processed_pseudogene	RPS21P1
XLOC_002439	TBCE	1:235530674-235612283	-0.328223	-0.240647	-0.0875756	no	no	no	27.1795	21.649	23.0038	protein_coding;processed_transcript;processed_pseudogene	TBCE	protein folding;growth;cell differentiation;cell morphogenesis;anatomical structure development;cytoskeleton;organelle;cytoskeleton organization;protein complex;cytoplasm;cell;intracellular;cellular_component;molecular_function;biological_process;ribosome;structural molecule activity;structural constituent of ribosome;translation;biosynthetic process
XLOC_002452	EDARADD	1:236511561-236648214	-0.943995	0.100993	-1.04499	no	no	no	0.157576	0.0819067	0.169002	protein_coding;transcribed_processed_pseudogene	ENO1P1
XLOC_002452	EDARADD	1:236511561-236648214	-0.943995	0.100993	-1.04499	no	no	no	0.157576	0.0819067	0.169002	protein_coding;transcribed_processed_pseudogene	EDARADD	anatomical structure development;biological_process;cell differentiation;signal transduction;cytoplasm;cell;intracellular;cellular_component;molecular_function
XLOC_002453	LGALS8	1:236681299-236767804	-0.0552713	0.0508252	-0.106097	no	no	no	6.81161	6.55558	7.05585	protein_coding;retained_intron;nonsense_mediated_decay	LGALS8	immune system process;cell differentiation;anatomical structure development;molecular_function;biological_process;extracellular space;extracellular region;cytoplasm;cell;intracellular;cellular_component;
XLOC_002454	ACTN2	1:236849753-236927931	Inf	0	Inf	no	no	no	0	0.0633665	0	protein_coding;processed_transcript	ACTN2	cytoskeletal protein binding;structural molecule activity;cell junction organization;extracellular region;neurological system process;cell adhesion;cell-cell signaling;protein binding transcription factor activity;cytoplasmic membrane-bounded vesicle;cytoskeleton;organelle;ion binding;protein complex assembly;vesicle-mediated transport;transport;macromolecular complex assembly;cellular component …
XLOC_002455	MTR	1:236958609-237067281	1.59734	0.555976	1.04136	yes	no	yes	7.9138	23.9459	11.6346	protein_coding;processed_transcript	MTR	anatomical structure development;methyltransferase activity;sulfur compound metabolic process;ion binding;cellular amino acid metabolic process;biosynthetic process;small molecule metabolic process;cytosol;cytoplasm;cell;intracellular;cellular_component;cellular nitrogen compound metabolic process;molecular_function;biological_process
XLOC_002458	RYR2	1:237205504-237997288	2.38464	2.25795	0.126691	no	no	no	0.0651177	0.340053	0.311465	protein_coding;processed_transcript	RYR2	transmembrane transport;circulatory system process;cell death;cell-cell signaling;enzyme binding;homeostatic process;anatomical structure development;embryo development;endoplasmic reticulum;signal transduction;plasma membrane;organelle;transmembrane transporter activity;ion binding;transport;protein complex;cytoplasm;cell;intracellular;cellular_component;response to stress;molecular_function;bio…
XLOC_002466	CHRM3	1:239792372-240078750	1.58399	1.50468	0.0793076	no	no	no	0.275136	0.824848	0.780729	processed_transcript;protein_coding	CHRM3	generation of precursor metabolites and energy;cell proliferation;anatomical structure development;cellular protein modification process;signal transduction;signal transducer activity;plasma membrane;ion binding;transport;small molecule metabolic process;cell;cellular_component;molecular_function;biological_process
XLOC_002469	FMN2	1:240177647-240643504	-0.560803	-1.30397	0.743169	no	no	no	2.79273	1.89326	1.13108	protein_coding;processed_transcript	FMN2	;cytoskeletal protein binding;cytoplasmic membrane-bounded vesicle;cytoskeleton;signal transduction;plasma membrane;nucleolus;organelle;nucleus;cell division;chromosome segregation;vesicle-mediated transport;transport;cellular component assembly;cell cycle;cytoskeleton organization;cytosol;cytoplasm;cell;intracellular;cellular_component;response to stress;molecular_function;reproduction;biologica…
XLOC_002480	KMO	1:241695433-241803701	0.0852772	-0.429653	0.51493	no	no	no	0.507568	0.538475	0.376839	protein_coding;processed_transcript	KMO	cofactor metabolic process;mitochondrion;organelle;oxidoreductase activity;ion binding;cellular amino acid metabolic process;biosynthetic process;catabolic process;small molecule metabolic process;cytosol;cytoplasm;cell;intracellular;cellular_component;cellular nitrogen compound metabolic process;response to stress;molecular_function;biological_process;
XLOC_002483	EXO1	1:242011268-242053241	0.507435	0.332323	0.175111	no	no	no	33.7714	48.0067	42.5195	protein_coding;processed_transcript	EXO1	;immune system process;anatomical structure development;DNA binding;organelle;nucleus;ion binding;cell cycle;cell;intracellular;cellular_component;nuclease activity;cellular nitrogen compound metabolic process;response to stress;DNA metabolic process;molecular_function;reproduction;biological_process
XLOC_002499	SDCCAG8	1:243419319-244014381	1.63058	0.969372	0.661204	yes	no	no	4.03015	12.4788	7.89099	protein_coding;processed_transcript	SDCCAG8	anatomical structure formation involved in morphogenesis;anatomical structure development;microtubule organizing center;cytoskeleton;organelle;cell cycle;cytosol;cytoplasm;cell;intracellular;cellular_component;molecular_function;biological_process;
XLOC_002503	ZBTB18	1:244214584-244220778	Inf	Inf	-3.9755	no	no	no	0	0.033688	0.529932	protein_coding	ZBTB18	nucleic acid binding transcription factor activity;cell differentiation;homeostatic process;anatomical structure development;embryo development;chromosome;nuclear chromosome;DNA binding;organelle;nucleus;ion binding;biosynthetic process;cell;intracellular;cellular_component;cellular nitrogen compound metabolic process;molecular_function;biological_process
XLOC_002507	C1orf100	1:244515936-244552393	Inf	Inf	-1.00436	no	no	no	0	0.378414	0.759122	protein_coding;processed_transcript	C1orf100
XLOC_002508	C1orf101	1:244624677-244803806	1.44883	2.35278	-0.903954	no	no	no	0.0897655	0.245047	0.458529	processed_transcript;protein_coding	C1orf101	cellular_component;
XLOC_002509	DESI2	1:244816236-244872335	-0.203617	0.485835	-0.689452	no	no	yes	26.4147	22.9377	36.991	protein_coding;processed_transcript	DESI2	peptidase activity;cytoplasm;cell;intracellular;cellular_component;molecular_function;biological_process;
XLOC_002510	COX20	1:244998623-245008359	-0.555414	-1.57811	1.0227	no	no	no	16.3738	11.1418	5.48393	protein_coding;processed_transcript;retained_intron	COX20	mitochondrion;organelle;cytoplasm;cell;intracellular;cellular_component
XLOC_002514	EFCAB2	1:245132651-245290466	1.46753	0.799084	0.668445	yes	no	no	11.6673	32.2657	20.3011	processed_transcript;retained_intron;protein_coding	EFCAB2	ion binding;molecular_function
XLOC_002517	KIF26B	1:245318286-245872733	0.636293	1.26254	-0.626245	yes	yes	yes	7.09491	11.0278	17.0219	protein_coding;processed_transcript;retained_intron	KIF26B	cytoskeletal protein binding;growth;anatomical structure formation involved in morphogenesis;anatomical structure development;cytoskeleton;organelle;ion binding;protein complex;cytoplasm;cell;intracellular;cellular_component;molecular_function;biological_process
XLOC_002523	CNST	1:246729747-246831886	-1.32623	-0.345086	-0.981141	yes	no	yes	31.6845	12.6361	24.9439	processed_transcript;protein_coding	CNST	enzyme binding;cytoplasmic membrane-bounded vesicle;plasma membrane;Golgi apparatus;organelle;protein complex;cytoplasm;cell;intracellular;cellular_component;molecular_function;biological_process;
XLOC_002527	SCCPDH	1:246887348-246931439	0.689234	0.0588764	0.630358	yes	no	yes	93.0336	150.01	96.9089	protein_coding	SCCPDH	lipid particle;mitochondrion;organelle;oxidoreductase activity;cytoplasm;cell;intracellular;cellular_component;molecular_function;biological_process
XLOC_002539	NLRP3	1:247579457-247612410	0.777174	-Inf	Inf	no	no	no	0.0630771	0.1081	0	protein_coding;processed_transcript	NLRP3	cell death;immune system process;signal transduction;ion binding;protein complex assembly;transport;macromolecular complex assembly;cellular component assembly;protein complex;cytosol;cytoplasm;cell;intracellular;cellular_component;response to stress;molecular_function;biological_process
XLOC_002550	OR2W3,TRIM58	1:248020500-248060449	-0.397096	-0.527467	0.130372	no	no	no	0.466849	0.354518	0.323887	protein_coding	TRIM58	ion binding;cell;intracellular;cellular_component;molecular_function
XLOC_002550	OR2W3,TRIM58	1:248020500-248060449	-0.397096	-0.527467	0.130372	no	no	no	0.466849	0.354518	0.323887	protein_coding	OR2W3	signal transduction;signal transducer activity;plasma membrane;cell;cellular_component;molecular_function;biological_process
XLOC_002585	ZNF672	1:249132478-249143716	2.16932	1.75564	0.41368	yes	yes	no	3.36185	15.122	11.3521	processed_transcript;protein_coding	ZNF672	DNA binding;organelle;nucleus;ion binding;biosynthetic process;cell;intracellular;cellular_component;cellular nitrogen compound metabolic process;molecular_function;biological_process;
XLOC_002587	PGBD2	1:249200394-249214145	1.47727	2.47786	-1.00059	yes	yes	yes	1.84604	5.13978	10.2838	protein_coding;processed_transcript	PGBD2
XLOC_002592	AL627309.1	1:134900-139379	-0.365355	-0.637146	0.271791	no	no	no	0.37574	0.291679	0.241595	protein_coding;processed_pseudogene	AL627309.1
XLOC_002592	AL627309.1	1:134900-139379	-0.365355	-0.637146	0.271791	no	no	no	0.37574	0.291679	0.241595	protein_coding;processed_pseudogene	RP11-34P13.16
XLOC_002592	AL627309.1	1:134900-139379	-0.365355	-0.637146	0.271791	no	no	no	0.37574	0.291679	0.241595	protein_coding;processed_pseudogene	RP11-34P13.15
XLOC_002611	AL669831.1	1:738531-739137	Inf	Inf	1.59335	no	no	no	0	60.0849	19.9122	protein_coding	AL669831.1
XLOC_002615	AL645608.1	1:860259-894670	Inf	Inf	-1.02462	no	no	no	0	0.683276	1.39007	protein_coding	AL645608.1
XLOC_002616	NOC2L	1:860259-894670	0.266484	0.684595	-0.418111	no	yes	no	50.9939	61.3392	81.96	retained_intron;protein_coding;processed_transcript	NOC2L	histone binding;cell death;transcription factor binding;protein binding transcription factor activity;nucleolus;nucleoplasm;organelle;nucleus;chromosome organization;biosynthetic process;transport;cellular component assembly;cell;intracellular;cellular_component;cellular nitrogen compound metabolic process;DNA metabolic process;molecular_function;biological_process
XLOC_002617	C1orf170	1:901876-917497	Inf	Inf	0.72697	no	no	no	0	0.213275	0.128855	protein_coding;retained_intron	C1orf170
XLOC_002619	HES4	1:934341-935552	3.49692	2.97704	0.519875	yes	no	no	0.734977	8.29757	5.78699	protein_coding;retained_intron	HES4	DNA binding;organelle;nucleus;biosynthetic process;cell;intracellular;cellular_component;cellular nitrogen compound metabolic process;molecular_function;biological_process;transcription factor binding;cell differentiation;anatomical structure development
XLOC_002623	RNF223	1:1006345-1009687	Inf	0	Inf	no	no	no	0	0.0712472	0	protein_coding	RNF223	ion binding;cellular_component;molecular_function
XLOC_002624	C1orf159	1:1017197-1051741	0.936358	1.43958	-0.503219	no	yes	no	3.56774	6.82755	9.67718	protein_coding;retained_intron;nonsense_mediated_decay;processed_transcript	C1orf159	cellular_component;
XLOC_002626	TNFRSF18	1:1138887-1142071	2.18764	-1.63973	3.82737	no	no	yes	1.79697	8.18625	0.576676	protein_coding	TNFRSF18	cell death;extracellular region;signal transduction;signal transducer activity;plasma membrane;cell;cellular_component;molecular_function;biological_process
XLOC_002628	SDF4	1:1152287-1167411	-0.884317	-0.401773	-0.482544	yes	no	no	151.151	81.8852	114.41	protein_coding;nonsense_mediated_decay;retained_intron;processed_transcript	SDF4	cell differentiation;endosome;anatomical structure development;plasma membrane;Golgi apparatus;organelle;ion binding;vesicle-mediated transport;transport;cytoplasm;cell;intracellular;cellular_component;molecular_function;biological_process
XLOC_002629	FAM132A	1:1177832-1182102	-0.0141268	1.74489	-1.75901	no	no	no	0.543961	0.538661	1.82319	retained_intron;protein_coding	FAM132A	extracellular space;extracellular region;cellular_component;molecular_function;biological_process
XLOC_002631	UBE2J2	1:1189293-1209265	-1.01369	-0.255006	-0.758683	yes	no	yes	67.8934	33.6261	56.8936	nonsense_mediated_decay;protein_coding;processed_transcript;retained_intron	UBE2J2	endoplasmic reticulum;organelle;cytoplasm;cell;intracellular;cellular_component;ligase activity;ion binding;response to stress;molecular_function;biological_process
XLOC_002632	ACAP3	1:1227755-1243398	1.9117	2.32946	-0.417764	yes	yes	no	2.42874	9.13816	12.2073	protein_coding;retained_intron;processed_transcript;nonsense_mediated_decay	ACAP3	enzyme regulator activity;ion binding;molecular_function;biological_process;
XLOC_002633	CPSF3L	1:1243946-1260071	0.568408	0.368651	0.199757	no	no	no	26.6322	39.4926	34.3861	retained_intron;protein_coding;processed_transcript;nonsense_mediated_decay;sense_intronic	CPSF3L	organelle;nucleus;cytoplasm;cell;intracellular;cellular_component;molecular_function;
XLOC_002633	CPSF3L	1:1243946-1260071	0.568408	0.368651	0.199757	no	no	no	26.6322	39.4926	34.3861	retained_intron;protein_coding;processed_transcript;nonsense_mediated_decay;sense_intronic	RP5-890O3.9
XLOC_002634	DVL1	1:1266693-1284730	0.769344	0.730921	0.0384234	yes	yes	no	14.2495	24.2882	23.6498	protein_coding;retained_intron	DVL1	growth;locomotion;neurological system process;cell-cell signaling;enzyme binding;cytoplasmic membrane-bounded vesicle;cell differentiation;cell morphogenesis;anatomical structure development;embryo development;cytoskeleton;signal transduction;signal transducer activity;plasma membrane;organelle;biosynthetic process;membrane organization;transport;cytoskeleton organization;protein complex;cytosol;…
XLOC_002635	MXRA8	1:1288070-1297157	0.0401969	-1.35892	1.39911	no	no	no	1.03733	1.06664	0.40443	retained_intron;protein_coding	MXRA8	cellular_component;molecular_function
XLOC_002636	AURKAIP1	1:1309109-1310875	0.631744	-0.735657	1.3674	yes	yes	yes	80.3229	124.455	48.2374	protein_coding;processed_transcript	AURKAIP1	mitochondrion;organelle;nucleus;cytoplasm;cell;intracellular;cellular_component;molecular_function;biological_process
XLOC_002637	CCNL2	1:1321861-1334697	-0.236576	-0.817141	0.580565	no	yes	yes	62.1231	52.7275	35.259	retained_intron;nonsense_mediated_decay;protein_coding;processed_transcript	CCNL2	;enzyme binding;nucleoplasm;organelle;nucleus;biosynthetic process;cell;intracellular;cellular_component;cellular nitrogen compound metabolic process;molecular_function;biological_process
XLOC_002638	MRPL20	1:1334901-1342693	-1.31888	-1.36175	0.0428667	yes	yes	no	411.644	165.006	160.176	protein_coding;processed_transcript;retained_intron;misc_RNA	MRPL20	rRNA binding;ribosome;structural molecule activity;structural constituent of ribosome;translation;mitochondrion;organelle;biosynthetic process;RNA binding;cytoplasm;cell;intracellular;cellular_component;molecular_function;biological_process
XLOC_002638	MRPL20	1:1334901-1342693	-1.31888	-1.36175	0.0428667	yes	yes	no	411.644	165.006	160.176	protein_coding;processed_transcript;retained_intron;misc_RNA	RN7SL657P
XLOC_002639	ANKRD65	1:1353799-1357149	-0.94256	-0.385887	-0.556673	no	no	no	0.323883	0.168519	0.24787	protein_coding;processed_transcript	ANKRD65	;molecular_function
XLOC_002641	TMEM240	1:1470553-1475833	-2.49452	-2.46402	-0.0304946	no	no	no	1.24421	0.220784	0.225501	protein_coding	TMEM240	cellular_component
XLOC_002642	SSU72	1:1477052-1510249	-0.156574	0.241088	-0.397663	no	no	no	100.934	90.5531	119.292	protein_coding;retained_intron;pseudogene	SSU72	phosphatase activity;mRNA processing;cellular protein modification process;organelle;nucleus;cytoplasm;cell;intracellular;cellular_component;cellular nitrogen compound metabolic process;molecular_function;biological_process
XLOC_002642	SSU72	1:1477052-1510249	-0.156574	0.241088	-0.397663	no	no	no	100.934	90.5531	119.292	protein_coding;retained_intron;pseudogene	AL645728.2
XLOC_002643	C1orf233	1:1533391-1535476	1.01768	0.582667	0.435017	yes	no	no	2.47718	5.01545	3.70986	protein_coding	C1orf233	cellular_component
XLOC_002645	CDK11B	1:1570602-1590473	0.380839	0.808966	-0.428127	no	no	no	11.525	15.0067	20.1913	protein_coding	CDK11B	cellular protein modification process;kinase activity;ion binding;molecular_function;biological_process;
XLOC_002646	SLC35E2B	1:1592938-1624167	2.24396	1.90846	0.335494	yes	yes	no	2.80056	13.2661	10.5136	protein_coding;retained_intron	SLC35E2B	transmembrane transport;transport;cellular_component;biological_process
XLOC_002647	CDK11A,SLC35E2	1:1656276-1677431	0.610872	0.746115	-0.135243	no	no	no	21.9091	10.1118	18.848	protein_coding;processed_transcript;retained_intron;nonsense_mediated_decay	RP1-283E3.8
XLOC_002647	CDK11A,SLC35E2	1:1656276-1677431	0.610872	0.746115	-0.135243	no	no	no	21.9091	10.1118	18.848	protein_coding;processed_transcript;retained_intron;nonsense_mediated_decay	SLC35E2	cellular_component
XLOC_002647	CDK11A,SLC35E2	1:1656276-1677431	0.610872	0.746115	-0.135243	no	no	no	21.9091	10.1118	18.848	protein_coding;processed_transcript;retained_intron;nonsense_mediated_decay	CDK11A	cellular protein modification process;kinase activity;organelle;nucleus;ion binding;cytoplasm;cell;intracellular;cellular_component;molecular_function;biological_process;cell death;cell division;mitosis;cell cycle;
XLOC_002648	NADK	1:1682670-1711508	0.339124	0.0155878	0.323536	no	no	no	20.2525	25.6192	20.4725	protein_coding;nonsense_mediated_decay;retained_intron;processed_transcript	NADK	cofactor metabolic process;kinase activity;ion binding;biosynthetic process;small molecule metabolic process;cytosol;cytoplasm;cell;intracellular;cellular_component;cellular nitrogen compound metabolic process;molecular_function;biological_process;
XLOC_002649	GNB1	1:1716728-1822495	-0.63685	-0.869023	0.232173	yes	yes	no	143.428	92.2406	78.5292	protein_coding;retained_intron;processed_transcript	GNB1	generation of precursor metabolites and energy;lysosome;GTPase activity;cell death;cell proliferation;cilium;neurological system process;cell-cell signaling;enzyme binding;homeostatic process;anatomical structure development;vacuole;nucleobase-containing compound catabolic process;signal transduction;signal transducer activity;plasma membrane;organelle;catabolic process;small molecule metabolic p…
XLOC_002650	TMEM52	1:1849028-1850712	0.731974	0.95027	-0.218296	no	no	no	0.556823	0.924832	1.07591	protein_coding;nonsense_mediated_decay;retained_intron	TMEM52	cellular_component;
XLOC_002656	AL590822.1,C1orf86	1:2143359-2145620	-0.19286	-0.45096	0.258101	no	no	no	13.5254	13.1746	20.453	processed_transcript;nonsense_mediated_decay;protein_coding;retained_intron	AL590822.1
XLOC_002656	AL590822.1,C1orf86	1:2143359-2145620	-0.19286	-0.45096	0.258101	no	no	no	13.5254	13.1746	20.453	processed_transcript;nonsense_mediated_decay;protein_coding;retained_intron	RP11-181G12.5
XLOC_002656	AL590822.1,C1orf86	1:2143359-2145620	-0.19286	-0.45096	0.258101	no	no	no	13.5254	13.1746	20.453	processed_transcript;nonsense_mediated_decay;protein_coding;retained_intron	C1orf86	;small conjugating protein binding;chromosome;nucleoplasm;organelle;nucleus;ion binding;biosynthetic process;protein complex;cell;intracellular;cellular_component;cellular nitrogen compound metabolic process;response to stress;DNA metabolic process;molecular_function;biological_process
XLOC_002657	MORN1	1:2252691-2323146	2.13825	0.679232	1.45902	no	no	no	1.17807	5.1862	1.88643	protein_coding;processed_transcript;retained_intron;sense_intronic;nonsense_mediated_decay	RP4-740C4.8
XLOC_002657	MORN1	1:2252691-2323146	2.13825	0.679232	1.45902	no	no	no	1.17807	5.1862	1.88643	protein_coding;processed_transcript;retained_intron;sense_intronic;nonsense_mediated_decay	MORN1
XLOC_002662	PEX10	1:2323266-2345236	1.08075	0.992834	0.0879209	no	no	no	11.5235	24.3739	22.9329	protein_coding;nonsense_mediated_decay;processed_transcript	PEX10	peroxisome;transmembrane transport;organelle;ion binding;protein targeting;transport;cytoplasm;cell;intracellular;cellular_component;molecular_function;biological_process;
XLOC_002665	PANK4	1:2439971-2458039	1.0254	1.94556	-0.920157	yes	yes	yes	3.08848	6.28667	11.8964	protein_coding;nonsense_mediated_decay;retained_intron;processed_transcript	PANK4	cofactor metabolic process;kinase activity;ion binding;biosynthetic process;small molecule metabolic process;cytoplasm;cell;intracellular;cellular_component;cellular nitrogen compound metabolic process;molecular_function;biological_process;
XLOC_002668	MMEL1	1:2518213-2564481	2.14817	1.8076	0.340566	no	no	no	0.623211	2.76248	2.18161	protein_coding;nonsense_mediated_decay;retained_intron;processed_transcript	MMEL1	peptidase activity;molecular_function;biological_process;extracellular space;extracellular region;endoplasmic reticulum;Golgi apparatus;organelle;ion binding;cytoplasm;cell;intracellular;cellular_component
XLOC_002669	TTC34	1:2567414-2718286	Inf	Inf	-0.946479	no	no	no	0	0.0602231	0.11606	retained_intron;protein_coding	TTC34	molecular_function;
XLOC_002675	MEGF6	1:3406483-3528059	Inf	Inf	2.35811	no	no	no	0	1.15853	0.225967	protein_coding;retained_intron;nonsense_mediated_decay	MEGF6	extracellular region;ion binding;cellular_component;molecular_function;biological_process
XLOC_002678	WRAP73	1:3547330-3652765	0.349847	0.370256	-0.0204089	no	no	no	10.0214	12.7716	12.9535	protein_coding;retained_intron	WRAP73	molecular_function;microtubule organizing center;cytoskeleton;organelle;cytoplasm;cell;intracellular;cellular_component;
XLOC_002682	LRRC47	1:3696783-3713068	0.437792	0.929997	-0.492206	no	yes	yes	20.3326	27.5411	38.7391	protein_coding;retained_intron;nonsense_mediated_decay	LRRC47	ligase activity;RNA binding;molecular_function;
XLOC_002683	CEP104	1:3728644-3773778	-0.358378	-0.907391	0.549013	no	no	no	12.5053	9.75467	6.6672	protein_coding;retained_intron;processed_transcript	CEP104	microtubule organizing center;cytoskeleton;organelle;cytoplasm;cell;intracellular;cellular_component;molecular_function;
XLOC_002684	C1orf174	1:3805688-3816849	-0.854419	-0.244888	-0.60953	yes	no	yes	42.3017	23.3966	35.6976	processed_transcript;protein_coding;retained_intron	C1orf174	organelle;nucleus;cell;intracellular;cellular_component
XLOC_002692	NPHP4	1:5922877-6161253	1.19554	1.05805	0.137495	no	no	no	0.843218	1.93123	1.75567	retained_intron;processed_transcript;nonsense_mediated_decay;protein_coding	NPHP4	;structural molecule activity;cilium;cell adhesion;anatomical structure development;microtubule organizing center;cytoskeleton;signal transduction;organelle;cytoskeleton organization;cytosol;cytoplasm;cell;intracellular;cellular_component;molecular_function;biological_process
XLOC_002695	CHD5	1:6161852-6240183	0.5393	1.58253	-1.04323	no	no	no	0.0262041	0.0380815	0.0784797	protein_coding;nonsense_mediated_decay	CHD5	ATPase activity;helicase activity;DNA binding;organelle;nucleus;chromosome organization;ion binding;biosynthetic process;cell;intracellular;cellular_component;cellular nitrogen compound metabolic process;molecular_function;biological_process;
XLOC_002696	RPL22	1:6241328-6296000	-1.08001	-1.4298	0.349787	yes	yes	no	930.854	440.317	345.517	protein_coding;retained_intron	RPL22	ribosome;structural molecule activity;structural constituent of ribosome;immune system process;translation;cell differentiation;anatomical structure development;organelle;ion binding;biosynthetic process;cytoplasm;cell;intracellular;cellular_component;molecular_function;biological_process;symbiosis, encompassing mutualism through parasitism;nucleobase-containing compound catabolic process;RNA bin…
XLOC_002698	ICMT	1:6241328-6296000	1.2872	1.80953	-0.522323	no	yes	no	14.1987	34.6526	49.7703	protein_coding;processed_transcript;nonsense_mediated_decay	ICMT	growth;protein binding transcription factor activity;anatomical structure development;embryo development;endoplasmic reticulum;cellular protein modification process;methyltransferase activity;organelle;membrane organization;protein targeting;transport;cytoplasm;cell;intracellular;cellular_component;molecular_function;biological_process
XLOC_002699	GPR153	1:6307405-6321035	3.52473	2.54633	0.978395	no	no	no	0.0590003	0.679053	0.344649	protein_coding	GPR153	signal transduction;signal transducer activity;plasma membrane;cell;cellular_component;molecular_function;biological_process
XLOC_002700	ACOT7	1:6324328-6454451	0.232349	0.868973	-0.636624	no	yes	yes	12.0398	14.1437	21.989	protein_coding;nonsense_mediated_decay;retained_intron	ACOT7	catabolic process;small molecule metabolic process;lipid metabolic process;cytosol;cytoplasm;cell;intracellular;cellular_component;molecular_function;biological_process;mitochondrion;organelle;ion binding;
XLOC_002701	HES2	1:6472477-6484730	-0.487911	-1.80933	1.32142	no	no	no	2.7689	1.97438	0.790031	protein_coding;processed_transcript	HES2	transcription factor binding;DNA binding;organelle;nucleus;biosynthetic process;cell;intracellular;cellular_component;cellular nitrogen compound metabolic process;molecular_function;biological_process
XLOC_002704	PLEKHG5,TNFRSF25	1:6484847-6580121	2.55217	-0.13097	2.68314	no	no	no	0.249079	1.46089	0.227463	retained_intron;nonsense_mediated_decay;protein_coding;processed_transcript	TNFRSF25	cell death;extracellular region;signal transduction;signal transducer activity;plasma membrane;cytosol;cytoplasm;cell;intracellular;cellular_component;molecular_function;biological_process;
XLOC_002704	PLEKHG5,TNFRSF25	1:6484847-6580121	2.55217	-0.13097	2.68314	no	no	no	0.249079	1.46089	0.227463	retained_intron;nonsense_mediated_decay;protein_coding;processed_transcript	PLEKHG5	cell death;cell motility;locomotion;cytoplasmic membrane-bounded vesicle;signal transduction;signal transducer activity;plasma membrane;organelle;cytosol;cytoplasm;cell;intracellular;cellular_component;molecular_function;biological_process
XLOC_002705	NOL9	1:6581406-6614595	-0.735885	-0.401811	-0.334074	yes	no	no	30.4212	18.2664	23.026	protein_coding;retained_intron	NOL9	kinase activity;nucleolus;organelle;nucleus;ion binding;RNA binding;ribosome biogenesis;cell;intracellular;cellular_component;cellular nitrogen compound metabolic process;molecular_function;biological_process
XLOC_002706	KLHL21	1:6650783-6684093	-0.873243	0.133911	-1.00715	no	no	yes	12.08	6.5947	13.255	protein_coding	KLHL21	ligase activity;cytoskeleton;cellular protein modification process;organelle;cell division;mitosis;cell cycle;protein complex;cytoplasm;cell;intracellular;cellular_component;molecular_function;biological_process
XLOC_002707	DNAJC11	1:6684925-6761984	-0.113787	0.109228	-0.223015	no	no	no	35.8436	33.1252	38.6628	processed_transcript;protein_coding	DNAJC11	;mitochondrion;organelle;cytoplasm;cell;intracellular;cellular_component
XLOC_002717	UTS2	1:7844379-7913572	1.40018	1.52736	-0.127172	no	no	no	0.501119	1.32263	1.44451	protein_coding	UTS2	;extracellular space;circulatory system process;extracellular region;neurological system process;cell-cell signaling;homeostatic process;cellular_component;response to stress;molecular_function;biological_process
XLOC_002718	TNFRSF9	1:7979906-8000926	-0.898703	-Inf	Inf	no	no	no	0.131256	0.0704015	0	protein_coding;nonsense_mediated_decay	TNFRSF9	extracellular space;cell death;extracellular region;plasma membrane;protein complex assembly;macromolecular complex assembly;cellular component assembly;cell;cellular_component;molecular_function;biological_process;
XLOC_002720	ERRFI1	1:8064463-8086368	-1.0299	0.416044	-1.44594	no	no	yes	5.52719	2.70691	7.37473	protein_coding;nonsense_mediated_decay	ERRFI1	;enzyme binding;enzyme regulator activity;anatomical structure development;plasma membrane;organelle;nucleus;cytoplasm;cell;intracellular;cellular_component;response to stress;molecular_function;biological_process
XLOC_002726	RERE	1:8412456-8877702	-0.274326	-2.75754	2.48321	no	yes	yes	35.6221	29.4537	5.26767	protein_coding;processed_transcript;non_stop_decay;retained_intron	RERE	nucleic acid binding transcription factor activity;mitochondrion;DNA binding;nucleoplasm;organelle;nucleus;chromosome organization;ion binding;nucleocytoplasmic transport;biosynthetic process;protein targeting;transport;protein complex;cytoplasm;cell;intracellular;cellular_component;cellular nitrogen compound metabolic process;molecular_function;biological_process;
XLOC_002731	ENO1	1:8921060-8939308	-1.0999	-1.13327	0.0333719	yes	yes	no	3575.07	1667.95	1629.81	protein_coding;retained_intron	ENO1	generation of precursor metabolites and energy;lyase activity;extracellular region;protein binding transcription factor activity;nucleic acid binding transcription factor activity;DNA binding;plasma membrane;organelle;nucleus;ion binding;biosynthetic process;catabolic process;small molecule metabolic process;carbohydrate metabolic process;protein complex;cytosol;cytoplasm;cell;intracellular;cellu…
XLOC_002737	SLC2A5	1:9095165-9148537	1.41933	1.39811	0.021218	no	no	no	0.119103	0.318554	0.313903	protein_coding;retained_intron	SLC2A5	transmembrane transport;plasma membrane;transmembrane transporter activity;transport;small molecule metabolic process;carbohydrate metabolic process;cell;cellular_component;molecular_function;biological_process
XLOC_002738	GPR157	1:9160363-9189229	-1.50619	-0.48146	-1.02473	no	no	no	6.20936	2.18594	4.44746	protein_coding;retained_intron	GPR157	signal transduction;signal transducer activity;plasma membrane;cell;cellular_component;molecular_function;biological_process;
XLOC_002746	CLSTN1	1:9711789-9884584	-0.472192	-0.459782	-0.0124102	no	no	no	16.5081	11.9002	12.003	protein_coding;processed_transcript	CLSTN1	extracellular region;cell adhesion;endoplasmic reticulum;plasma membrane;Golgi apparatus;organelle;nucleus;ion binding;cytoplasm;cell;intracellular;cellular_component;molecular_function;biological_process
XLOC_002747	CTNNBIP1	1:9908333-9970394	1.17251	1.16174	0.0107712	no	no	no	2.95809	6.66764	6.61804	protein_coding	CTNNBIP1	circulatory system process;anatomical structure development;signal transduction;organelle;nucleus;protein complex;cytosol;cytoplasm;cell;intracellular;cellular_component;response to stress;molecular_function;biological_process
XLOC_002748	LZIC	1:9982172-10003465	-0.231743	0.84791	-1.07965	no	yes	yes	21.2241	18.0745	38.201	protein_coding;retained_intron	LZIC	molecular_function;anatomical structure development;biological_process
XLOC_002752	DFFA	1:10516578-10532583	0.477829	-0.612392	1.09022	no	no	yes	31.0543	43.2477	20.313	protein_coding;nonsense_mediated_decay	DFFA	cell death;chromosome;nuclear chromosome;nucleobase-containing compound catabolic process;signal transduction;nucleoplasm;organelle;nucleus;catabolic process;cytosol;cytoplasm;cell;intracellular;cellular_component;nuclease activity;cellular nitrogen compound metabolic process;DNA metabolic process;molecular_function;biological_process
XLOC_002753	CASZ1	1:10696660-10856707	1.02604	3.09962	-2.07358	no	no	no	0.0545107	0.111007	0.467262	protein_coding;processed_transcript;retained_intron	CASZ1	DNA binding;organelle;nucleus;ion binding;biosynthetic process;cytoplasm;cell;intracellular;cellular_component;cellular nitrogen compound metabolic process;molecular_function;biological_process
XLOC_002758	MASP2	1:11086579-11107290	-0.302455	-0.150518	-0.151936	no	no	no	1.25555	1.01809	1.13116	protein_coding;retained_intron	MASP2	peptidase activity;immune system process;extracellular region;ion binding;cellular_component;response to stress;molecular_function;biological_process
XLOC_002759	SRM	1:11114645-11120081	-1.00065	-0.95842	-0.0422349	yes	yes	no	105.737	52.8447	54.4146	retained_intron;protein_coding;nonsense_mediated_decay	SRM	biosynthetic process;small molecule metabolic process;cytosol;cytoplasm;cell;intracellular;cellular_component;cellular nitrogen compound metabolic process;transferase activity, transferring alkyl or aryl (other than methyl) groups;molecular_function;biological_process
XLOC_002760	EXOSC10	1:11126674-11159938	0.100664	-0.739184	0.839848	no	yes	yes	46.8862	50.2745	28.0885	protein_coding;retained_intron;processed_transcript;nonsense_mediated_decay	EXOSC10	chromosome;nucleobase-containing compound catabolic process;nucleolus;organelle;nucleus;RNA binding;catabolic process;ribosome biogenesis;protein complex;cytoplasm;cell;intracellular;cellular_component;nuclease activity;cellular nitrogen compound metabolic process;molecular_function;biological_process
XLOC_002761	MTOR	1:11166591-11322564	0.0511367	-0.0880101	0.139147	no	no	no	23.7353	24.5917	22.3306	protein_coding;processed_transcript	MTOR	cell differentiation;anatomical structure development;cellular protein modification process;kinase activity;nucleoplasm;organelle;nucleus;ion binding;protein complex;cytosol;cytoplasm;cell;intracellular;cellular_component;response to stress;molecular_function;reproduction;biological_process;lysosome;immune system process;growth;transcription factor binding;endoplasmic reticulum;mitochondrion;vacu…
XLOC_002765	FBXO2	1:11708423-11723384	0.354412	-0.835114	1.18953	no	no	no	1.72258	2.20226	0.965572	protein_coding;retained_intron;processed_transcript	FBXO2	ligase activity;endoplasmic reticulum;cellular protein modification process;organelle;catabolic process;protein complex;cytosol;cytoplasm;cell;intracellular;cellular_component;molecular_function;biological_process
XLOC_002766	MAD2L2	1:11734536-11751707	-0.784589	0.102416	-0.887005	yes	no	yes	56.3901	32.7354	60.5387	protein_coding;retained_intron	MAD2L2	transcription factor binding;enzyme binding;cytoskeleton;signal transduction;nucleoplasm;organelle;nucleus;cell division;mitosis;biosynthetic process;cell cycle;cytoskeleton organization;protein complex;cytoplasm;cell;intracellular;cellular_component;cellular nitrogen compound metabolic process;response to stress;DNA metabolic process;molecular_function;biological_process;
XLOC_002768	MTHFR	1:11821843-11903201	-0.0892186	-0.468033	0.378814	no	no	no	6.52103	6.12998	4.71438	protein_coding	MTHFR	cofactor metabolic process;circulatory system process;oxidoreductase activity;sulfur compound metabolic process;ion binding;cellular amino acid metabolic process;biosynthetic process;small molecule metabolic process;cytosol;cytoplasm;cell;intracellular;cellular_component;molecular_function;biological_process
XLOC_002769	NPPA	1:11905765-11908402	Inf	Inf	-0.0288811	no	no	no	0	0.216939	0.221325	protein_coding	NPPA	lysosome;extracellular space;circulatory system process;extracellular region;vacuole;signal transduction;organelle;nucleus;biosynthetic process;small molecule metabolic process;cytoplasm;cell;intracellular;cellular_component;cellular nitrogen compound metabolic process;response to stress;molecular_function;reproduction;biological_process
XLOC_002772	KIAA2013	1:11979647-11986485	-0.768392	-0.653017	-0.115375	yes	yes	no	30.105	17.6738	19.1453	protein_coding	KIAA2013	cellular_component
XLOC_002780	DHRS3	1:12627938-12677737	4.16014	4.39152	-0.231381	no	no	no	0.296104	5.29384	6.21475	protein_coding;processed_transcript	DHRS3	cilium;neurological system process;signal transduction;plasma membrane;organelle;oxidoreductase activity;biosynthetic process;lipid metabolic process;cell;cellular_component;molecular_function;biological_process
XLOC_002816	C1orf195	1:15479027-15546976	1.64726	0.121047	1.52622	no	no	no	0.82355	2.57968	0.89563	protein_coding	C1orf195
XLOC_002821	CASP9	1:15802595-15851384	-1.95328	-1.62678	-0.326501	yes	yes	no	31.1959	8.05565	10.1015	protein_coding;nonsense_mediated_decay;retained_intron;processed_transcript	CASP9	peptidase activity;cell death;organelle;nucleus;cytosol;cytoplasm;cell;intracellular;cellular_component;response to stress;molecular_function;biological_process;immune system process;anatomical structure formation involved in morphogenesis;enzyme binding;cell differentiation;cell morphogenesis;enzyme regulator activity;anatomical structure development;signal transduction;protein complex
XLOC_002823	AGMAT	1:15853307-15911605	0.710439	0.0975826	0.612856	yes	no	no	8.52373	13.9474	9.12021	protein_coding	AGMAT	mitochondrion;organelle;ion binding;cellular amino acid metabolic process;biosynthetic process;small molecule metabolic process;hydrolase activity, acting on carbon-nitrogen (but not peptide) bonds;cytoplasm;cell;intracellular;cellular_component;cellular nitrogen compound metabolic process;molecular_function;biological_process
XLOC_002833	ZBTB17	1:16268363-16302627	-0.184397	0.492194	-0.676591	no	no	no	5.06254	4.45512	7.12088	processed_transcript;protein_coding	ZBTB17	ion binding;molecular_function;nucleic acid binding transcription factor activity;anatomical structure development;embryo development;DNA binding;signal transduction;nucleoplasm;organelle;nucleus;biosynthetic process;cell;intracellular;cellular_component;cellular nitrogen compound metabolic process;response to stress;biological_process
XLOC_002835	HSPB7	1:16340522-16346089	Inf	Inf	1.13077	no	no	no	0	1.15426	0.527117	protein_coding;retained_intron	HSPB7	;mitochondrion;nucleoplasm;organelle;nucleus;cytoplasm;cell;intracellular;cellular_component;response to stress;molecular_function;biological_process
XLOC_002837	FAM131C	1:16384263-16400121	Inf	Inf	0.700736	no	no	no	0	0.398961	0.245464	protein_coding;processed_transcript	FAM131C
XLOC_002838	EPHA2	1:16450831-16482582	-0.124672	-1.18961	1.06494	no	no	no	3.07029	2.81611	1.34608	protein_coding;processed_transcript	EPHA2	symbiosis, encompassing mutualism through parasitism;cell death;cell proliferation;immune system process;cell motility;locomotion;anatomical structure formation involved in morphogenesis;cell adhesion;cell differentiation;cell morphogenesis;anatomical structure development;embryo development;cellular protein modification process;signal transduction;kinase activity;signal transducer activity;plasm…
XLOC_002839	ARHGEF19	1:16524598-16539104	2.61986	2.90209	-0.282224	no	no	no	0.54188	3.33089	4.05059	processed_transcript;protein_coding	ARHGEF19	enzyme regulator activity;response to stress;molecular_function;biological_process
XLOC_002841	C1orf134	1:16555367-16556038	Inf	Inf	-1.62068	no	no	no	0	1.24943	3.84224	protein_coding	C1orf134	extracellular region;cellular_component
XLOC_002842	RSG1	1:16558194-16563657	0.814769	0.19606	0.618709	no	no	no	1.31194	2.30773	1.50292	protein_coding	RSG1	cilium;anatomical structure formation involved in morphogenesis;cell morphogenesis;anatomical structure development;microtubule organizing center;cytoskeleton;signal transduction;organelle;ion binding;vesicle-mediated transport;transport;cellular component assembly;cytoplasm;cell;intracellular;cellular_component;molecular_function;biological_process
XLOC_002844	FBXO42	1:16573333-16678949	-0.248841	0.249355	-0.498197	no	no	no	9.20892	7.74997	10.9464	protein_coding;processed_transcript	FBXO42	molecular_function;
XLOC_002846	SPATA21	1:16693577-16763919	-1.66581	-1.8268	0.160984	no	no	no	3.06166	0.964935	0.863052	protein_coding;processed_transcript	SPATA21	;ion binding;molecular_function
XLOC_002851	NBPF1	1:16888813-16939982	2.37098	2.92423	-0.553249	yes	yes	no	2.09704	10.8478	15.9179	protein_coding;nonsense_mediated_decay;processed_transcript	NBPF1
XLOC_002862	MFAP2	1:17300996-17307330	0.552177	-0.015228	0.567405	yes	no	yes	120.69	176.968	119.423	protein_coding;processed_transcript	MFAP2	extracellular matrix organization;immune system process;proteinaceous extracellular matrix;extracellular region;anatomical structure formation involved in morphogenesis;cell differentiation;cell morphogenesis;anatomical structure development;cellular_component;molecular_function;biological_process
XLOC_002863	ATP13A2	1:17312452-17338423	0.40486	0.113537	0.291323	no	no	no	8.6168	11.4083	9.32233	protein_coding;retained_intron;processed_transcript	ATP13A2	lysosome;ATPase activity;vacuole;organelle;transmembrane transporter activity;ion binding;transport;cytoplasm;cell;intracellular;cellular_component;molecular_function;biological_process;
XLOC_002864	SDHB	1:17345216-17380665	-0.851169	-0.669687	-0.181482	yes	yes	no	241.745	134.008	151.971	protein_coding;processed_transcript	SDHB	generation of precursor metabolites and energy;mitochondrion;organelle;oxidoreductase activity;ion binding;small molecule metabolic process;protein complex;cytoplasm;cell;intracellular;cellular_component;molecular_function;biological_process
XLOC_002865	PADI2	1:17393255-17445948	0.518342	-2.77477	3.29311	no	no	no	0.395486	0.566458	0.0577886	protein_coding;processed_transcript	PADI2	cellular protein modification process;ion binding;cellular amino acid metabolic process;biosynthetic process;small molecule metabolic process;hydrolase activity, acting on carbon-nitrogen (but not peptide) bonds;cytoplasm;cell;intracellular;cellular_component;molecular_function;biological_process
XLOC_002866	AC004824.2	1:17634689-17690499	-1.03525	-1.09624	0.0609841	yes	yes	no	90.727	44.2685	42.4362	protein_coding	AC004824.2
XLOC_002867	RCC2	1:17733255-17766220	-0.221399	0.143388	-0.364787	no	no	no	67.4919	57.8901	74.5446	protein_coding;processed_transcript;miRNA	AC004824.1
XLOC_002867	RCC2	1:17733255-17766220	-0.221399	0.143388	-0.364787	no	no	no	67.4919	57.8901	74.5446	protein_coding;processed_transcript;miRNA	RCC2	cytoskeleton;chromosome;nucleolus;organelle;nucleus;cell division;mitosis;cell cycle;protein complex;cytosol;cytoplasm;cell;intracellular;cellular_component;biological_process
XLOC_002869	ALDH4A1,IFFO2,TAS1R2	1:19166092-19186176	0	0	0	no	no	no	13.0108	7.8345	9.24736	protein_coding;nonsense_mediated_decay;processed_transcript	IFFO2	structural molecule activity;cytoskeleton;organelle;protein complex;cell;intracellular;cellular_component;molecular_function;
XLOC_002869	ALDH4A1,IFFO2,TAS1R2	1:19166092-19186176	0	0	0	no	no	no	13.0108	7.8345	9.24736	protein_coding;nonsense_mediated_decay;processed_transcript	RP13-279N23.2	structural molecule activity;cytoskeleton;organelle;protein complex;cell;intracellular;cellular_component;molecular_function
XLOC_002869	ALDH4A1,IFFO2,TAS1R2	1:19166092-19186176	0	0	0	no	no	no	13.0108	7.8345	9.24736	protein_coding;nonsense_mediated_decay;processed_transcript	TAS1R2	neurological system process;signal transduction;signal transducer activity;plasma membrane;cell;cellular_component;molecular_function;biological_process
XLOC_002869	ALDH4A1,IFFO2,TAS1R2	1:19166092-19186176	0	0	0	no	no	no	13.0108	7.8345	9.24736	protein_coding;nonsense_mediated_decay;processed_transcript	ALDH4A1	mitochondrion;organelle;oxidoreductase activity;cellular amino acid metabolic process;biosynthetic process;catabolic process;small molecule metabolic process;cytoplasm;cell;intracellular;cellular_component;cellular nitrogen compound metabolic process;molecular_function;biological_process
XLOC_002872	UBR4	1:19400999-19536770	0.274265	-0.116071	0.390336	no	no	no	25.5176	30.8605	23.545	3prime_overlapping_ncrna;protein_coding;retained_intron;processed_transcript	RP5-1126H10.2
XLOC_002872	UBR4	1:19400999-19536770	0.274265	-0.116071	0.390336	no	no	no	25.5176	30.8605	23.545	3prime_overlapping_ncrna;protein_coding;retained_intron;processed_transcript	UBR4	symbiosis, encompassing mutualism through parasitism;ligase activity;cytoskeleton;cellular protein modification process;organelle;nucleus;ion binding;catabolic process;cytoplasm;cell;intracellular;cellular_component;molecular_function;biological_process;
XLOC_002874	EMC1	1:19542157-19586622	0.196184	-0.147199	0.343383	no	no	no	28.9873	33.2097	26.1756	protein_coding;processed_transcript;nonsense_mediated_decay;retained_intron	EMC1	endoplasmic reticulum;organelle;protein complex;cytoplasm;cell;intracellular;cellular_component;
XLOC_002875	AKR7L	1:19592477-19600568	-0.74056	-0.530482	-0.210079	no	no	no	1.35234	0.809382	0.936254	polymorphic_pseudogene;protein_coding;retained_intron	AKR7L	;oxidoreductase activity;molecular_function
XLOC_002876	AKR7A3	1:19609051-19615744	Inf	Inf	0.616267	no	no	no	0	1.10023	0.71774	protein_coding	AKR7A3	oxidoreductase activity;cytosol;cytoplasm;cell;intracellular;cellular_component;molecular_function;biological_process
XLOC_002877	AKR7A2	1:19630458-19638640	0.118617	-0.136634	0.255251	no	no	no	36.5083	39.6368	33.2094	protein_coding;nonsense_mediated_decay;retained_intron	AKR7A2	secondary metabolic process;cofactor metabolic process;Golgi apparatus;organelle;oxidoreductase activity;small molecule metabolic process;carbohydrate metabolic process;cytoplasm;cell;intracellular;cellular_component;molecular_function;biological_process;
XLOC_002880	CAPZB	1:19665266-19812066	-0.549491	-0.605466	0.0559757	yes	yes	no	72.4382	49.4942	47.6106	protein_coding;processed_transcript	CAPZB	cytoskeletal protein binding;cytoplasmic membrane-bounded vesicle;cell differentiation;anatomical structure development;cytoskeleton;organelle;cellular component assembly;cytoskeleton organization;protein complex;cytoplasm;cell;intracellular;cellular_component;molecular_function;biological_process;cytosol;response to stress
XLOC_002883	TMCO4	1:20008705-20126410	1.5958	1.61484	-0.0190423	yes	yes	no	2.02432	6.11876	6.20005	protein_coding;processed_transcript	TMCO4	cellular_component;
XLOC_002888	PLA2G2C	1:20487745-20503917	Inf	0	Inf	no	no	no	0	0.0402403	0	protein_coding;processed_transcript	PLA2G2C	extracellular region;ion binding;catabolic process;lipid metabolic process;cellular_component;molecular_function;biological_process
XLOC_002893	CAMK2N1	1:20808883-20812713	Inf	Inf	0.285636	no	no	no	0	0.891281	0.731189	protein_coding;processed_transcript	CAMK2N1	enzyme binding;enzyme regulator activity;cytoskeleton;plasma membrane;organelle;cell;intracellular;cellular_component;molecular_function
XLOC_002894	MUL1	1:20825942-20834654	-1.15019	-0.785011	-0.365179	yes	yes	no	22.4326	10.1074	13.0187	protein_coding	MUL1	peroxisome;ligase activity;cell death;enzyme binding;mitochondrion;cellular protein modification process;signal transduction;signal transducer activity;organelle;nucleus;ion binding;cytoplasm;cell;intracellular;cellular_component;response to stress;molecular_function;biological_process;mitochondrion organization
XLOC_002895	DDOST	1:20978269-20988000	-0.780028	-1.03801	0.257977	yes	yes	no	157.883	91.9439	76.889	retained_intron;pseudogene;protein_coding;processed_transcript	AL391357.1
XLOC_002895	DDOST	1:20978269-20988000	-0.780028	-1.03801	0.257977	yes	yes	no	157.883	91.9439	76.889	retained_intron;pseudogene;protein_coding;processed_transcript	PINK1-AS
XLOC_002895	DDOST	1:20978269-20988000	-0.780028	-1.03801	0.257977	yes	yes	no	157.883	91.9439	76.889	retained_intron;pseudogene;protein_coding;processed_transcript	DDOST	immune system process;translation;endoplasmic reticulum;cellular protein modification process;organelle;biosynthetic process;membrane organization;protein targeting;transport;carbohydrate metabolic process;protein complex;cytoplasm;cell;intracellular;cellular_component;response to stress;transferase activity, transferring glycosyl groups;molecular_function;biological_process
XLOC_002896	KIF17	1:20990506-21044510	0.29746	-1.95154	2.249	no	no	no	0.135629	0.166685	0.0350655	processed_transcript;protein_coding	KIF17	cytoskeletal protein binding;ion binding;molecular_function;biological_process;cytoskeleton;organelle;vesicle-mediated transport;transport;protein complex;cytoplasm;cell;intracellular;cellular_component
XLOC_002898	SH2D5	1:21046224-21059330	1.3531	1.22381	0.129285	no	no	no	0.199719	0.510204	0.466471	protein_coding;processed_transcript	SH2D5	molecular_function;
XLOC_002899	HP1BP3	1:21069153-21113816	-0.631727	-0.81576	0.184033	no	yes	no	137.295	88.6104	77.9983	protein_coding;processed_transcript	HP1BP3	chromosome;DNA binding;organelle;nucleus;chromosome organization;protein complex assembly;macromolecular complex assembly;cellular component assembly;protein complex;cell;intracellular;cellular_component;cellular nitrogen compound metabolic process;DNA metabolic process;molecular_function;biological_process;
XLOC_002900	EIF4G3	1:21132962-21503377	0.372205	0.0663274	0.305877	no	no	no	38.091	49.3022	39.8831	protein_coding;processed_transcript	EIF4G3	symbiosis, encompassing mutualism through parasitism;translation factor activity, nucleic acid binding;signal transduction;RNA binding;protein complex;cytosol;cytoplasm;cell;intracellular;cellular_component;molecular_function;reproduction;biological_process;
XLOC_002905	ECE1	1:21543739-21671997	0.0348301	0.245677	-0.210847	no	no	no	25.3376	25.9568	30.0415	protein_coding;retained_intron;processed_transcript	ECE1	lysosome;peptidase activity;protein maturation;circulatory system process;cytoplasmic membrane-bounded vesicle;endosome;anatomical structure development;embryo development;vacuole;plasma membrane;organelle;ion binding;catabolic process;cytoplasm;cell;intracellular;cellular_component;cellular nitrogen compound metabolic process;molecular_function;biological_process
XLOC_002910	RAP1GAP	1:21922707-21995801	0.711416	0.745241	-0.0338256	no	no	no	1.73431	2.83978	2.90715	protein_coding;nonsense_mediated_decay;processed_transcript	RAP1GAP	enzyme regulator activity;molecular_function;biological_process;GTPase activity;enzyme binding;nucleobase-containing compound catabolic process;signal transduction;Golgi apparatus;organelle;catabolic process;small molecule metabolic process;cytosol;cytoplasm;cell;intracellular;cellular_component;cellular nitrogen compound metabolic process
XLOC_002911	USP48	1:22004790-22110099	-0.750731	-1.55904	0.808313	yes	yes	yes	68.1108	40.4784	23.1151	protein_coding;processed_transcript;retained_intron;nonsense_mediated_decay	USP48	peptidase activity;mitochondrion;organelle;nucleus;catabolic process;cytoplasm;cell;intracellular;cellular_component;molecular_function;biological_process;
XLOC_002912	HSPG2	1:22138757-22263790	1.79238	-0.481793	2.27417	yes	no	yes	3.82059	13.234	2.73588	processed_transcript;protein_coding;retained_intron	HSPG2	extracellular matrix organization;lysosome;extracellular space;proteinaceous extracellular matrix;extracellular region;anatomical structure formation involved in morphogenesis;cell differentiation;anatomical structure development;embryo development;vacuole;signal transduction;plasma membrane;Golgi apparatus;organelle;sulfur compound metabolic process;ion binding;biosynthetic process;catabolic pro…
XLOC_002917	WNT4	1:22443797-22470462	-2.97159	-1.14818	-1.82341	no	no	no	2.36738	0.301807	1.06815	protein_coding	WNT4	extracellular space;structural molecule activity;plasma membrane organization;cell proliferation;immune system process;proteinaceous extracellular matrix;extracellular region;anatomical structure formation involved in morphogenesis;cell-cell signaling;protein binding transcription factor activity;cell differentiation;cell morphogenesis;anatomical structure development;embryo development;endoplasm…
XLOC_002924	LUZP1	1:23410515-23504301	-1.43636	-0.433883	-1.00247	yes	no	yes	27.0234	9.98511	20.0045	antisense;protein_coding	RP1-184J9.2
XLOC_002924	LUZP1	1:23410515-23504301	-1.43636	-0.433883	-1.00247	yes	no	yes	27.0234	9.98511	20.0045	antisense;protein_coding	LUZP1	anatomical structure formation involved in morphogenesis;anatomical structure development;embryo development;organelle;nucleus;cell;intracellular;cellular_component;biological_process
XLOC_002926	HTR1D	1:23516992-23521222	Inf	Inf	-1.20471	no	no	no	0	0.0929079	0.214144	protein_coding	HTR1D	circulatory system process;neurological system process;cell-cell signaling;signal transduction;signal transducer activity;plasma membrane;ion binding;cell;cellular_component;molecular_function;biological_process
XLOC_002928	HNRNPR	1:23631180-23670829	-1.43995	-1.37878	-0.0611731	yes	yes	no	283.474	104.483	109.008	processed_transcript;protein_coding	HNRNPR	molecular_function;mRNA processing;nucleoplasm;organelle;nucleus;RNA binding;cytoplasm;cell;intracellular;cellular_component;cellular nitrogen compound metabolic process;biological_process
XLOC_002929	ZNF436	1:23685940-23698332	-1.15538	-0.992222	-0.163154	yes	yes	no	9.83174	4.41395	4.94245	protein_coding	ZNF436	DNA binding;organelle;nucleus;ion binding;biosynthetic process;cytoplasm;cell;intracellular;cellular_component;cellular nitrogen compound metabolic process;molecular_function;biological_process
XLOC_002931	TCEA3	1:23707553-23751233	Inf	Inf	2.38245	no	no	no	0	1.07756	0.206658	protein_coding;retained_intron	TCEA3	DNA binding;organelle;nucleus;ion binding;biosynthetic process;cell;intracellular;cellular_component;cellular nitrogen compound metabolic process;molecular_function;biological_process
XLOC_002932	ASAP3	1:23755055-23811061	3.25628	1.20556	2.05072	yes	no	yes	0.878093	8.39032	2.02512	protein_coding;nonsense_mediated_decay;retained_intron;processed_transcript	ASAP3	cell motility;locomotion;enzyme regulator activity;ion binding;cytoplasm;cell;intracellular;cellular_component;molecular_function;biological_process;
XLOC_002933	E2F2	1:23832921-23857712	0.358657	-0.0322955	0.390952	no	no	no	3.45665	4.43223	3.38013	protein_coding;processed_transcript	E2F2	cell death;transcription factor binding;nucleic acid binding transcription factor activity;DNA binding;nucleoplasm;organelle;nucleus;biosynthetic process;cell cycle;protein complex;cell;intracellular;cellular_component;cellular nitrogen compound metabolic process;molecular_function;biological_process
XLOC_002935	ID3	1:23884408-23886285	-2.11084	-1.10445	-1.0064	yes	yes	yes	129.06	29.8789	60.0232	protein_coding;processed_transcript	ID3	transcription factor binding;protein binding transcription factor activity;nucleic acid binding transcription factor activity;cell differentiation;anatomical structure development;embryo development;organelle;nucleus;biosynthetic process;cytoplasm;cell;intracellular;cellular_component;cellular nitrogen compound metabolic process;response to stress;molecular_function;biological_process
XLOC_002939	GALE	1:24122089-24127260	1.00264	0.274402	0.72824	yes	no	yes	14.1545	28.3609	17.1198	processed_transcript;protein_coding	GALE	isomerase activity;oxidoreductase activity;biosynthetic process;catabolic process;small molecule metabolic process;lipid metabolic process;carbohydrate metabolic process;cytosol;cytoplasm;cell;intracellular;cellular_component;molecular_function;biological_process
XLOC_002940	HMGCL	1:24128374-24165110	3.15177	2.546	0.605776	yes	yes	no	1.26296	11.2245	7.37582	protein_coding;nonsense_mediated_decay;processed_transcript;retained_intron	HMGCL	cofactor metabolic process;peroxisome;lyase activity;anatomical structure development;embryo development;mitochondrion;organelle;ion binding;protein complex assembly;cellular amino acid metabolic process;biosynthetic process;catabolic process;small molecule metabolic process;lipid metabolic process;macromolecular complex assembly;cellular component assembly;cytoplasm;cell;intracellular;cellular_c…
XLOC_002941	FUCA1	1:24171566-24194784	0.406116	0.934226	-0.52811	no	no	no	2.48982	3.29929	4.75771	protein_coding	FUCA1	lysosome;vacuole;organelle;catabolic process;carbohydrate metabolic process;hydrolase activity, acting on glycosyl bonds;cytoplasm;cell;intracellular;cellular_component;molecular_function;biological_process
XLOC_002942	CNR2	1:24197015-24285549	-0.38802	-1.29927	0.911246	no	no	no	0.470997	0.359925	0.191381	protein_coding	CNR2	immune system process;neurological system process;signal transduction;signal transducer activity;plasma membrane;cell;intracellular;cellular_component;response to stress;molecular_function;biological_process
XLOC_002946	SRSF10	1:24291293-24306846	-0.690826	-0.546596	-0.14423	yes	no	no	17.6865	10.9568	12.1088	protein_coding;processed_transcript;nonsense_mediated_decay;retained_intron	SRSF10	molecular_function;unfolded protein binding;mRNA processing;nucleoplasm;organelle;nucleus;nucleocytoplasmic transport;RNA binding;transport;macromolecular complex assembly;ribonucleoprotein complex assembly;cellular component assembly;cytoplasm;cell;intracellular;cellular_component;cellular nitrogen compound metabolic process;biological_process;
XLOC_002948	MYOM3	1:24382524-24438665	-0.940538	-Inf	Inf	no	no	no	0.188285	0.0981038	0	protein_coding;processed_transcript	MYOM3	organelle;cytoplasm;cell;intracellular;cellular_component;molecular_function
XLOC_002949	IL22RA1	1:24446260-24469611	Inf	Inf	-0.041662	no	no	no	0	0.0440714	0.0453626	protein_coding	IL22RA1	signal transducer activity;cellular_component;response to stress;molecular_function;biological_process
XLOC_002950	IFNLR1	1:24480646-24514449	-1.69761	-1.76861	0.0710006	no	no	no	2.77187	0.854557	0.813519	protein_coding	IFNLR1	immune system process;signal transduction;signal transducer activity;plasma membrane;protein complex;cell;cellular_component;response to stress;molecular_function;biological_process
XLOC_002953	STPG1	1:24645811-24741587	Inf	Inf	-0.869568	no	no	no	0	1.07561	1.96526	protein_coding;processed_transcript	STPG1	cell death;organelle;nucleus;cytoplasm;cell;intracellular;cellular_component;biological_process;
XLOC_002959	RUNX3	1:25226001-25291501	-0.5671	-0.356777	-0.210323	no	no	no	9.75875	6.58688	7.62068	protein_coding;processed_transcript	RUNX3	developmental maturation;locomotion;nucleic acid binding transcription factor activity;cell differentiation;cell morphogenesis;anatomical structure development;chromosome;nuclear chromosome;cellular protein modification process;DNA binding;organelle;nucleus;ion binding;biosynthetic process;cytoplasm;cell;intracellular;cellular_component;cellular nitrogen compound metabolic process;molecular_funct…
XLOC_002963	SYF2	1:25549169-25558984	-0.975824	-1.0333	0.0574717	yes	yes	no	40.0237	20.35	19.5553	protein_coding;processed_transcript	SYF2	anatomical structure development;embryo development;mRNA processing;organelle;nucleus;cell cycle;cell;intracellular;cellular_component;cellular nitrogen compound metabolic process;biological_process;
XLOC_002964	C1orf63	1:25568727-25756683	-1.44812	-0.0424613	-1.40566	yes	no	yes	35.7819	13.114	34.7441	protein_coding;processed_transcript;retained_intron;nonsense_mediated_decay;unprocessed_pseudogene	RP11-335G20.7
XLOC_002964	C1orf63	1:25568727-25756683	-1.44812	-0.0424613	-1.40566	yes	no	yes	35.7819	13.114	34.7441	protein_coding;processed_transcript;retained_intron;nonsense_mediated_decay;unprocessed_pseudogene	C1orf63
XLOC_002968	RHCE	1:25568727-25756683	Inf	Inf	0.044325	no	no	no	0	0.108015	0.104747	protein_coding;retained_intron;nonsense_mediated_decay;processed_transcript	RHCE	plasma membrane;transmembrane transporter activity;transport;cell;cellular_component;molecular_function;biological_process;
XLOC_002970	AL020996.1	1:26145130-26185903	-0.265953	0.272148	-0.538101	no	no	no	0.369491	0.307287	0.4462	antisense;retained_intron;protein_coding	RP1-317E23.3
XLOC_002970	AL020996.1	1:26145130-26185903	-0.265953	0.272148	-0.538101	no	no	no	0.369491	0.307287	0.4462	antisense;retained_intron;protein_coding	AL020996.1	molecular_function
XLOC_002971	AUNIP	1:26145130-26185903	-0.993232	-0.706179	-0.287053	yes	no	no	33.3002	16.7284	20.4111	antisense;protein_coding;processed_transcript	RP1-317E23.7
XLOC_002971	AUNIP	1:26145130-26185903	-0.993232	-0.706179	-0.287053	yes	no	no	33.3002	16.7284	20.4111	antisense;protein_coding;processed_transcript	AUNIP	microtubule organizing center;cytoskeleton;organelle;cell cycle;cytoskeleton organization;protein complex;cytoplasm;cell;intracellular;cellular_component;molecular_function;biological_process
XLOC_002972	PAQR7	1:26187700-26197744	1.42914	1.66808	-0.238943	no	no	no	0.824962	2.2215	2.62166	protein_coding	PAQR7	lipid binding;cell differentiation;signal transducer activity;plasma membrane;cell;cellular_component;molecular_function;reproduction;biological_process
XLOC_002973	STMN1	1:26211930-26233482	-0.297822	-0.403296	0.105474	no	no	no	330.637	268.966	250.004	processed_transcript;protein_coding;miRNA	STMN1	cytoskeletal protein binding;cell differentiation;cell morphogenesis;anatomical structure development;cytoskeleton;signal transduction;signal transducer activity;organelle;cell cycle;cytoskeleton organization;protein complex;cytosol;cytoplasm;cell;intracellular;cellular_component;molecular_function;biological_process
XLOC_002973	STMN1	1:26211930-26233482	-0.297822	-0.403296	0.105474	no	no	no	330.637	268.966	250.004	processed_transcript;protein_coding;miRNA	MIR3917
XLOC_002974	PAFAH2	1:26286257-26324648	-0.671337	-1.27352	0.602185	no	yes	no	5.45893	3.42779	2.25808	protein_coding;processed_transcript	PAFAH2	peptidase activity;lipid binding;ion binding;catabolic process;lipid metabolic process;cytoplasm;cell;intracellular;cellular_component;molecular_function;biological_process
XLOC_002975	SLC30A2	1:26363742-26372624	0.571252	0.0323621	0.53889	no	no	no	0.0836076	0.124225	0.0855043	protein_coding;processed_transcript	SLC30A2	lysosome;transmembrane transport;endosome;vacuole;organelle;transmembrane transporter activity;transport;cytoplasm;cell;intracellular;cellular_component;molecular_function;biological_process
XLOC_002979	UBXN11	1:26605666-26647014	2.09412	1.44081	0.653309	yes	yes	no	3.05272	13.0341	8.28733	protein_coding;retained_intron	UBXN11	cytoskeleton;organelle;cytoplasm;cell;intracellular;cellular_component;molecular_function;
XLOC_002980	AIM1L	1:26648349-26670576	Inf	Inf	-2.0772	no	no	no	0	0.052115	0.219918	protein_coding;processed_transcript;retained_intron;nonsense_mediated_decay	AIM1L	;molecular_function
XLOC_002991	GPN2	1:27202623-27216788	0.467823	0.404084	0.0637391	no	no	no	11.0326	15.2583	14.5988	protein_coding;retained_intron;processed_transcript	GPN2	ion binding;cellular_component;molecular_function;biological_process
XLOC_002992	GPATCH3	1:27216978-27273353	-1.05942	-0.582389	-0.477034	no	no	no	17.6974	8.49165	11.8194	protein_coding	GPATCH3	;molecular_function;biological_process
XLOC_002994	C1orf172	1:27276052-27286897	Inf	Inf	-0.0174284	no	no	no	0	0.0759851	0.0769086	protein_coding	C1orf172
XLOC_002996	FAM46B	1:27331510-27339327	2.59258	2.17293	0.419654	no	no	no	0.320786	1.93491	1.44654	protein_coding	FAM46B
XLOC_002997	SLC9A1	1:27425305-27493472	-0.89401	-0.8936	-0.00041035	no	no	no	4.01649	2.16134	2.16195	retained_intron;protein_coding;processed_transcript	SLC9A1	transmembrane transport;cell death;growth;cell differentiation;homeostatic process;anatomical structure development;endoplasmic reticulum;mitochondrion;plasma membrane;organelle;transmembrane transporter activity;protein complex assembly;membrane organization;catabolic process;transport;small molecule metabolic process;macromolecular complex assembly;cellular component assembly;carbohydrate metab…
XLOC_003001	MAP3K6	1:27681674-27693383	1.77673	0.577231	1.1995	no	no	no	0.93838	3.21535	1.40005	protein_coding;retained_intron	MAP3K6	;cellular protein modification process;kinase activity;ion binding;molecular_function;biological_process;signal transduction;signal transducer activity;cytoplasm;cell;intracellular;cellular_component;response to stress
XLOC_003004	WASF2	1:27730729-27816669	-0.124641	0.44135	-0.565991	no	no	no	15.7574	14.4532	21.3966	protein_coding	WASF2	cytoskeletal protein binding;immune system process;cell motility;locomotion;anatomical structure formation involved in morphogenesis;cell differentiation;cell morphogenesis;endosome;anatomical structure development;cytoskeleton;signal transduction;organelle;vesicle-mediated transport;transport;cellular component assembly;cytoskeleton organization;cytosol;cytoplasm;cell;intracellular;cellular_comp…
XLOC_003005	AHDC1	1:27860545-27930143	0.550485	-0.589072	1.13956	no	no	no	1.67959	2.45989	1.11654	protein_coding;processed_transcript	AHDC1	DNA binding;molecular_function
XLOC_003008	IFI6	1:27992571-27998729	2.13301	1.43641	0.6966	yes	yes	no	3.25506	14.2778	8.80973	protein_coding	IFI6	cell death;immune system process;mitochondrion;signal transduction;plasma membrane;organelle;cytoplasm;cell;intracellular;cellular_component;response to stress;molecular_function;biological_process;mitochondrion organization
XLOC_003011	AL109927.1	1:28157288-28178187	-0.794532	0.943234	-1.73777	no	no	no	52.1071	30.0413	100.193	protein_coding	AL109927.1
XLOC_003012	RPA2	1:28218034-28241257	0.332706	0.707466	-0.374759	no	yes	no	36.0879	45.4482	58.9292	protein_coding	RPA2	enzyme binding;homeostatic process;chromosome;nuclear chromosome;nucleobase-containing compound catabolic process;DNA binding;nucleoplasm;organelle;nucleus;chromosome organization;biosynthetic process;catabolic process;macromolecular complex assembly;cellular component assembly;cell cycle;protein complex;cell;intracellular;cellular_component;cellular nitrogen compound metabolic process;response t…
XLOC_003014	EYA3	1:28296854-28415207	-0.584305	-0.359708	-0.224597	no	no	no	16.445	10.9683	12.8159	protein_coding;processed_transcript	EYA3	phosphatase activity;neurological system process;anatomical structure development;cellular protein modification process;organelle;nucleus;chromosome organization;ion binding;biosynthetic process;protein complex;cytoplasm;cell;intracellular;cellular_component;cellular nitrogen compound metabolic process;response to stress;DNA metabolic process;molecular_function;biological_process
XLOC_003021	PTAFR	1:28473676-28520447	-1.16177	-1.84538	0.683609	no	no	no	0.534259	0.238794	0.148674	protein_coding	PTAFR	immune system process;locomotion;lipid binding;signal transduction;signal transducer activity;plasma membrane;organelle;nucleus;ion binding;biosynthetic process;small molecule metabolic process;cell;intracellular;cellular_component;response to stress;molecular_function;biological_process
XLOC_003022	AL353354.1,DNAJC8	1:28525966-28559536	-0.913571	-0.287088	-0.626483	yes	no	yes	92.3044	49.0016	75.6485	protein_coding;processed_transcript	DNAJC8	;mRNA processing;nucleoplasm;organelle;nucleus;cell;intracellular;cellular_component;cellular nitrogen compound metabolic process;biological_process
XLOC_003022	AL353354.1,DNAJC8	1:28525966-28559536	-0.913571	-0.287088	-0.626483	yes	no	yes	92.3044	49.0016	75.6485	protein_coding;processed_transcript	AL353354.1
XLOC_003028	TAF12	1:28929361-28969578	0.833446	1.42152	-0.588076	yes	yes	no	6.80404	12.1244	18.2258	processed_transcript;protein_coding	TAF12	symbiosis, encompassing mutualism through parasitism;transferase activity, transferring acyl groups;transcription factor binding;protein binding transcription factor activity;nucleic acid binding transcription factor activity;cellular protein modification process;DNA binding;nucleoplasm;organelle;nucleus;chromosome organization;biosynthetic process;protein complex;cell;intracellular;cellular_comp…
XLOC_003032	TMEM200B	1:29213602-29450447	1.01688	1.23196	-0.215077	no	no	no	0.913743	1.84899	2.14625	protein_coding	TMEM200B	cellular_component
XLOC_003034	SRSF4	1:29474254-29508499	-0.752949	-0.47284	-0.28011	yes	no	no	36.9711	21.9382	26.6393	protein_coding;processed_transcript;nonsense_mediated_decay	SRSF4	mRNA processing;nucleoplasm;organelle;nucleus;nucleocytoplasmic transport;biosynthetic process;RNA binding;transport;cell;intracellular;cellular_component;cellular nitrogen compound metabolic process;molecular_function;biological_process
XLOC_003035	MECR	1:29519384-29557444	0.354781	1.03926	-0.684479	no	yes	yes	9.16774	11.7236	18.8413	protein_coding;processed_transcript;nonsense_mediated_decay	MECR	transferase activity, transferring acyl groups;mitochondrion;organelle;oxidoreductase activity;ion binding;biosynthetic process;small molecule metabolic process;lipid metabolic process;cytoplasm;cell;intracellular;cellular_component;molecular_function;biological_process
XLOC_003044	MATN1	1:31184123-31196434	Inf	Inf	-0.979843	no	no	no	0	0.033862	0.0667844	protein_coding;processed_transcript	MATN1	extracellular matrix organization;structural molecule activity;growth;proteinaceous extracellular matrix;extracellular region;cell differentiation;cell morphogenesis;anatomical structure development;ion binding;protein complex assembly;macromolecular complex assembly;cellular component assembly;cellular_component;molecular_function;biological_process
XLOC_003048	SDC3	1:31342313-31381608	2.60562	1.98497	0.620647	no	no	no	0.337676	2.05527	1.3367	protein_coding;processed_transcript	SDC3	cytoskeletal protein binding;cellular_component;molecular_function;extracellular matrix organization;lysosome;vacuole;signal transduction;plasma membrane;Golgi apparatus;organelle;sulfur compound metabolic process;biosynthetic process;catabolic process;small molecule metabolic process;lipid metabolic process;carbohydrate metabolic process;cytoplasm;cell;intracellular;biological_process
XLOC_003049	PUM1	1:31404352-31538838	-1.86929	-1.34973	-0.519568	yes	yes	yes	148.337	40.6009	58.2025	protein_coding;nonsense_mediated_decay;retained_intron;processed_transcript	PUM1	RNA binding;molecular_function;vesicle-mediated transport;transport;cytosol;cytoplasm;cell;intracellular;cellular_component;biological_process;
XLOC_003056	SNRNP40	1:31732416-31769662	0.209322	0.216475	-0.00715349	no	no	no	85.7623	99.1536	99.6465	protein_coding;processed_transcript	SNRNP40	mRNA processing;nucleoplasm;organelle;nucleus;cytoplasm;cell;intracellular;cellular_component;cellular nitrogen compound metabolic process;molecular_function;biological_process
XLOC_003059	FABP3	1:31838471-31849697	0.59853	1.00073	-0.402201	no	no	no	1.68553	2.55218	3.37277	protein_coding;processed_transcript;nonsense_mediated_decay	FABP3	cytoskeletal protein binding;lipid binding;ion binding;small molecule metabolic process;lipid metabolic process;cytosol;cytoplasm;cell;intracellular;cellular_component;molecular_function;biological_process
XLOC_003064	PEF1	1:32083300-32110488	0.99507	1.59172	-0.596649	yes	yes	yes	15.4586	30.8117	46.5935	protein_coding;processed_transcript	PEF1	ion binding;cytoplasm;cell;intracellular;cellular_component;molecular_function;biological_process;
XLOC_003065	COL16A1	1:32117847-32169920	0.946315	-0.0415354	0.987851	no	no	yes	58.7562	113.22	57.0887	protein_coding;retained_intron;processed_transcript	COL16A1	extracellular matrix organization;proteinaceous extracellular matrix;extracellular region;cell adhesion;endoplasmic reticulum;signal transduction;organelle;catabolic process;cytoplasm;cell;intracellular;cellular_component;molecular_function;reproduction;biological_process;
XLOC_003066	BAI2	1:32192717-32230494	2.11901	0.619698	1.49931	no	no	no	0.680124	2.95443	1.04505	processed_transcript;protein_coding;retained_intron	BAI2	signal transduction;signal transducer activity;plasma membrane;cell;cellular_component;molecular_function;biological_process;anatomical structure development;
XLOC_003068	SPOCD1	1:32256022-32281652	0.906162	-0.392643	1.29881	no	no	no	1.40166	2.62679	1.06769	protein_coding;retained_intron	SPOCD1	organelle;nucleus;ion binding;biosynthetic process;cell;intracellular;cellular_component;cellular nitrogen compound metabolic process;molecular_function;biological_process;
XLOC_003071	PTP4A2	1:32372021-32408177	-1.18725	-0.701467	-0.48578	yes	yes	no	534.865	234.881	328.914	protein_coding;retained_intron;nonsense_mediated_decay;processed_transcript	PTP4A2	phosphatase activity;endosome;cellular protein modification process;plasma membrane;organelle;cytoplasm;cell;intracellular;cellular_component;molecular_function;biological_process;
XLOC_003074	TMEM234	1:32674694-32697205	1.52005	1.38669	0.133353	no	no	no	2.58904	7.42538	6.76979	retained_intron;processed_transcript;nonsense_mediated_decay;protein_coding	TMEM234	cellular_component;
XLOC_003077	MARCKSL1	1:32799432-32801980	-0.544528	-0.655006	0.110477	yes	yes	no	40.8807	28.0284	25.9622	protein_coding	MARCKSL1	cytoskeletal protein binding;plasma membrane;cytoplasm;cell;intracellular;cellular_component;molecular_function;biological_process
XLOC_003079	FAM229A	1:32819054-32829913	Inf	Inf	-0.0820084	no	no	no	0	0.797888	0.844557	protein_coding;retained_intron;processed_transcript	FAM229A
XLOC_003080	BSDC1	1:32830703-32860049	0.742553	1.46592	-0.723367	no	yes	no	8.74696	14.6348	24.1625	protein_coding;nonsense_mediated_decay;processed_transcript;retained_intron	BSDC1
XLOC_003083	ZBTB8OS	1:33005027-33116185	0.811467	0.682934	0.128533	no	no	no	19.5699	34.3451	31.4175	protein_coding;processed_transcript;nonsense_mediated_decay	ZBTB8OS
XLOC_003084	SYNC	1:33116742-33169197	0.729318	0.50159	0.227728	no	no	no	20.4803	33.9534	28.9954	protein_coding	SYNC	structural molecule activity;cytoskeleton;plasma membrane;organelle;protein complex;cytosol;cytoplasm;cell;intracellular;cellular_component;molecular_function;biological_process
XLOC_003086	YARS	1:33240839-33324476	-2.03814	-0.996211	-1.04193	yes	yes	yes	164.328	40.0099	82.3799	processed_transcript;protein_coding	YARS	extracellular space;ligase activity;cell death;extracellular region;translation;tRNA metabolic process;signal transduction;signal transducer activity;organelle;nucleus;ion binding;cellular amino acid metabolic process;biosynthetic process;RNA binding;small molecule metabolic process;cytosol;cytoplasm;cell;intracellular;cellular_component;cellular nitrogen compound metabolic process;molecular_func…
XLOC_003087	FNDC5	1:33327868-33338081	2.95077	3.09126	-0.140491	no	no	no	0.0954804	0.738218	0.813723	processed_transcript;protein_coding	FNDC5	peroxisome;extracellular region;endoplasmic reticulum;plasma membrane;organelle;cytoplasm;cell;intracellular;cellular_component;molecular_function;biological_process
XLOC_003088	TMEM54	1:33352035-33366990	-0.887832	-0.361386	-0.526445	no	no	no	4.41049	2.38354	3.4332	processed_transcript;protein_coding	TMEM54	cellular_component;molecular_function;biological_process
XLOC_003089	RNF19B	1:33402045-33430286	-0.333832	0.465838	-0.79967	no	no	yes	4.32443	3.43112	5.97256	protein_coding	RNF19B	ligase activity;cellular protein modification process;ion binding;cellular_component;molecular_function;biological_process
XLOC_003090	AK2	1:33473584-33502593	-1.32344	-1.17024	-0.153197	yes	yes	no	631.321	252.264	280.526	protein_coding;retained_intron;processed_transcript;nonsense_mediated_decay	AK2	generation of precursor metabolites and energy;cilium;anatomical structure development;mitochondrion;kinase activity;organelle;ion binding;biosynthetic process;small molecule metabolic process;cytosol;cytoplasm;cell;intracellular;cellular_component;cellular nitrogen compound metabolic process;molecular_function;biological_process;
XLOC_003091	TRIM62	1:33611002-33647267	0.9068	-0.325016	1.23182	yes	no	yes	5.57545	10.4533	4.45082	protein_coding;processed_transcript	TRIM62	ligase activity;cellular protein modification process;ion binding;cytoplasm;cell;intracellular;cellular_component;molecular_function;biological_process
XLOC_003093	PHC2	1:33789223-33896216	1.07575	1.2453	-0.169544	yes	yes	no	9.68779	20.4201	22.9666	protein_coding;processed_transcript;miRNA	PHC2	DNA binding;organelle;nucleus;ion binding;protein complex;cell;intracellular;cellular_component;molecular_function;reproduction;biological_process
XLOC_003093	PHC2	1:33789223-33896216	1.07575	1.2453	-0.169544	yes	yes	no	9.68779	20.4201	22.9666	protein_coding;processed_transcript;miRNA	MIR3605
XLOC_003097	CSMD2	1:33979612-34630875	-1.79522	-0.566016	-1.2292	no	no	no	0.312558	0.0900569	0.211126	nonsense_mediated_decay;protein_coding;processed_transcript	CSMD2	plasma membrane;cell;cellular_component;
XLOC_003101	SMIM12	1:35318269-35325417	-0.437764	-0.14912	-0.288644	no	no	no	44.3546	32.746	39.999	nonsense_mediated_decay;protein_coding	SMIM12	;cellular_component
XLOC_003105	ZMYM6,ZMYM6NB	1:35447135-35497569	-0.0981455	-0.0999952	0.00184967	no	no	no	17.9781	16.7957	16.7742	sense_overlapping;lincRNA;nonsense_mediated_decay;protein_coding;processed_transcript	RP11-244H3.1
XLOC_003105	ZMYM6,ZMYM6NB	1:35447135-35497569	-0.0981455	-0.0999952	0.00184967	no	no	no	17.9781	16.7957	16.7742	sense_overlapping;lincRNA;nonsense_mediated_decay;protein_coding;processed_transcript	RP11-244H3.4	ion binding;molecular_function
XLOC_003105	ZMYM6,ZMYM6NB	1:35447135-35497569	-0.0981455	-0.0999952	0.00184967	no	no	no	17.9781	16.7957	16.7742	sense_overlapping;lincRNA;nonsense_mediated_decay;protein_coding;processed_transcript	ZMYM6NB	cellular_component
XLOC_003105	ZMYM6,ZMYM6NB	1:35447135-35497569	-0.0981455	-0.0999952	0.00184967	no	no	no	17.9781	16.7957	16.7742	sense_overlapping;lincRNA;nonsense_mediated_decay;protein_coding;processed_transcript	ZMYM6	DNA binding;organelle;nucleus;ion binding;cytoskeleton organization;cell;intracellular;cellular_component;molecular_function;biological_process
XLOC_003106	SFPQ	1:35648532-35658749	-0.732674	-0.506401	-0.226273	yes	yes	no	240.827	144.927	169.537	processed_transcript;nonsense_mediated_decay;protein_coding	SFPQ	;mRNA processing;DNA binding;nucleoplasm;organelle;nucleus;biosynthetic process;RNA binding;cytoplasm;cell;intracellular;cellular_component;cellular nitrogen compound metabolic process;response to stress;DNA metabolic process;molecular_function;biological_process
XLOC_003111	KIAA0319L	1:35899090-36032875	1.65548	1.80545	-0.149971	yes	yes	no	6.03019	18.9968	21.0778	protein_coding;processed_transcript;retained_intron;nonsense_mediated_decay	KIAA0319L	organelle;cytoplasm;cell;intracellular;cellular_component;molecular_function;
XLOC_003113	PSMB2	1:36067184-36107445	-0.553082	-0.707796	0.154714	yes	yes	no	116.218	79.2101	71.1553	protein_coding	PSMB2	symbiosis, encompassing mutualism through parasitism;peptidase activity;cell death;immune system process;cellular protein modification process;signal transduction;nucleoplasm;organelle;nucleus;catabolic process;small molecule metabolic process;cell cycle;protein complex;cytosol;cytoplasm;cell;intracellular;cellular_component;cellular nitrogen compound metabolic process;response to stress;molecula…
XLOC_003115	C1orf216	1:36179475-36185073	-0.58246	-0.673393	0.0909327	yes	yes	no	13.0739	8.73106	8.19773	protein_coding;processed_transcript	C1orf216
XLOC_003116	CLSPN	1:36185818-36235568	0.874647	1.42435	-0.5497	yes	yes	yes	12.3891	22.7162	33.2515	protein_coding;processed_transcript;retained_intron	CLSPN	cell death;cellular protein modification process;DNA binding;nucleoplasm;organelle;nucleus;biosynthetic process;cell cycle;cell;intracellular;cellular_component;cellular nitrogen compound metabolic process;response to stress;DNA metabolic process;molecular_function;biological_process;
XLOC_003121	COL8A2	1:36560836-36590821	0.777575	-0.195421	0.972997	no	no	no	0.130834	0.224283	0.11426	protein_coding	COL8A2	extracellular matrix organization;protein binding, bridging;structural molecule activity;cell proliferation;proteinaceous extracellular matrix;extracellular region;anatomical structure formation involved in morphogenesis;cell adhesion;anatomical structure development;endoplasmic reticulum;organelle;catabolic process;cytoplasm;cell;intracellular;cellular_component;molecular_function;biological_pro…
XLOC_003122	TRAPPC3	1:36602172-36615098	0.4258	0.848208	-0.422407	no	yes	no	40.1939	53.9932	72.3597	protein_coding;processed_transcript	TRAPPC3	endoplasmic reticulum;Golgi apparatus;organelle;vesicle-mediated transport;transport;protein complex;cytosol;cytoplasm;cell;intracellular;cellular_component;molecular_function;biological_process;
XLOC_003124	EVA1B	1:36787631-36794822	0.511289	-0.983994	1.49528	no	no	no	1.61439	2.30103	0.816202	protein_coding;processed_transcript	EVA1B	cellular_component
XLOC_003125	STK40	1:36805224-36851497	-0.202287	0.441081	-0.643368	no	no	yes	5.41626	4.70766	7.35322	protein_coding;processed_transcript	STK40	cellular protein modification process;kinase activity;organelle;nucleus;ion binding;cytoplasm;cell;intracellular;cellular_component;molecular_function;biological_process
XLOC_003126	LSM10	1:36859030-36863493	1.44513	1.5918	-0.146667	yes	yes	no	5.46406	14.8779	16.47	processed_transcript;protein_coding	LSM10	mRNA processing;nucleoplasm;organelle;nucleus;biosynthetic process;RNA binding;cell cycle;cell;intracellular;cellular_component;cellular nitrogen compound metabolic process;molecular_function;biological_process
XLOC_003128	OSCP1	1:36881427-36916086	2.11886	0.849894	1.26896	yes	no	no	1.96285	8.52562	3.53778	protein_coding;processed_transcript;retained_intron;nonsense_mediated_decay	OSCP1	;plasma membrane;transport;cell;cellular_component;biological_process
XLOC_003130	MRPS15	1:36921318-36930038	-0.654071	-0.291976	-0.362095	yes	no	no	194.602	123.667	158.948	protein_coding;processed_transcript	MRPS15	ribosome;nuclear envelope;structural molecule activity;structural constituent of ribosome;translation;mitochondrion;organelle;nucleus;biosynthetic process;cytoplasm;cell;intracellular;cellular_component;molecular_function;biological_process
XLOC_003136	MEAF6	1:37958175-37980375	-1.16447	-0.871769	-0.292704	yes	yes	no	90.8303	40.5219	49.6366	protein_coding;processed_transcript	MEAF6	microtubule organizing center;cytoskeleton;cellular protein modification process;nucleolus;nucleoplasm;organelle;nucleus;chromosome organization;biosynthetic process;protein complex;cytoplasm;cell;intracellular;cellular_component;cellular nitrogen compound metabolic process;molecular_function;biological_process
XLOC_003138	SNIP1	1:38000049-38019903	-1.80541	-0.865243	-0.940171	yes	yes	yes	22.1847	6.34701	12.1784	protein_coding;processed_transcript	SNIP1	signal transduction;organelle;nucleus;cytoplasm;cell;intracellular;cellular_component;cellular nitrogen compound metabolic process;molecular_function;biological_process
XLOC_003139	GNL2	1:38022519-38061522	-1.09929	-1.3195	0.22021	yes	yes	no	173.477	80.9701	69.508	processed_transcript;protein_coding	GNL2	GTPase activity;nucleobase-containing compound catabolic process;nucleolus;organelle;nucleus;ion binding;catabolic process;small molecule metabolic process;ribosome biogenesis;cell;intracellular;cellular_component;cellular nitrogen compound metabolic process;molecular_function;biological_process;transmembrane transporter activity;transport
XLOC_003141	C1orf109	1:38147241-38157914	-0.967381	-0.512123	-0.455258	yes	no	no	38.8675	19.8782	27.2535	protein_coding;nonsense_mediated_decay;processed_transcript	C1orf109
XLOC_003142	EPHA10	1:38179560-38230805	-1.40863	-2.2294	0.820769	no	no	no	1.51381	0.570207	0.322817	nonsense_mediated_decay;protein_coding;retained_intron;processed_transcript	EPHA10	;cellular protein modification process;kinase activity;ion binding;molecular_function;biological_process;extracellular region;signal transduction;signal transducer activity;plasma membrane;cell;cellular_component
XLOC_003146	YRDC	1:38268615-38275126	-2.63597	-1.92423	-0.711736	yes	yes	yes	106.079	17.0658	27.9499	protein_coding	YRDC	mitochondrion;organelle;RNA binding;cytoplasm;cell;intracellular;cellular_component;molecular_function;biological_process
XLOC_003147	MTF1	1:38275238-38325292	-0.869981	-0.133347	-0.736634	yes	no	yes	5.29256	2.89585	4.8253	protein_coding;processed_transcript	MTF1	enzyme binding;protein binding transcription factor activity;nucleic acid binding transcription factor activity;DNA binding;organelle;nucleus;ion binding;biosynthetic process;cell;intracellular;cellular_component;cellular nitrogen compound metabolic process;response to stress;molecular_function;biological_process
XLOC_003149	INPP5B	1:38326368-38412729	-0.396025	-0.167344	-0.22868	no	no	no	11.8223	8.98435	10.5275	protein_coding;processed_transcript	INPP5B	phosphatase activity;cell motility;locomotion;cytoplasmic membrane-bounded vesicle;endosome;anatomical structure development;embryo development;cytoskeleton;signal transduction;plasma membrane;Golgi apparatus;organelle;ion binding;small molecule metabolic process;lipid metabolic process;cytosol;cytoplasm;cell;intracellular;cellular_component;molecular_function;reproduction;biological_process;
XLOC_003150	SF3A3	1:38422646-38456593	-0.879004	-0.747722	-0.131283	yes	yes	no	219.681	119.45	130.829	protein_coding;processed_transcript	SF3A3	mRNA processing;nucleoplasm;organelle;nucleus;ion binding;macromolecular complex assembly;ribonucleoprotein complex assembly;cellular component assembly;cell;intracellular;cellular_component;cellular nitrogen compound metabolic process;molecular_function;biological_process
XLOC_003151	FHL3	1:38462441-38471177	0.0728263	-1.8589	1.93173	no	yes	yes	8.95876	9.4226	2.46981	processed_transcript;protein_coding	FHL3	cytoskeletal protein binding;anatomical structure development;cytoskeleton;organelle;nucleus;ion binding;cytoskeleton organization;cytoplasm;cell;intracellular;cellular_component;molecular_function;biological_process
XLOC_003155	RRAGC	1:39303869-39325495	-0.707529	-0.827444	0.119915	yes	yes	no	12.3229	7.54617	6.94431	protein_coding;processed_transcript	RRAGC	lysosome;GTPase activity;cell death;growth;vacuole;nucleobase-containing compound catabolic process;signal transduction;organelle;nucleus;ion binding;biosynthetic process;catabolic process;small molecule metabolic process;cytoplasm;cell;intracellular;cellular_component;cellular nitrogen compound metabolic process;molecular_function;biological_process
XLOC_003156	GJA9,MYCBP	1:39328635-39347289	-0.0914707	-0.474714	0.383244	no	no	no	22.5871	21.1995	16.2539	protein_coding;processed_transcript	MYCBP	protein binding transcription factor activity;mitochondrion;microtubule organizing center;cytoskeleton;organelle;nucleus;biosynthetic process;cytoplasm;cell;intracellular;cellular_component;cellular nitrogen compound metabolic process;molecular_function;reproduction;biological_process
XLOC_003156	GJA9,MYCBP	1:39328635-39347289	-0.0914707	-0.474714	0.383244	no	no	no	22.5871	21.1995	16.2539	protein_coding;processed_transcript	GJA9	plasma membrane;protein complex;cell;cellular_component;biological_process
XLOC_003157	RHBDL2	1:39351478-39407471	-0.37272	0.384639	-0.757359	no	no	no	0.275974	0.213142	0.360293	protein_coding	RHBDL2	peptidase activity;plasma membrane;cell;cellular_component;molecular_function;biological_process
XLOC_003165	PABPC4	1:40026487-40042462	-1.13769	-1.70127	0.563578	yes	yes	no	233.615	106.175	71.8404	retained_intron;protein_coding;nonsense_mediated_decay;processed_transcript	PABPC4	RNA binding;molecular_function;mRNA binding;translation;nucleobase-containing compound catabolic process;organelle;nucleus;biosynthetic process;catabolic process;cytoplasm;cell;intracellular;cellular_component;cellular nitrogen compound metabolic process;response to stress;biological_process;
XLOC_003167	HEYL	1:40089824-40105617	0.379735	2.457	-2.07727	no	no	no	0.136243	0.177266	0.748076	protein_coding	HEYL	anatomical structure formation involved in morphogenesis;transcription factor binding;protein binding transcription factor activity;nucleic acid binding transcription factor activity;cell differentiation;cell morphogenesis;anatomical structure development;DNA binding;signal transduction;nucleoplasm;organelle;nucleus;cytoplasm;cell;intracellular;cellular_component;molecular_function;biological_pro…
XLOC_003171	BMP8B	1:40157853-40254533	0.818689	0.71059	0.108099	no	no	no	1.41326	2.4927	2.31275	protein_coding	BMP8B	extracellular space;growth;extracellular region;cell differentiation;anatomical structure development;cellular_component;molecular_function;biological_process
XLOC_003172	OXCT2	1:40157853-40254533	Inf	Inf	-0.982821	no	no	no	0	0.0744855	0.147208	protein_coding	OXCT2	cilium;mitochondrion;organelle;catabolic process;small molecule metabolic process;cytoplasm;cell;intracellular;cellular_component;molecular_function;biological_process
XLOC_003174	TRIT1	1:40306722-40349178	-1.24385	-1.2812	0.0373452	yes	yes	no	81.0651	34.2293	33.3546	protein_coding;nonsense_mediated_decay;processed_transcript;retained_intron	TRIT1	tRNA metabolic process;mitochondrion;organelle;ion binding;cytoplasm;cell;intracellular;cellular_component;cellular nitrogen compound metabolic process;transferase activity, transferring alkyl or aryl (other than methyl) groups;molecular_function;biological_process;biosynthetic process
XLOC_003178	PPT1	1:40538378-40563375	-0.539207	-0.220008	-0.319199	yes	no	no	179.739	123.687	154.317	protein_coding;nonsense_mediated_decay;processed_transcript	PPT1	cofactor metabolic process;lysosome;extracellular space;cell death;extracellular region;neurological system process;cell-cell signaling;cytoplasmic membrane-bounded vesicle;cell differentiation;homeostatic process;anatomical structure development;vacuole;cellular protein modification process;nucleobase-containing compound catabolic process;Golgi apparatus;organelle;nucleus;membrane organization;c…
XLOC_003181	COL9A2	1:40766158-40782966	Inf	Inf	-1.37594	no	no	no	0	0.13501	0.350401	protein_coding;retained_intron;processed_transcript	COL9A2	extracellular matrix organization;structural molecule activity;locomotion;proteinaceous extracellular matrix;extracellular region;cell differentiation;cell morphogenesis;anatomical structure development;endoplasmic reticulum;organelle;catabolic process;cytoplasm;cell;intracellular;cellular_component;molecular_function;biological_process;
XLOC_003187	RIMS3	1:41086350-41131329	0.586672	1.22092	-0.634251	no	no	no	0.169584	0.254677	0.395292	protein_coding	RIMS3	vesicle-mediated transport;transport;cellular_component;molecular_function;biological_process
XLOC_003190	CITED4	1:41326728-41328018	0.35888	0.274071	0.0848089	no	no	no	4.38622	5.62502	5.30389	protein_coding	CITED4	protein binding transcription factor activity;organelle;nucleus;biosynthetic process;cytoplasm;cell;intracellular;cellular_component;cellular nitrogen compound metabolic process;molecular_function;biological_process
XLOC_003193	SLFNL1	1:41481268-41488909	2.41262	2.43308	-0.0204633	no	no	no	0.512117	2.72671	2.76566	protein_coding	SLFNL1	ion binding;molecular_function
XLOC_003194	SCMH1	1:41492871-41707788	0.63201	0.561924	0.070086	yes	yes	no	8.50235	13.1763	12.5515	protein_coding;processed_transcript	SCMH1	nucleic acid binding transcription factor activity;anatomical structure development;chromosome;DNA binding;organelle;nucleus;chromosome organization;biosynthetic process;cell;intracellular;cellular_component;cellular nitrogen compound metabolic process;molecular_function;reproduction;biological_process
XLOC_003198	EDN2	1:41944445-41950342	Inf	Inf	0.60478	no	no	no	0	0.336552	0.221307	protein_coding;processed_transcript	EDN2	extracellular space;circulatory system process;immune system process;cell motility;locomotion;extracellular region;homeostatic process;signal transduction;biosynthetic process;small molecule metabolic process;lipid metabolic process;cellular_component;molecular_function;biological_process
XLOC_003199	HIVEP3	1:41972035-42384378	1.20156	0.00104102	1.20052	no	no	no	0.0408256	0.0938939	0.0408551	protein_coding;processed_transcript	HIVEP3	cell differentiation;anatomical structure development;DNA binding;organelle;nucleus;ion binding;biosynthetic process;cytoplasm;cell;intracellular;cellular_component;cellular nitrogen compound metabolic process;molecular_function;biological_process
XLOC_003201	FOXJ3	1:42642209-42801548	-1.67424	-1.07496	-0.599278	yes	yes	no	125.841	39.43	59.7348	protein_coding	FOXJ3	;nucleic acid binding transcription factor activity;anatomical structure development;embryo development;DNA binding;organelle;nucleus;biosynthetic process;cell;intracellular;cellular_component;cellular nitrogen compound metabolic process;molecular_function;biological_process
XLOC_003206	CLDN19	1:43198763-43205925	-4.9312	-4.32969	-0.601507	no	no	no	2.53511	0.0830919	0.126075	protein_coding	CLDN19	structural molecule activity;cell junction organization;neurological system process;cell adhesion;plasma membrane;organelle;nucleus;cellular component assembly;cytoplasm;cell;intracellular;cellular_component;molecular_function;biological_process
XLOC_003207	LEPRE1	1:43212005-43232755	-0.182716	-0.28218	0.0994637	no	no	no	40.1954	35.4138	33.0546	protein_coding;retained_intron;processed_transcript;nonsense_mediated_decay	LEPRE1	extracellular matrix organization;growth;proteinaceous extracellular matrix;extracellular region;endoplasmic reticulum;organelle;nucleus;oxidoreductase activity;ion binding;cytoplasm;cell;intracellular;cellular_component;molecular_function;biological_process;
XLOC_003209	CCDC23	1:43272722-43310660	1.71077	3.08596	-1.37519	yes	yes	yes	4.326	14.1606	36.7328	protein_coding;processed_transcript	CCDC23	transport;cell;cellular_component;biological_process
XLOC_003213	SLC2A1	1:43391051-43424530	-1.01739	-0.45809	-0.559299	yes	no	yes	60.9168	30.0935	44.3443	protein_coding;processed_transcript	SLC2A1	generation of precursor metabolites and energy;transmembrane transport;enzyme binding;cytoplasmic membrane-bounded vesicle;cytoskeleton;plasma membrane;organelle;nucleus;transmembrane transporter activity;protein complex assembly;transport;small molecule metabolic process;macromolecular complex assembly;cellular component assembly;carbohydrate metabolic process;cytoplasm;cell;intracellular;cellul…
XLOC_003215	EBNA1BP2	1:43629845-43720029	-1.15284	-1.02051	-0.132329	yes	yes	no	247.076	111.12	121.794	protein_coding;processed_transcript	EBNA1BP2	nucleolus;organelle;nucleus;ribosome biogenesis;cell;intracellular;cellular_component;biological_process
XLOC_003216	C1orf210	1:43747553-43751288	Inf	Inf	-1.01889	no	no	no	0	0.0940615	0.190603	protein_coding	C1orf210	cellular_component
XLOC_003218	ELOVL1	1:43829067-43833689	0.163638	0.471807	-0.308169	no	no	no	47.929	53.6857	66.4701	protein_coding;processed_transcript	ELOVL1	cofactor metabolic process;transferase activity, transferring acyl groups;endoplasmic reticulum;organelle;biosynthetic process;small molecule metabolic process;lipid metabolic process;cytoplasm;cell;intracellular;cellular_component;molecular_function;biological_process
XLOC_003219	MED8	1:43849587-43855479	-0.0338282	-0.155729	0.121901	no	no	no	37.0823	36.2229	33.288	protein_coding;retained_intron	MED8	protein binding transcription factor activity;cellular protein modification process;nucleoplasm;organelle;nucleus;biosynthetic process;protein complex;cell;intracellular;cellular_component;cellular nitrogen compound metabolic process;molecular_function;biological_process
XLOC_003221	HYI	1:43855552-43919660	-0.290841	-0.854633	0.563792	no	no	no	21.566	17.6286	11.9261	retained_intron;protein_coding	HYI	;isomerase activity;molecular_function
XLOC_003226	SLC6A9	1:44457171-44497134	0.0306159	1.59303	-1.56242	no	yes	yes	1.96586	2.00802	5.93066	protein_coding;processed_transcript;retained_intron	SLC6A9	plasma membrane;transmembrane transporter activity;transport;cell;cellular_component;molecular_function;biological_process;transmembrane transport
XLOC_003237	ERI3	1:44686741-44820932	-0.430861	-0.889438	0.458577	no	yes	no	83.3478	61.8289	44.9932	protein_coding;processed_transcript	ERI3	nuclease activity;molecular_function;ion binding
XLOC_003240	TMEM53	1:44870865-45140227	-0.140692	-0.275008	0.134316	no	no	no	5.08696	4.6143	4.2041	protein_coding;processed_transcript	TMEM53	;cellular_component
XLOC_003245	BEST4	1:45249256-45253377	-1.89837	0.118232	-2.0166	no	no	no	0.245261	0.0657901	0.266207	protein_coding	BEST4	plasma membrane;transmembrane transporter activity;protein complex;cell;cellular_component;molecular_function;biological_process
XLOC_003246	TCTEX1D4	1:45265896-45272957	Inf	Inf	0.429959	no	no	no	0	0.529434	0.392989	protein_coding	TCTEX1D4	molecular_function
XLOC_003247	PTCH2	1:45285515-45308735	-1.69379	-1.07685	-0.616944	yes	yes	no	26.7316	8.26311	12.6725	protein_coding;snRNA	PTCH2	;anatomical structure development;signal transducer activity;cellular_component;molecular_function;biological_process
XLOC_003247	PTCH2	1:45285515-45308735	-1.69379	-1.07685	-0.616944	yes	yes	no	26.7316	8.26311	12.6725	protein_coding;snRNA	RNU5E-6P
XLOC_003249	EIF2B3	1:45316449-45452282	-0.00859719	-0.323969	0.315372	no	no	no	35.7203	35.5081	28.5358	protein_coding;processed_transcript	EIF2B3	;translation factor activity, nucleic acid binding;translation;cell differentiation;anatomical structure development;nucleotidyltransferase activity;biosynthetic process;RNA binding;protein complex;cytosol;cytoplasm;cell;intracellular;cellular_component;response to stress;molecular_function;biological_process
XLOC_003252	HECTD3	1:45468211-45477001	-0.578607	-0.376658	-0.201949	yes	no	no	12.8541	8.60726	9.90051	processed_transcript;protein_coding	HECTD3	ligase activity;cellular protein modification process;organelle;nucleus;catabolic process;cytoplasm;cell;intracellular;cellular_component;molecular_function;biological_process
XLOC_003253	ZSWIM5	1:45482070-45672228	0.860796	1.30729	-0.44649	no	no	no	1.05751	1.92049	2.61709	protein_coding;processed_transcript	ZSWIM5	ion binding;molecular_function
XLOC_003257	MUTYH	1:45794834-45956872	0.891528	1.16169	-0.270158	no	no	no	6.25679	11.6072	13.9976	protein_coding;nonsense_mediated_decay;retained_intron	MUTYH	hydrolase activity, acting on glycosyl bonds;cellular nitrogen compound metabolic process;response to stress;DNA metabolic process;molecular_function;biological_process;mitochondrion;nucleobase-containing compound catabolic process;nucleoplasm;organelle;nucleus;ion binding;catabolic process;small molecule metabolic process;cytoplasm;cell;intracellular;cellular_component;
XLOC_003258	TESK2	1:45794834-45956872	0.943546	2.00949	-1.06594	no	no	no	1.36243	2.6203	5.48569	protein_coding;processed_transcript	TESK2	cell junction organization;cell adhesion;cellular protein modification process;kinase activity;organelle;nucleus;ion binding;cellular component assembly;cytoskeleton organization;cytoplasm;cell;intracellular;cellular_component;molecular_function;reproduction;biological_process
XLOC_003260	CCDC163P	1:45960063-45965646	0.619369	1.83172	-1.21236	no	no	no	1.25452	1.9272	4.46562	nonsense_mediated_decay;processed_transcript;protein_coding	CCDC163P
XLOC_003261	PRDX1	1:45965724-45988719	-1.33211	-1.35243	0.020328	yes	yes	no	3190.88	1267.38	1249.65	protein_coding;processed_transcript	PRDX1	peroxisome;cell proliferation;immune system process;cytoplasmic membrane-bounded vesicle;homeostatic process;anatomical structure development;mitochondrion;chromosome;nuclear chromosome;nucleolus;organelle;nucleus;oxidoreductase activity;catabolic process;cytosol;cytoplasm;cell;intracellular;cellular_component;response to stress;molecular_function;biological_process
XLOC_003262	CCDC17	1:46085716-46089729	0.934587	-0.987877	1.92246	no	no	no	1.29769	2.48033	0.654319	nonsense_mediated_decay;retained_intron;protein_coding;processed_transcript	CCDC17
XLOC_003263	GPBP1L1	1:46092975-46152302	-0.267694	0.0642628	-0.331957	no	no	no	51.8688	43.0846	54.2315	processed_transcript;protein_coding	GPBP1L1	nucleic acid binding transcription factor activity;DNA binding;organelle;nucleus;biosynthetic process;cell;intracellular;cellular_component;cellular nitrogen compound metabolic process;molecular_function;biological_process
XLOC_003266	IPP	1:46152885-46216322	0.520998	0.736545	-0.215547	no	no	no	2.88748	4.14338	4.81107	protein_coding;sense_intronic;processed_transcript	RP11-767N6.7
XLOC_003266	IPP	1:46152885-46216322	0.520998	0.736545	-0.215547	no	no	no	2.88748	4.14338	4.81107	protein_coding;sense_intronic;processed_transcript	IPP	cytoskeletal protein binding;cytoskeleton;organelle;cytoplasm;cell;intracellular;cellular_component;molecular_function
XLOC_003268	PIK3R3	1:46505811-46651630	1.30804	0.812195	0.495844	yes	yes	no	12.7855	31.6576	22.4499	protein_coding;processed_transcript;antisense	PIK3R3	enzyme regulator activity;signal transduction;kinase activity;biosynthetic process;small molecule metabolic process;lipid metabolic process;protein complex;cytosol;cytoplasm;cell;intracellular;cellular_component;molecular_function;biological_process
XLOC_003268	PIK3R3	1:46505811-46651630	1.30804	0.812195	0.495844	yes	yes	no	12.7855	31.6576	22.4499	protein_coding;processed_transcript;antisense	RP11-322N21.2
XLOC_003269	POMGNT1	1:46654353-46686933	1.57665	1.77152	-0.194868	yes	yes	no	5.14965	15.3602	17.5816	protein_coding;processed_transcript	POMGNT1	cellular protein modification process;Golgi apparatus;organelle;biosynthetic process;carbohydrate metabolic process;cytoplasm;cell;intracellular;cellular_component;transferase activity, transferring glycosyl groups;molecular_function;biological_process
XLOC_003270	LRRC41	1:46713366-46769280	0.396802	0.272179	0.124622	no	no	no	14.9636	19.7009	18.0705	processed_transcript;protein_coding	LRRC41	cellular protein modification process;biological_process
XLOC_003273	MKNK1,MOB3C	1:47023089-47082563	1.62319	1.75809	-0.134898	yes	yes	no	5.22919	16.1088	17.6877	nonsense_mediated_decay;protein_coding;retained_intron;processed_transcript	MOB3C	ion binding;molecular_function
XLOC_003273	MKNK1,MOB3C	1:47023089-47082563	1.62319	1.75809	-0.134898	yes	yes	no	5.22919	16.1088	17.6877	nonsense_mediated_decay;protein_coding;retained_intron;processed_transcript	MKNK1	cellular protein modification process;kinase activity;ion binding;molecular_function;biological_process;signal transduction;organelle;nucleus;cytosol;cytoplasm;cell;intracellular;cellular_component;biosynthetic process;lipid metabolic process;carbohydrate metabolic process;
XLOC_003274	ATPAF1,EFCAB14	1:47098408-47184824	0.203354	0.471363	-0.26801	no	no	no	68.898	79.3272	95.5215	protein_coding;nonsense_mediated_decay;retained_intron;processed_transcript	EFCAB14	ion binding;molecular_function;
XLOC_003274	ATPAF1,EFCAB14	1:47098408-47184824	0.203354	0.471363	-0.26801	no	no	no	68.898	79.3272	95.5215	protein_coding;nonsense_mediated_decay;retained_intron;processed_transcript	ATPAF1	mitochondrion;organelle;protein complex assembly;macromolecular complex assembly;cellular component assembly;cytoplasm;cell;intracellular;cellular_component;molecular_function;biological_process;
XLOC_003287	STIL	1:47715810-47779819	-0.178806	0.120315	-0.299121	no	no	no	32.1529	28.4049	34.9493	protein_coding;retained_intron	STIL	cell proliferation;growth;anatomical structure formation involved in morphogenesis;anatomical structure development;embryo development;microtubule organizing center;cytoskeleton;signal transduction;organelle;cytosol;cytoplasm;cell;intracellular;cellular_component;molecular_function;biological_process;
XLOC_003293	FLJ00388,TRABD2B	1:48226199-48462567	3.19246	0.486742	2.70572	yes	no	yes	0.380669	3.47996	0.533423	protein_coding;lincRNA;processed_transcript	RP11-543D5.2
XLOC_003293	FLJ00388,TRABD2B	1:48226199-48462567	3.19246	0.486742	2.70572	yes	no	yes	0.380669	3.47996	0.533423	protein_coding;lincRNA;processed_transcript	FLJ00388
XLOC_003293	FLJ00388,TRABD2B	1:48226199-48462567	3.19246	0.486742	2.70572	yes	no	yes	0.380669	3.47996	0.533423	protein_coding;lincRNA;processed_transcript	TRABD2B	peptidase activity;extracellular region;cellular protein modification process;signal transduction;plasma membrane;organelle;ion binding;cell;intracellular;cellular_component;molecular_function;biological_process
XLOC_003297	SPATA6	1:48761043-48937845	1.70657	0.919738	0.786829	no	no	no	0.31377	1.02409	0.593582	protein_coding;nonsense_mediated_decay;processed_transcript	SPATA6	extracellular region;cell differentiation;cellular_component;reproduction;biological_process;
XLOC_003300	AGBL4	1:48998526-50489585	0.930465	1.44198	-0.511517	no	no	no	0.126257	0.240632	0.343032	protein_coding;processed_transcript	AGBL4	peptidase activity;cytoskeletal protein binding;cellular protein modification process;ion binding;cytosol;cytoplasm;cell;intracellular;cellular_component;molecular_function;biological_process;
XLOC_003308	DMRTA2	1:50883221-50889172	-0.0298248	-0.00185656	-0.0279682	no	no	no	0.0916135	0.0897391	0.0914957	protein_coding	DMRTA2	nucleic acid binding transcription factor activity;cell differentiation;anatomical structure development;DNA binding;organelle;nucleus;ion binding;cell;intracellular;cellular_component;molecular_function;biological_process
XLOC_003310	FAF1	1:50905149-51425935	-0.221593	-0.361147	0.139554	no	no	no	91.9518	78.8595	71.5886	protein_coding;nonsense_mediated_decay;processed_transcript	FAF1	small conjugating protein binding;nuclear envelope;cell death;transcription factor binding;enzyme binding;enzyme regulator activity;endoplasmic reticulum;plasma membrane;organelle;nucleus;catabolic process;protein complex;cytosol;cytoplasm;cell;intracellular;cellular_component;molecular_function;biological_process
XLOC_003317	TTC39A	1:51752929-51810788	-0.793082	-1.33897	0.545886	no	no	no	2.73266	1.57704	1.08023	protein_coding;processed_transcript	TTC39A	cellular_component;molecular_function;biological_process;
XLOC_003318	EPS15	1:51819934-51985000	-0.038779	-0.101391	0.0626124	no	no	no	22.7004	22.0984	21.1598	protein_coding;retained_intron;processed_transcript;nonsense_mediated_decay	EPS15	organelle;ion binding;cytoplasm;cell;intracellular;cellular_component;molecular_function;cell proliferation;cilium;cytoplasmic membrane-bounded vesicle;endosome;signal transduction;plasma membrane;protein complex assembly;membrane organization;vesicle-mediated transport;transport;macromolecular complex assembly;cellular component assembly;protein complex;cytosol;biological_process;
XLOC_003323	NRD1	1:52042850-52344477	-0.333845	-1.00685	0.673003	no	yes	yes	105.786	83.933	52.6427	protein_coding;processed_transcript;miRNA	NRD1	ion binding;molecular_function;peptidase activity;cell proliferation;cell motility;locomotion;cytosol;cytoplasm;cell;intracellular;cellular_component;biological_process;mitochondrion;organelle
XLOC_003323	NRD1	1:52042850-52344477	-0.333845	-1.00685	0.673003	no	yes	yes	105.786	83.933	52.6427	protein_coding;processed_transcript;miRNA	MIR761
XLOC_003325	RAB3B	1:52373627-52456436	0.0223822	-0.273412	0.295795	no	no	no	0.0934721	0.0949336	0.0773351	protein_coding	RAB3B	GTPase activity;cytoplasmic membrane-bounded vesicle;cellular protein modification process;nucleobase-containing compound catabolic process;signal transduction;plasma membrane;organelle;nucleus;ion binding;nucleocytoplasmic transport;catabolic process;transport;small molecule metabolic process;cytosol;cytoplasm;cell;intracellular;cellular_component;cellular nitrogen compound metabolic process;mol…
XLOC_003326	KTI12,TXNDC12	1:52485802-52556388	-0.767714	-0.533369	-0.234345	yes	no	no	88.2239	51.8181	60.9574	processed_transcript;protein_coding;nonsense_mediated_decay	KTI12	ion binding;molecular_function
XLOC_003326	KTI12,TXNDC12	1:52485802-52556388	-0.767714	-0.533369	-0.234345	yes	no	no	88.2239	51.8181	60.9574	processed_transcript;protein_coding;nonsense_mediated_decay	TXNDC12	homeostatic process;endoplasmic reticulum;organelle;oxidoreductase activity;cytoplasm;cell;intracellular;cellular_component;molecular_function;biological_process;
XLOC_003331	CC2D1B	1:52816268-52831865	1.41189	0.887483	0.52441	yes	yes	no	7.36841	19.6063	13.6312	processed_transcript;protein_coding;retained_intron	CC2D1B	nucleic acid binding transcription factor activity;DNA binding;organelle;nucleus;cell;intracellular;cellular_component;molecular_function
XLOC_003332	ORC1	1:52838500-52870131	-0.250631	0.217174	-0.467805	no	no	yes	40.2175	33.8039	46.751	protein_coding	ORC1	chromosome;nuclear chromosome;DNA binding;plasma membrane;nucleolus;nucleoplasm;organelle;nucleus;ion binding;biosynthetic process;cell cycle;protein complex;cytosol;cytoplasm;cell;intracellular;cellular_component;cellular nitrogen compound metabolic process;DNA metabolic process;molecular_function;biological_process
XLOC_003333	ZCCHC11	1:52870235-53019159	-0.588984	-1.0247	0.43572	no	yes	no	52.9045	35.1715	26.0031	protein_coding;nonsense_mediated_decay;retained_intron;processed_transcript	ZCCHC11	;signal transduction;organelle;nucleus;cytoplasm;cell;intracellular;cellular_component;cellular nitrogen compound metabolic process;biological_process;cell differentiation;anatomical structure development;nucleotidyltransferase activity;nucleobase-containing compound catabolic process;nucleolus;ion binding;catabolic process;molecular_function
XLOC_003334	COA7	1:53152507-53164038	-1.1458	-0.921479	-0.224324	yes	yes	no	82.0272	37.0712	43.3077	protein_coding;processed_transcript	COA7
XLOC_003338	ECHDC2	1:53361655-53392851	0.751296	0.607003	0.144293	no	no	no	2.47675	4.16913	3.77232	protein_coding;retained_intron;processed_transcript;nonsense_mediated_decay	ECHDC2	lyase activity;mitochondrion;organelle;small molecule metabolic process;lipid metabolic process;cytoplasm;cell;intracellular;cellular_component;molecular_function;biological_process;
XLOC_003346	C1orf123	1:53662100-53686289	1.21558	1.91637	-0.700792	no	yes	no	8.56726	19.8961	32.3391	protein_coding;retained_intron;processed_transcript	C1orf123	cellular_component;molecular_function;biological_process
XLOC_003347	MAGOH	1:53692563-53704282	-0.839302	-0.226283	-0.613019	yes	no	no	60.5344	33.8335	51.7469	protein_coding;processed_transcript	MAGOH	mRNA processing;nucleobase-containing compound catabolic process;nucleoplasm;organelle;nucleus;nucleocytoplasmic transport;biosynthetic process;RNA binding;catabolic process;transport;protein complex;cytosol;cytoplasm;cell;intracellular;cellular_component;cellular nitrogen compound metabolic process;molecular_function;biological_process
XLOC_003349	LRP8	1:53711216-53793726	2.35186	1.87404	0.477823	yes	yes	no	8.09239	41.3102	29.6632	protein_coding;nonsense_mediated_decay;retained_intron;processed_transcript	LRP8	cell motility;locomotion;extracellular region;anatomical structure formation involved in morphogenesis;cell differentiation;anatomical structure development;signal transduction;signal transducer activity;plasma membrane;ion binding;vesicle-mediated transport;transport;lipid metabolic process;cell;cellular_component;response to stress;molecular_function;biological_process;
XLOC_003354	GLIS1	1:53971909-54199877	0.102988	2.5337	-2.43071	no	no	no	0.0872553	0.0937118	0.505255	protein_coding	GLIS1	DNA binding;organelle;nucleus;ion binding;biosynthetic process;cell;intracellular;cellular_component;cellular nitrogen compound metabolic process;molecular_function;biological_process
XLOC_003356	NDC1	1:54231132-54304533	-0.446346	-0.572993	0.126647	no	yes	no	114.27	83.863	76.815	protein_coding;processed_transcript	NDC1	nuclear envelope;structural molecule activity;organelle;nucleus;protein complex assembly;transport;macromolecular complex assembly;cellular component assembly;protein complex;cell;intracellular;cellular_component;molecular_function;biological_process;
XLOC_003358	YIPF1	1:54317405-54356407	1.19861	2.09752	-0.89891	yes	yes	yes	3.7065	8.50708	15.8628	nonsense_mediated_decay;protein_coding;processed_transcript	YIPF1	cytoplasmic membrane-bounded vesicle;organelle;RNA binding;cytoplasm;cell;intracellular;cellular_component;nuclease activity;molecular_function
XLOC_003359	HSPB11	1:54382246-54411602	1.3753	1.15666	0.218638	yes	yes	no	20.3827	52.8771	45.4413	protein_coding;processed_transcript	HSPB11	;cilium;cell adhesion;organelle;transport;protein complex;cytoplasm;cell;intracellular;cellular_component;response to stress;biological_process
XLOC_003363	TMEM59	1:54497346-54519177	0.304127	0.209138	0.0949897	no	no	no	115.36	142.432	133.356	protein_coding;processed_transcript	TMEM59	peptidase activity;cellular_component;molecular_function;lysosome;endosome;enzyme regulator activity;vacuole;plasma membrane;Golgi apparatus;organelle;catabolic process;cytoplasm;cell;intracellular;biological_process;
XLOC_003366	CDCP2,CYB5RL	1:54604667-54619443	Inf	Inf	-1.98955	no	no	no	2.32495	8.51624	6.63775	processed_transcript;protein_coding;nonsense_mediated_decay;retained_intron	CDCP2	extracellular region;cellular_component
XLOC_003366	CDCP2,CYB5RL	1:54604667-54619443	Inf	Inf	-1.98955	no	no	no	2.32495	8.51624	6.63775	processed_transcript;protein_coding;nonsense_mediated_decay;retained_intron	RP11-446E24.4
[truncated: 15,597 more rows]
