# Supplementary material for: CWC22-dependent pre-mRNA splicing and eIF4A3 binding enables global deposition of exon junction complexes
Source: Nucleic Acids Res. 2015 Apr 13;43(9):4687–700. doi: 10.1093/nar/gkv320 (PMC4482076; doi:10.1093/nar/gkv320)
Supplement: SUPPLEMENTARY DATA [file supp_gkv320_nar-03333-a-2014-File012.xlsx]

## Sheet: Diff.control.CWC22_MF
GO.ID	Term	Annotated	Significant	Expected	elimFisher	Genes
GO:0044822	poly(A) RNA binding	974	560	441.57	3.3e-15	ABCF1,ACO1,ACTN4,ADAR,ADARB1,ADARB2,PARP1,ALDOA,SLC25A5,ANXA2,APEH,ARF1,ATP5A1,ATP5C1,ZFP36L1,ZFP36L2,BTF3,BYSL,CANX,CDC5L,CDKN2A,CHD2,CIRBP,CLK3,CRKL,CSTB,CSTF1,CTNNA1,DDX3X,DDX5,DHX9,DDX10,DHX15,NQO1,DKC1,DNM1,DYNC1H1,EIF1AX,EIF2S1,EIF4A2,EIF4B,EIF4E,EIF4G2,EIF5,EIF5A,ELAVL1,ENO1,ERH,FBL,ETF1,EWSR1,FARSA,FASN,FDPS,FKBP3,FKBP4,FLNA,FLNB,XRCC6,GOT2,PDIA3,GSPT1,H1F0,HIST1H1C,HIST1H1E,HIST1H1B,HSD1…
GO:0003735	structural constituent of ribosome	125	87	56.67	2.9e-08	RPSA,RPL5,RPL7,RPL8,RPL9,RPL11,RPL13,RPL15,RPL18,RPL18A,RPL19,RPL21,RPL22,RPL23A,MRPL23,RPL24,RPL30,RPL27A,RPL28,RPL29,RPL31,RPL32,RPL34,RPL35A,RPL36AL,RPL37,RPL37A,RPL38,RPL39,RPLP0,RPLP1,RPLP2,MRPS12,RPS2,RPS3,RPS3A,RPS4X,RPS5,RPS6,RPS7,RPS8,RPS9,RPS11,RPS12,RPS14,RPS15,RPS16,RPS17,RPS18,RPS19,RPS20,RPS21,RPS23,RPS24,RPS26,RPS27,RPS27A,RPS28,UBA52,RPL14,RPL23,MRPL19,MRPS30,RPL35,MRPS18B,MRPL13,…
GO:0017017	MAP kinase tyrosine/serine/threonine pho...	8	8	3.63	0.0018	DUSP1,DUSP2,DUSP5,DUSP6,DUSP7,DUSP14,DUSP10,DUSP16
GO:0015035	protein disulfide oxidoreductase activit...	17	13	7.71	0.0092	TXN,TXNRD1,TXNL1,CCS,ENOX2,GLRX3,ERO1L,GLRX5,DNAJC10,PTGES2,SH3BGRL3,CHCHD4,GSTK1
GO:0005537	mannose binding	9	8	4.08	0.0096	BSG,CLN5,LMAN1,M6PR,MANBA,DPM1,LMAN2,LMAN2L
GO:0051082	unfolded protein binding	72	43	32.64	0.0096	CANX,TOR1A,DNAJB2,DNAJA1,HSPA1B,HSPA5,HSPA9,HSP90AA1,HSP90AB1,LMAN1,NPM1,PFDN2,PFDN4,PFDN5,PPIA,PPIB,RP2,TAPBP,TBCA,TCP1,HSP90B1,CCT3,MKKS,UXT,AIP,TOMM20,DNAJB6,DNAJA2,CCT4,CCT2,CCT8,PTGES3,SRSF10,CLPX,CDC37,SCAP,CCT5,MDN1,NDUFAF1,DNAJB11,GRPEL1,PDRG1,GRPEL2
GO:0003730	mRNA 3'-UTR binding	24	17	10.88	0.0103	ZFP36L2,CIRBP,ELAVL1,HNRNPC,PARN,FXR1,YBX3,IGF2BP1,IGF2BP3,RNPS1,LARP1,TARDBP,SERBP1,CPSF1,SECISBP2,CPEB2,RC3H1
GO:0001222	transcription corepressor binding	5	5	2.27	0.0191	HDGF,CNOT2,PER2,NR1D1,PHF12
GO:0015149	hexose transmembrane transporter activit...	5	5	2.27	0.0191	M6PR,SLC2A1,SLC2A3,SLC2A6,SLC2A8
GO:0003723	RNA binding	1229	688	557.17	0.0192	AARS,ABCF1,ACO1,ACTN4,ADAR,ADARB1,ADARB2,PARP1,ALDOA,SLC25A5,ANXA2,APEH,ARF1,ATP5A1,ATP5C1,BRCA1,ZFP36L1,ZFP36L2,BTF3,BYSL,CANX,CCNT1,CDC5L,CDK9,CDKN2A,CHD2,CIRBP,CLK3,CRKL,CSTB,CSTF1,CTNNA1,DDX3X,DDX5,DHX9,DDX10,DHX15,NQO1,DKC1,DNM1,DYNC1H1,TRDMT1,EEF1B2,EIF2D,EIF1AX,EIF2S1,EIF2S3,EIF4A2,EIF4B,EIF4E,EIF4G2,EIF5,EIF5A,ELAVL1,ENO1,EP300,EPRS,ERH,FBL,ETF1,EWSR1,FARSA,FASN,FDPS,FKBP3,FKBP4,FLNA,FLNB…
GO:0019888	protein phosphatase regulator activity	40	25	18.13	0.0215	CALM3,CSNK2A1,PPP1R7,PPP1R8,PPP1R10,PPP2R1A,PPP2R2A,PPP2R3A,PPP2R5C,PPP2R5E,SET,SHOC2,PHACTR2,PPP1R26,PPP4R1,ARPP19,LMTK2,ANKLE2,PPP1R14B,PPP2R3B,PPME1,WBP11,PHACTR4,PPP1R9B,PPP1R35
GO:0046961	proton-transporting ATPase activity, rot...	13	10	5.89	0.0215	ATP5A1,ATP5B,ATP5C1,ATP5E,ATP6V1B2,ATP6V1C1,ATP6V1E1,ATP6AP1,ATP6V0E1,ATP6V1H
GO:0004535	poly(A)-specific ribonuclease activity	10	8	4.53	0.0287	CNOT2,PARN,CNOT8,CCRN4L,CNOT7,PDE12,CNOT6L,PAN3
GO:0003697	single-stranded DNA binding	64	37	29.01	0.0298	BLM,BRCA2,CRY2,ERCC4,HMGB1,HMGB2,HNRNPA1,HNRNPA2B1,HNRNPK,MSH2,YBX1,PCBP1,PMS1,POLR2G,PURA,PURB,RAD23B,RBMS1,RPA1,SSBP1,XPC,CNBP,YBX3,HNRNPDL,LRPPRC,ALYREF,SUB1,SPEN,RTF1,TDP2,WBP11,NEIL3,TDP1,C10orf2,NABP1,NABP2,SSBP4
GO:0004004	ATP-dependent RNA helicase activity	17	12	7.71	0.0319	DDX3X,DDX5,DHX9,UPF1,SUPV3L1,DDX18,DDX21,DDX23,EIF4A3,G3BP1,DDX20,DDX54
GO:0004857	enzyme inhibitor activity	149	79	67.55	0.0347	AMBP,ANXA2,ANXA4,ANXA5,BIRC5,APLP2,APP,ARRB1,CDKN1A,CDKN1B,CDKN1C,CDKN2A,CDKN2B,COL7A1,CSTB,CD55,SERPINB1,GAS6,SFN,IPO5,LRP6,PPP1R12A,NPM1,OAZ1,OAZ2,PEBP1,PDE6D,SERPINB6,SERPINE2,PPP1R8,PPP1R10,PROS1,PRPSAP1,ABCE1,RTKN,SET,SLPI,SPOCK1,TFPI,TIMP4,YWHAG,HYAL2,KAT2B,SOCS3,USP14,PTTG1,SH3BP5,H2AFY,PHACTR2,PPP1R26,TNK2,TRIB1,GNB2L1,HEXIM1,TXNIP,ARPP19,IQGAP2,PRDX3,SPINK5,PKIG,LMTK2,WDTC1,FAF2,TNFAIP8,…
GO:0046933	proton-transporting ATP synthase activit...	7	6	3.17	0.0371	ATP5A1,ATP5B,ATP5C1,ATP5E,ATP5F1,ATP6AP1
GO:0004549	tRNA-specific ribonuclease activity	12	9	5.44	0.0374	POP7,RPP30,RPP40,POP1,POP5,RPP25,TSEN34,TSEN2,TSEN15
GO:0031690	adrenergic receptor binding	12	9	5.44	0.0374	ADRBK1,ARRB1,ARRB2,GNAS,NEDD4,PDE4D,UCHL1,RAPGEF2,ARRDC3
GO:0016853	isomerase activity	105	57	47.6	0.0399	BPGM,ECI1,DKC1,FKBP3,FKBP4,FKBP5,GALE,PDIA3,GSTZ1,HMGCS1,HSD17B4,MPI,PGAM1,PGM1,PGM3,PIN1,PMM2,PPIA,PPIB,PPID,RANBP2,TOP1,TOP2A,TOP2B,TPI1,PPIG,PDIA4,GNPDA1,PPIF,PDIA6,CWC27,PPIE,ECI2,PPIH,EBP,PTGES3,ERP29,RPIA,ERP44,PPWD1,PPIL2,FKBP8,TRUB2,RPUSD2,DSE,ERO1L,TXNDC11,PPIL1,ENOSF1,PTGES2,TMX1,EBPL,MCEE,DSEL,APOA1BP,TRUB1,FUOM
GO:0042626	ATPase activity, coupled to transmembran...	54	35	24.48	0.0433	ABCA2,ABCD1,ATP1A1,ATP1B3,ATP2A2,ATP2B4,ATP5A1,ATP5B,ATP5C1,ATP5E,ATP5F1,ATP6V1B2,ATP6V1C1,ATP6V1E1,ATP6AP1,ATP7A,ABCC1,ABCD3,ABCD4,TAPBP,ABCC3,ATP6V0E1,ATP6V0D1,ABCC9,ATP8A1,ATP11B,ABCB10,ATP6V1D,ATP6V1H,ATP13A1,ATP10D,ATP8B3,ATP6V0E2,ATP11C,ATP9B
GO:0001078	RNA polymerase II core promoter proximal...	40	24	18.13	0.044	ATF3,CREBBP,ETS2,FOXO1,HSF1,NFATC4,NFIL3,REST,SNAI2,SNAI1,SP3,TFAP2A,TGIF1,YY1,MZF1,BHLHE40,NR1D1,CTCF,YLPM1,GZF1,AEBP2,NACC2,CC2D1B,MKX
GO:0051087	chaperone binding	46	27	20.85	0.0471	BIRC5,ATP1A1,BAG1,BAK1,CDKN1B,CTSC,DNAJB2,DNAJA1,HSPA5,OGDH,PFDN4,PRNP,SOD1,TBCA,TBCC,TSC1,BAG5,BAG4,BAG2,DNAJB6,DNAJA2,AHSA1,CDC37,TIMM10,DNAJC10,GRPEL1,GRPEL2
GO:0050661	NADP binding	27	17	12.24	0.0497	DPYD,FASN,G6PD,GAPDH,GSR,HMGCR,ME1,MTRR,PGD,POR,QDPR,SPR,TXNRD1,GRHPR,TP53I3,NDOR1,CBR4

## Sheet: Diff.control.CWC22_BP
GO.ID	Term	Annotated	Significant	Expected	elimFisher	Genes
GO:0006614	SRP-dependent cotranslational protein ta...	93	79	42.03	1.5e-15	DDOST,RPSA,RPL5,RPL7,RPL8,RPL9,RPL11,RPL13,RPL15,RPL18,RPL18A,RPL19,RPL21,RPL22,RPL23A,RPL24,RPL30,RPL27A,RPL28,RPL29,RPL31,RPL32,RPL34,RPL35A,RPL37,RPL37A,RPL38,RPL39,RPLP0,RPLP1,RPLP2,RPN1,RPN2,RPS2,RPS3,RPS3A,RPS4X,RPS5,RPS6,RPS7,RPS8,RPS9,RPS11,RPS12,RPS14,RPS15,RPS16,RPS17,RPS18,RPS19,RPS20,RPS21,RPS23,RPS24,RPS26,RPS27,RPS27A,RPS28,SRP14,SRP54,SRP68,SRP72,SSR2,SSR3,SSR4,UBA52,RPL14,RPL23,SP…
GO:0000184	nuclear-transcribed mRNA catabolic proce...	103	81	46.55	3e-12	ETF1,GSPT1,RPSA,MAGOH,PARN,PPP2R1A,PPP2R2A,UPF1,RPL5,RPL7,RPL8,RPL9,RPL11,RPL13,RPL15,RPL18,RPL18A,RPL19,RPL21,RPL22,RPL23A,RPL24,RPL30,RPL27A,RPL28,RPL29,RPL31,RPL32,RPL34,RPL35A,RPL37,RPL37A,RPL38,RPL39,RPLP0,RPLP1,RPLP2,RPS2,RPS3,RPS3A,RPS4X,RPS5,RPS6,RPS7,RPS8,RPS9,RPS11,RPS12,RPS14,RPS15,RPS16,RPS17,RPS18,RPS19,RPS20,RPS21,RPS23,RPS24,RPS26,RPS27,RPS27A,RPS28,UBA52,RPL14,RPL23,DHX34,EIF4A3,S…
GO:0006415	translational termination	81	67	36.61	3e-12	EIF5A,ETF1,GSPT1,ICT1,RPSA,UPF1,RPL5,RPL7,RPL8,RPL9,RPL11,RPL13,RPL15,RPL18,RPL18A,RPL19,RPL21,RPL22,RPL23A,RPL24,RPL30,RPL27A,RPL28,RPL29,RPL31,RPL32,RPL34,RPL35A,RPL37,RPL37A,RPL38,RPL39,RPLP0,RPLP1,RPLP2,RPS2,RPS3,RPS3A,RPS4X,RPS5,RPS6,RPS7,RPS8,RPS9,RPS11,RPS12,RPS14,RPS15,RPS16,RPS17,RPS18,RPS19,RPS20,RPS21,RPS23,RPS24,RPS26,RPS27,RPS27A,RPS28,UBA52,RPL14,RPL23,HRSP12,RPL35,RPL26L1,OGFOD1
GO:0019083	viral transcription	134	95	60.56	6.3e-10	CCNH,CCNT1,CDK9,EP300,GTF2F2,GTF2H1,GTF2H3,RPSA,POLR2A,POLR2B,POLR2E,POLR2F,POLR2G,POLR2K,POLR2L,REST,RPL5,RPL7,RPL8,RPL9,RPL11,RPL13,RPL15,RPL18,RPL18A,RPL19,RPL21,RPL22,RPL23A,RPL24,RPL30,RPL27A,RPL28,RPL29,RPL31,RPL32,RPL34,RPL35A,RPL37,RPL37A,RPL38,RPL39,RPLP0,RPLP1,RPLP2,RPS2,RPS3,RPS3A,RPS4X,RPS5,RPS6,RPS7,RPS8,RPS9,RPS11,RPS12,RPS14,RPS15,RPS16,RPS17,RPS18,RPS19,RPS20,RPS21,RPS23,RPS24,RPS…
GO:0006414	translational elongation	102	74	46.1	1.6e-08	AARS,DIO2,EEF1B2,EIF5A,RPSA,RPL5,RPL7,RPL8,RPL9,RPL11,RPL13,RPL15,RPL18,RPL18A,RPL19,RPL21,RPL22,RPL23A,RPL24,RPL30,RPL27A,RPL28,RPL29,RPL31,RPL32,RPL34,RPL35A,RPL37,RPL37A,RPL38,RPL39,RPLP0,RPLP1,RPLP2,RPS2,RPS3,RPS3A,RPS4X,RPS5,RPS6,RPS7,RPS8,RPS9,RPS11,RPS12,RPS14,RPS15,RPS16,RPS17,RPS18,RPS19,RPS20,RPS21,RPS23,RPS24,RPS26,RPS27,RPS27A,RPS28,TUFM,UBA52,RNF8,RPL14,RPL23,USP16,HBS1L,RPL35,EEF2K,…
GO:0006413	translational initiation	146	98	65.98	5.9e-08	ABCF1,DDX3X,EIF2D,EIF1AX,EIF2S1,EIF2S3,EIF4A2,EIF4B,EIF4E,EIF4EBP1,EIF4EBP2,EIF4G2,EIF5,RPSA,NPM1,POLR2G,RPL5,RPL7,RPL8,RPL9,RPL11,RPL13,RPL15,RPL18,RPL18A,RPL19,RPL21,RPL22,RPL23A,RPL24,RPL30,RPL27A,RPL28,RPL29,RPL31,RPL32,RPL34,RPL35A,RPL37,RPL37A,RPL38,RPL39,RPLP0,RPLP1,RPLP2,RPS2,RPS3,RPS3A,RPS4X,RPS5,RPS6,RPS7,RPS8,RPS9,RPS11,RPS12,RPS14,RPS15,RPS16,RPS17,RPS18,RPS19,RPS20,RPS21,RPS23,RPS24,…
GO:0000398	mRNA splicing, via spliceosome	196	124	88.58	1e-05	CDC5L,CSTF1,DDX5,DHX9,GTF2F2,HNRNPA1,HNRNPA2B1,HNRNPC,HNRNPD,HNRNPH1,HNRNPK,MAGOH,HNRNPM,NHP2L1,YBX1,PCBP1,PNN,POLR2A,POLR2B,POLR2E,POLR2F,POLR2G,POLR2K,POLR2L,SFPQ,SRSF2,SRSF3,SRSF4,SRSF5,SRSF7,SFSWAP,TRA2B,SMN2,SNRNP70,SNRPA1,SNRPB2,SNRPD1,SNRPD2,SNRPD3,SNRPE,SNRPF,SNRPG,SF1,DGCR14,SRSF9,PRPF4B,SART1,PRPF4,PRPF3,SCAF11,SRSF11,DDX23,AQR,EIF4A3,DHX38,RBM8A,THRAP3,ALYREF,DDX39A,HNRNPR,SRRM1,SF3B4,…
GO:0006369	termination of RNA polymerase II transcr...	41	30	18.53	0.00026	CSTF1,MAGOH,SRSF2,SRSF3,SRSF4,SRSF5,SRSF7,SNRPD3,SNRPE,SNRPF,SNRPG,TTF2,SRSF9,SRSF11,DHX38,RBM8A,ALYREF,SRRM1,PAPOLA,RNPS1,CLP1,U2AF2,NCBP2,ZNF473,CPSF1,CDC40,PCF11,CPSF3,LSM10,LSM11
GO:0006879	cellular iron ion homeostasis	40	28	18.08	0.0013	ACO1,ATP6V1B2,ATP6V1C1,ATP6V1E1,ATP6V0B,FTH1,FTL,HIF1A,HMOX1,HMOX2,MYC,NUBP1,SOD1,SRI,TFR2,TFRC,ATP6V0E1,ATP6V0D1,ATP6V1G1,TCIRG1,FLVCR1,ATP6V1D,ATP6V1H,STEAP3,CYBRD1,NDFIP1,ATP6V0E2,SCARA5
GO:0006596	polyamine biosynthetic process	8	8	3.62	0.00173	AMD1,OAZ1,ODC1,SAT1,SMS,SRM,AZIN1,AGMAT
GO:0000188	inactivation of MAPK activity	19	15	8.59	0.00288	CAV1,DUSP1,DUSP2,DUSP3,DUSP5,DUSP6,DUSP7,PPP2R1A,PRKCA,DUSP14,DUSP10,MBIP,DUSP22,DUSP16,SPRED2
GO:0006406	mRNA export from nucleus	61	38	27.57	0.00521	EIF4E,EIF5A,MAGOH,UPF1,SRSF2,SRSF3,SRSF4,SRSF5,SRSF7,RAE1,SRSF9,SRSF11,NUP155,DHX38,SMG7,RBM8A,ALYREF,DDX39A,SRRM1,SRSF10,RNPS1,U2AF2,NCBP2,SMG1,SMG5,UPF2,CHTOP,SETD2,CPSF1,CDC40,CPSF3,ALKBH5,IWS1,THOC6,THOC7,FYTTD1,POLDIP3,THOC3
GO:0006412	translation	414	242	187.1	0.00712	AARS,ABCF1,ACO1,AKT1,AKT2,APP,RHOA,ZFP36L1,CIRBP,DDOST,DDX3X,DIO2,EEF1B2,EIF2D,EIF1AX,EIF2S1,EIF2S3,EIF4A2,EIF4B,EIF4E,EIF4EBP1,EIF4EBP2,EIF4G2,EIF5,EIF5A,ELAVL1,EPRS,ETF1,FARSA,GAPDH,GARS,MKNK2,GSPT1,GTF2H3,HNRNPD,ICT1,IL6,ITGA2,KARS,RPSA,MAGOH,MARS,CNOT2,NPM1,POLR2G,PPA1,MAPK1,PURA,QARS,RBM3,UPF1,RGS2,RPL5,RPL7,RPL8,RPL9,RPL11,RPL13,RPL15,RPL18,RPL18A,RPL19,RPL21,RPL22,RPL23A,MRPL23,RPL24,RPL30…
GO:0006457	protein folding	162	89	73.21	0.00752	AARS,ACTB,B2M,BAG1,CANX,CSNK2A1,TOR1A,FKBP3,FKBP4,FKBP5,PDIA3,DNAJB2,DNAJA1,HSPA1B,HSPA5,HSPA9,HSP90AA1,HSP90AB1,LMAN1,NFYC,PFDN2,PFDN4,PFDN5,PIN1,PPIA,PPIB,PPID,PSMD5,RANBP2,RP2,TBCA,TBCC,TCP1,HSP90B1,CCT3,TUBB2A,MOGS,MKKS,UXT,LTBP4,AIP,PPIG,BAG5,BAG4,BAG2,PDIA4,MLEC,DNAJB6,PPIF,PDIA6,CWC27,DNAJA2,TUBA1B,PPIE,PPIH,PRDX4,CCT4,CCT2,CCT8,PTGES3,CLPX,ERP29,ATF6,CCT5,ERP44,PPWD1,PPIL2,FKBP8,CHORDC1,D…
GO:0070914	UV-damage excision repair	6	6	2.71	0.0085	DDB1,DDB2,CUL4B,INO80,ACTR5,HIST3H2A
GO:0071875	adrenergic receptor signaling pathway	6	6	2.71	0.0085	ATP2B4,GNAS,PDE4D,RGS2,RAPGEF2,ARRDC3
GO:0006405	RNA export from nucleus	70	46	31.63	0.00915	EIF4E,EIF5A,HNRNPA1,RPSA,MAGOH,UPF1,SRSF2,SRSF3,SRSF4,SRSF5,SRSF7,TSC1,RAE1,SRSF9,SRSF11,NUP155,DHX38,SMG7,RBM8A,NUP153,ALYREF,DDX39A,SRRM1,KHDRBS1,SRSF10,RNPS1,NUDT4,U2AF2,NCBP2,SMG1,SMG5,UPF2,CHTOP,SETD2,NXT1,CPSF1,CDC40,CPSF3,PHAX,ALKBH5,IWS1,THOC6,THOC7,FYTTD1,POLDIP3,THOC3
GO:0043086	negative regulation of catalytic activit...	399	209	180.32	0.01005	ABL1,ADAR,ADARB1,AKT1,AMBP,ANXA2,ANXA4,ANXA5,BIRC5,APLP2,APP,ARRB1,ARRB2,ATP2B4,ATP7A,BICD1,CAV1,CD44,CDC20,CDKN1A,CDKN1B,CDKN1C,CDKN2A,CDKN2B,COL7A1,CRY2,CSNK2A1,CSTB,CD55,DDX3X,DHCR24,NQO1,DLG3,DUSP1,DUSP2,DUSP3,DUSP5,DUSP6,DUSP7,DVL1,SERPINB1,ENG,IFI6,GAS6,GBA,GNAI3,GNAQ,SFN,GSTP1,HGF,HMGCR,NR4A1,DNAJA1,IL6,IPO5,LIMK1,LRP6,LYN,MAD2L1,SMAD7,GADD45B,PPP1R12A,NPM1,OAZ1,OAZ2,OXA1L,PEBP1,PDE6D,SERP…
GO:0034728	nucleosome organization	84	49	37.96	0.01025	CENPI,H1F0,HIST1H1C,HIST1H1E,HIST1H1B,H2AFX,H3F3B,HMGB2,HMGA1,MCM2,NPM1,RBBP4,RBBP7,BRD2,SET,SMARCC1,SMARCD2,SMARCD3,TSPYL1,KAT6A,ARID1A,HIST1H2BL,HIST1H2BM,HIST1H2BH,HIST1H2BC,HIST1H2BO,HIST2H2BE,SMARCA5,HIST1H3F,HIST1H2BJ,RNF8,H2AFY,ANP32B,CTCF,SUPT16H,OIP5,PSME4,TSPYL4,ITGB3BP,SETD2,MIS18A,HJURP,ASF1B,CENPN,CASC5,CENPK,SMYD3,HIST3H2A,ARID2
GO:0002576	platelet degranulation	44	28	19.88	0.01042	ACTN4,ALDOA,APP,CALM3,CALU,CD9,CD63,CFL1,CFD,FLNA,GAS6,HGF,HSPA5,LYN,PFN1,PPIA,SRGN,PROS1,PSAP,SOD1,STXBP1,TGFB2,THBS1,TMSB4X,VEGFB,WDR1,CAP1,BRPF3
GO:0045727	positive regulation of translation	46	29	20.79	0.01106	ABCF1,RHOA,CIRBP,DDX3X,EIF5A,ELAVL1,HNRNPD,IL6,ITGA2,NPM1,POLR2G,MAPK1,RBM3,RPS4X,CCL5,THBS1,YBX3,EIF4A3,USP16,PAIP1,KHDRBS1,LARP4B,LARP1,COA3,GUF1,UPF3A,POLDIP3,FAM129A,UHMK1
GO:0006364	rRNA processing	110	65	49.71	0.01113	BYSL,CDKN2A,DKC1,FBL,RPSA,NOP2,RPL5,RPL7,RPL11,RPL35A,RPS6,RPS7,RPS8,RPS14,RPS15,RPS16,RPS17,RPS19,RPS21,RPS24,RPS28,RRP1,NOP14,RPL14,EIF4A3,MPHOSPH10,NPM3,NSA2,C1D,NOP56,EXOSC8,DIS3,PDCD11,RRP1B,RRP8,SIRT1,PES1,SKIV2L2,DCAF13,NOL11,GEMIN4,UTP18,UTP11L,NOP58,WBP11,YBEY,EXOSC4,NOL8,IMP3,NOP10,CHD7,TFB2M,PAPD5,NOL6,NOL9,RBFA,LAS1L,UTP15,CIRH1A,TSR2,NAF1,WBSCR22,FTSJ3,EXOSC6,WDR36
GO:0051568	histone H3-K4 methylation	26	18	11.75	0.0115	BRCA1,DNMT3B,ARID4A,RBBP5,KDM6A,OGT,ASH2L,CTR9,WDR5,SNW1,KDM1A,SETD1B,RTF1,TET2,KMT2E,WDR82,SETD3,TET3
GO:0000289	nuclear-transcribed mRNA poly(A) tail sh...	28	19	12.65	0.01302	EIF4A2,EIF4B,EIF4E,CNOT2,CNOT4,PARN,POLR2G,BTG2,RQCD1,CNOT8,EIF4A3,TOB1,PAIP1,CNOT10,AGO2,CNOT7,CNOT11,CNOT6L,PAN3
GO:0002026	regulation of the force of heart contrac...	11	9	4.97	0.01524	ADM,ADRBK1,ATP1A1,ATP2A2,ATP2B4,CAV1,GAA,PRKCA,GLRX3
GO:0097035	regulation of membrane lipid distributio...	16	12	7.23	0.01546	ABCA1,PLSCR1,ABCA7,ATP8A1,ATP11B,PRELID1,TMEM30A,ATP10D,ATP8B3,ANO6,ATP11C,ATP9B
GO:0061418	regulation of transcription from RNA pol...	23	16	10.39	0.01594	ARNT,CA9,CREBBP,EP300,EPAS1,HIF1A,RPS27A,TCEB1,TCEB2,UBA52,UBB,UBC,UBE2D2,UBE2D3,CITED2,EGLN1
GO:0006493	protein O-linked glycosylation	36	23	16.27	0.01834	GALNT1,GALNT2,GCNT1,ST3GAL2,ST3GAL3,VEGFB,OGT,DPM1,DPM2,B4GALT5,POMT1,B3GNT2,POFUT2,ST6GALNAC4,C1GALT1C1,SLC35C2,TET2,POMGNT1,C1GALT1,POMK,B3GALNT2,TET3,GXYLT1
GO:0000462	maturation of SSU-rRNA from tricistronic...	8	7	3.62	0.01858	BYSL,RPSA,RPS8,RPS19,RPS21,RPS24,NOP14
GO:0034063	stress granule assembly	8	7	3.62	0.01858	BICD1,CIRBP,DDX3X,DYNC1H1,ATXN2,PUM2,OGFOD1
GO:0034110	regulation of homotypic cell-cell adhesi...	8	7	3.62	0.01858	ANK3,CD44,LGALS1,LYN,SERPINE2,PRKCA,CCL5
GO:0034694	response to prostaglandin	8	7	3.62	0.01858	AKR1C2,GNAS,GNB1,TNC,TGFBR3,YY1,AKR1C3
GO:0075713	establishment of integrated proviral lat...	8	7	3.62	0.01858	XRCC6,HMGA1,LIG4,PPIA,XRCC5,BANF1,PSIP1
GO:0002323	natural killer cell activation involved ...	5	5	2.26	0.01882	AP1G1,LAMP1,RAB27A,UNC13D,IFNE
GO:0006122	mitochondrial electron transport, ubiqui...	5	5	2.26	0.01882	MECP2,UQCRB,UQCRC1,UQCRH,UQCR10
GO:0045713	low-density lipoprotein particle recepto...	5	5	2.26	0.01882	HNRNPK,ITGAV,PPARG,SEC24A,SCAP
GO:0006376	mRNA splice site selection	18	13	8.13	0.01894	SRSF5,SFSWAP,SF1,SRSF9,SLU7,CELF1,SRSF10,SF3A3,PSIP1,LUC7L3,LUC7L,PTBP2,YTHDC1
GO:0031124	mRNA 3'-end processing	85	53	38.41	0.01899	APP,CCNB1,CSTF1,EIF4A2,EIF4B,EIF4E,MAGOH,CNOT2,CNOT4,PARN,POLR2G,SRSF2,SRSF3,SRSF4,SRSF5,SRSF7,SNRPD3,SNRPE,SNRPF,SNRPG,BTG2,SRSF9,RQCD1,SRSF11,CNOT8,EIF4A3,DHX38,RBM8A,TOB1,ALYREF,SRRM1,PAIP1,PAPOLA,RNPS1,CLP1,U2AF2,NCBP2,ZNF473,CNOT10,AGO2,CNOT7,CPSF1,CDC40,PCF11,CPSF3,MTPAP,CNOT11,PAPOLG,LSM10,LEO1,LSM11,CNOT6L,PAN3
GO:0008380	RNA splicing	287	175	129.7	0.01937	CDC5L,CLK1,CLK3,CSTF1,DDX5,DHX9,DHX15,GTF2F2,HNRNPA1,HNRNPA2B1,HNRNPC,HNRNPD,HNRNPH1,HNRNPK,MAGOH,HNRNPM,NHP2L1,NONO,YBX1,PCBP1,PNN,POLR2A,POLR2B,POLR2E,POLR2F,POLR2G,POLR2K,POLR2L,PPP1R8,PPP2R1A,RP9,RPS26,SFPQ,SRSF2,SRSF3,SRSF4,SRSF5,SRSF7,SFSWAP,TRA2B,SMN2,SNRNP70,SNRPA1,SNRPB2,SNRPD1,SNRPD2,SNRPD3,SNRPE,SNRPF,SNRPG,SON,SF1,DGCR14,AKAP17A,TTF2,SRSF9,PRPF4B,SART1,PRPF4,PRPF3,SCAF11,SRSF11,PPIG,D…
GO:0042254	ribosome biogenesis	155	92	70.05	0.0203	BYSL,CDKN2A,DDX3X,DKC1,FBL,RPSA,NHP2L1,NOP2,NPM1,PTEN,RAN,RPL5,RPL7,RPL11,RPL24,RPL35A,RPL38,RPLP0,RPS6,RPS7,RPS8,RPS14,RPS15,RPS16,RPS17,RPS18,RPS19,RPS21,RPS24,RPS28,SURF6,TSC1,RRP1,NOP14,RPL14,EIF4A3,RCL1,MPHOSPH10,NPM3,NSA2,C1D,NOP56,EBNA1BP2,EXOSC8,DIS3,PDCD11,RRP1B,RRP8,SIRT1,PES1,SKIV2L2,GTPBP4,DCAF13,NOL11,GNL3,AATF,GNL2,GEMIN4,NMD3,UTP18,UTP11L,MRTO4,RSL24D1,NIP7,NOP58,WBP11,YBEY,EXOSC4,…
GO:0048025	negative regulation of mRNA splicing, vi...	13	10	5.88	0.02096	HNRNPA2B1,SRSF4,SRSF7,SFSWAP,SRSF9,SAP18,SRSF10,RNPS1,U2AF2,ACIN1
GO:0045600	positive regulation of fat cell differen...	20	14	9.04	0.0222	AKT1,BMP2,CEBPB,CREBL2,ID2,PPARD,PPARG,PTGS2,SNAI2,CARM1,CCRN4L,FNDC3B,ZC3H12A,SH3PXD2B
GO:0001959	regulation of cytokine-mediated signalin...	52	31	23.5	0.02542	CAV1,F2RL1,GAS6,GSTP1,HIF1A,HSP90AB1,IFNGR1,IL6ST,IRAK1,IRAK2,IRF3,JAK1,PPARG,MED1,PTPN2,CCL5,STAT1,STAT2,PIAS1,RIPK2,SOCS3,NR1H3,AGPAT1,AGPAT2,CDC37,MAVS,SIGIRR,MUL1,SHARPIN,HIPK1,PELI3
GO:0042274	ribosomal small subunit biogenesis	23	18	10.39	0.02608	BYSL,RPSA,RPL38,RPS6,RPS7,RPS8,RPS14,RPS15,RPS16,RPS17,RPS19,RPS21,RPS24,RPS28,NOP14,NOL11,UTP11L,CIRH1A
GO:0071353	cellular response to interleukin-4	15	11	6.78	0.02627	FASN,HSPA5,HSP90AB1,IL4R,IMPDH2,MCM2,NFIL3,PTPN2,STAT6,KEAP1,TUBA1B
GO:0006911	phagocytosis, engulfment	10	8	4.52	0.02811	ABCA1,DOCK1,F2RL1,ITGA2,RAC1,VAMP7,THBS1,ABCA7
GO:0009235	cobalamin metabolic process	10	8	4.52	0.02811	ABCC1,MTR,MTRR,ABCD4,MMADHC,CD320,LMBRD1,MMAB
GO:0009299	mRNA transcription	10	8	4.52	0.02811	ARNT,DDIT3,FLNA,HIF1A,PPARD,MED1,SRF,HIPK3
GO:0071827	plasma lipoprotein particle organization	10	8	4.52	0.02811	ABCA1,SCARB1,ACSL3,LPL,PLAGL2,SOAT1,DGAT1,ABCA7
GO:0000079	regulation of cyclin-dependent protein s...	66	38	29.83	0.02863	AKT1,BLM,CCNB1,CCND3,CCNG1,CCNH,CCNT1,CCNT2,CDC6,CDC25A,CDKN1A,CDKN1B,CDKN2A,CDKN2B,CDKN3,CKS1B,CKS2,SFN,GTF2H1,PIM1,PKD2,PLK1,PSMD10,PTEN,KAT2B,PKMYT1,LATS1,CCNB2,CCNE2,HEXIM1,CDC37,GTPBP4,FBXO7,LATS2,CDK5RAP1,CCNL1,CCNYL1,CCNY
GO:0022618	ribonucleoprotein complex assembly	122	73	55.14	0.02897	ADAR,BICD1,CIRBP,DDX3X,DYNC1H1,EIF2D,RPSA,CNOT2,NPM1,RPL24,RPL38,RPS6,RPS14,RPS17,RPS19,ATXN2,SRSF5,SFSWAP,SMN2,SNRPD1,SNRPD2,SNRPD3,SNRPE,SNRPF,SNRPG,SF1,DENR,EIF3B,EIF3D,EIF3F,EIF3G,EIF3I,EIF3J,SRSF9,SART1,SCAF11,DDX23,SLU7,CELF1,USP39,SRSF10,TXNL4A,SF3A3,CLP1,PSIP1,STRAP,DDX20,NCBP2,PUM2,CCRN4L,GEMIN5,NUFIP1,CNOT7,GEMIN4,CRNKL1,EIF3L,NIP7,LUC7L3,PHAX,PRMT7,ZNHIT6,GEMIN8,OGFOD1,LUC7L,TSR1,PTBP2…
GO:0022904	respiratory electron transport chain	81	48	36.61	0.02939	ATP5A1,ATP5B,ATP5C1,ATP5E,ATP5F1,ATP5G1,ATP5J,BDNF,COX4I1,COX5B,COX6B1,COX6C,COX7B,COX10,DLD,ETFDH,MECP2,NDUFA1,NDUFA5,NDUFA10,NDUFAB1,NDUFB6,NDUFB9,NDUFB10,NDUFS2,NDUFV1,NDUFS4,NDUFS5,NDUFS6,NDUFV3,SDHA,SDHB,UCP2,UQCRB,UQCRC1,UQCRH,COX5A,SLC25A13,COQ7,UQCRQ,DNAJC15,UQCR10,NDUFAF1,CYCS,NDUFB11,NDUFA12,COQ9,NDUFAF2
GO:0006915	apoptotic process	1017	488	459.61	0.03037	AARS,ABL1,ACTN4,ACVR1B,ADAR,ADM,AHR,AKT1,AKT2,SLC25A4,SLC25A5,SLC25A6,ANXA4,ANXA5,NUDT2,APBB2,BIRC5,APP,ARF6,RHOA,RHOB,ARHGDIA,ARRB1,ARRB2,ASNS,ATF4,ATM,ATP7A,BAG1,BAK1,BDNF,BLM,BMP2,BNIP2,BRCA1,BRCA2,CASP2,CASP4,CASP7,CASP9,CAV1,CBL,CCNG1,CD44,CDC42,CDKN1A,CDKN1B,CDKN2A,CEBPB,CFL1,CTSC,ATF2,CSNK2A1,CSNK2A2,CSTB,CTGF,CTH,CTNNA1,CTNNB1,CTSL,CYP1B1,DAD1,DAP,DDB1,DDIT3,DDX3X,DDX5,DHCR24,DHODH,NQO1,D…
GO:0045453	bone resorption	17	12	7.68	0.03108	ATP6AP1,TPP1,CTNNB1,LRP6,PDK4,RAC1,TFRC,TNFAIP3,TRAF6,RAB7A,NCDN,PPARGC1B
GO:0045454	cell redox homeostasis	43	26	19.43	0.03139	DDIT3,DLD,PDIA3,GSR,IL6,TXN,TXNRD1,AIFM1,TXNL1,PDIA4,PDIA6,GLRX3,PRDX4,ERP44,DNAJC16,ERO1L,TXNDC11,GLRX5,DNAJC10,VIMP,TXNDC15,PTGES2,TMX1,SH3BGRL3,MIEN1,QSOX2
GO:0006998	nuclear envelope organization	47	28	21.24	0.03315	CCNB1,TOR1A,LMNA,PLK1,PPP2R1A,PPP2R2A,RANBP2,AAAS,RAE1,BANF1,CCNB2,NUP155,NUP93,NUPL1,POM121,NUP153,ZMPSTE24,NUP50,NEK6,ANKLE2,SYNE2,SUN1,NUP37,TMEM43,NUP85,NDEL1,NEK9,NUP35
GO:0031663	lipopolysaccharide-mediated signaling pa...	30	19	13.56	0.03481	PRDM1,SCARB1,CD55,IL18,IRAK1,IRAK2,IRF3,LYN,NFKBIA,PRKCA,MAPK1,CCL5,STAT1,TNFAIP3,TRAF6,RIPK2,TRIB1,SIGIRR,TRIM5
GO:0015991	ATP hydrolysis coupled proton transport	19	13	8.59	0.03539	ATP5A1,ATP5B,ATP5G1,ATP6V1B2,ATP6V1C1,ATP6V1E1,ATP6V0B,ATP6AP1,ATP6V0E1,ATP6V0D1,TCIRG1,ATP6V1H,ATP6V0E2
GO:0019933	cAMP-mediated signaling	19	13	8.59	0.03539	ADM,EIF4EBP2,EPHA5,GNAS,NDUFS4,PDE3A,PDE3B,PDE4D,RGS2,RAPGEF2,PDE10A,GAL,CRTC3
GO:0033006	regulation of mast cell activation invol...	7	6	3.16	0.03647	ADORA2B,FER,FOXF1,HMOX1,LYN,UNC13D
GO:0043619	regulation of transcription from RNA pol...	7	6	3.16	0.03647	ARNT,ATF4,EPAS1,HIF1A,HMOX1,CHD6
GO:0051570	regulation of histone H3-K9 methylation	7	6	3.16	0.03647	BRCA1,DNMT3B,HIST1H1B,JARID2,KDM1A,SIRT1
GO:0060272	embryonic skeletal joint morphogenesis	7	6	3.16	0.03647	CTNNB1,HOXA11,HOXC11,HYAL1,AXIN1,OSR2
GO:0060644	mammary gland epithelial cell differenti...	7	6	3.16	0.03647	AKT1,AKT2,CEBPB,FOXF1,HIF1A,ID2
GO:1903203	regulation of oxidative stress-induced n...	7	6	3.16	0.03647	ATF4,HIF1A,MCL1,NONO,GNB2L1,FBXW7
GO:0010869	regulation of receptor biosynthetic proc...	12	9	5.42	0.03655	HIF1A,HNRNPK,ITGAV,PPARG,NR1D1,NR1H3,SEC24A,SCAP,ANKRD13C
GO:0018198	peptidyl-cysteine modification	12	9	5.42	0.03655	ADH5,ATP2B4,GAPDH,HMBS,RAB6A,PRDX3,MOCS3,ZDHHC9,ZDHHC7
GO:0048103	somatic stem cell division	12	9	5.42	0.03655	ZFP36L2,CDKN2A,LRP6,TGFB2,FZD7,NUMB,NUMBL,RAB10,DOCK7
GO:0050710	negative regulation of cytokine secretio...	12	9	5.42	0.03655	ANXA4,F2RL1,GAS6,IL6,SRGN,PTGER4,BTN2A2,TNFRSF21,LGR4
GO:0006826	iron ion transport	32	20	14.46	0.03667	ATP6V1B2,ATP6V1C1,ATP6V1E1,ATP6V0B,FTH1,FTL,TFR2,TFRC,PICALM,ATP6V0E1,ATP6V0D1,ATP6V1G1,TCIRG1,LMTK2,SLC39A14,ATP6V1D,ATP6V1H,STEAP3,ATP6V0E2,SCARA5
GO:0008286	insulin receptor signaling pathway	111	60	50.16	0.03681	AKT1,AKT2,ATP6V1B2,ATP6V1C1,ATP6V1E1,ATP6V0B,CRK,EIF4B,EIF4E,EIF4EBP1,EIF4EBP2,FER,FGF2,FOXO1,GRB10,KRAS,NRAS,PDE3B,PDK4,ENPP1,PIK3C2A,PRKAA2,PRKAB1,PRKCA,MAPK1,PTPN2,RHEB,RPS6,SHC1,SMARCC1,SREBF1,TSC1,YWHAB,OGT,PIK3R3,IRS2,FGF18,ATP6V0E1,SOCS3,ATP6V0D1,ATP6V1G1,C2CD5,TCIRG1,FRS2,ANKRD26,SIK2,SIRT1,RHOQ,EEF2K,SLC2A8,SOCS7,ADIPOR1,ATP6V1D,ATP6V1H,CAB39,PHIP,LMBRD1,MLST8,THEM4,ATP6V0E2
GO:0007204	positive regulation of cytosolic calcium...	61	35	27.57	0.03701	ABL1,ABL2,ADM,ASPH,ATP2B4,BAK1,CALM3,CAV1,CD55,DDIT3,F2RL1,FGF2,ITPR3,LRP6,LYN,P2RX5,PDE4D,PKD2,PLCG1,SLC8A3,SRI,TGM2,TRPC1,CXCR4,GSTO1,BCAP31,GNA13,MGEA5,IBTK,NPTN,ERO1L,FIS1,CHRNA9,JPH1,TPCN2
GO:0006397	mRNA processing	346	205	156.37	0.03709	ADAR,ADARB1,ADARB2,APP,CCNB1,CCNH,CDC5L,CSTF1,DDX5,DHX9,DHX15,EIF4A2,EIF4B,EIF4E,GTF2F2,GTF2H1,GTF2H3,HNRNPA1,HNRNPA2B1,HNRNPC,HNRNPD,HNRNPH1,HNRNPK,MAGOH,MOV10,HNRNPM,NHP2L1,NONO,CNOT2,CNOT4,YBX1,PARN,PCBP1,PNN,POLR2A,POLR2B,POLR2E,POLR2F,POLR2G,POLR2K,POLR2L,PPP1R8,SFPQ,SRSF2,SRSF3,SRSF4,SRSF5,SRSF7,SFSWAP,TRA2B,SMN2,SNRNP70,SNRPA1,SNRPB2,SNRPD1,SNRPD2,SNRPD3,SNRPE,SNRPF,SNRPG,SON,SF1,BTG2,DGCR…
GO:0006289	nucleotide-excision repair	67	38	30.28	0.03786	BRCA2,CCNH,CETN2,ERCC8,DDB1,DDB2,ERCC4,GTF2H1,GTF2H3,HMGN1,LIG1,LIG4,ATXN3,NTHL1,POLE2,POLR2A,POLR2B,POLR2E,POLR2F,POLR2G,POLR2K,POLR2L,RAD23B,RFC2,RFC5,RPA1,TCEA1,XPC,USP7,CUL4A,DCLRE1A,PNKP,FAN1,SIRT1,POLL,NEIL3,XAB2,NEIL2
GO:0048255	mRNA stabilization	21	14	9.49	0.03921	CIRBP,DHX9,E2F1,ELAVL1,HNRNPC,YBX1,YBX3,MAPKAPK2,THRAP3,PAIP1,IGF2BP1,HNRNPA0,TARDBP,CCRN4L
GO:0005978	glycogen biosynthetic process	36	22	16.27	0.03982	AGL,AKT1,AKT2,GBE1,GFPT1,GRB10,GYG1,ENPP1,PGM1,PPP1CB,PPP1R3C,RPS27A,UBA52,UBB,UBC,DYRK2,IRS2,PER2,NR1D1,EPM2AIP1,PTGES3,VIMP
GO:0070972	protein localization to endoplasmic reti...	107	89	48.36	0.0407	DDOST,PDIA3,HSPA5,RPSA,RPL5,RPL7,RPL8,RPL9,RPL11,RPL13,RPL15,RPL18,RPL18A,RPL19,RPL21,RPL22,RPL23A,RPL24,RPL30,RPL27A,RPL28,RPL29,RPL31,RPL32,RPL34,RPL35A,RPL37,RPL37A,RPL38,RPL39,RPLP0,RPLP1,RPLP2,RPN1,RPN2,RPS2,RPS3,RPS3A,RPS4X,RPS5,RPS6,RPS7,RPS8,RPS9,RPS11,RPS12,RPS14,RPS15,RPS16,RPS17,RPS18,RPS19,RPS20,RPS21,RPS23,RPS24,RPS26,RPS27,RPS27A,RPS28,SRP14,SRP54,SRP68,SRP72,SSR2,SSR3,SSR4,SEC62,UB…
GO:0045639	positive regulation of myeloid cell diff...	38	23	17.17	0.04116	ACVR1B,JAG1,ARNT,ETS1,FOS,GATA2,GNAS,HIF1A,HMGB2,HSPA1B,ID2,PRKCA,RB1,KLF10,TRAF6,ZNF16,OGT,RIPK1,HAX1,ACIN1,KDM1A,KMT2E,PPARGC1B
GO:0006351	transcription, DNA-templated	2028	966	916.51	0.04129	ABCA2,ABL1,ACVR1B,PARP1,JAG1,AHR,AKT1,ANXA4,APBB2,BIRC5,APP,RHOA,ARNT,ARNTL,ARRB1,ARRB2,ASPH,ATF1,ATF3,ATF4,ATP2B4,BCL7A,PRDM1,BLM,BMP2,BMPR2,BRCA1,BRCA2,ZFP36L1,ZFP36L2,KLF5,BTF3,CA9,CAMK4,CAV1,RUNX2,CBL,CCNH,CCNT1,CCNT2,CDC5L,CDC6,CDK2,CDK8,CDK9,CDKN1B,CDKN1C,CDKN2A,CDKN2B,CEBPB,CEBPD,CENPB,CENPF,CGA,CHD1,CHD2,CHEK1,FOXN3,KLF6,CRABP2,ATF2,CREBBP,CREBL2,CREM,CRK,CRY2,CSNK2A1,CSNK2A2,CSTF1,CTGF,C…
GO:0008334	histone mRNA metabolic process	23	15	10.39	0.04259	ATM,UPF1,SNRPD3,SNRPE,SNRPF,SNRPG,NCBP2,ZNF473,CPSF3,EXOSC4,MTPAP,PAPD5,LSM10,LSM11,DCP2
GO:0046685	response to arsenic-containing substance	14	10	6.33	0.04384	CDKN1A,DDX3X,MKNK2,HMOX1,PTEN,UROS,GSTO1,PPIF,SRRT,CPEB2
GO:0050805	negative regulation of synaptic transmis...	14	10	6.33	0.04384	ARF1,BCHE,BDNF,GRIK2,PTEN,PTGS2,SRF,STXBP1,PLK2,ATAD1
GO:0090175	regulation of establishment of planar po...	14	10	6.33	0.04384	DVL1,DVL2,FZD2,LRP6,MLLT3,ROR2,RAC1,SEC24B,ZNRF3,CTHRC1
GO:0050434	positive regulation of viral transcripti...	46	27	20.79	0.04517	CCNH,CCNT1,CDK9,EP300,GTF2F2,GTF2H1,GTF2H3,POLR2A,POLR2B,POLR2E,POLR2F,POLR2G,POLR2K,POLR2L,SSRP1,TAF11,TCEA1,TCEB1,TCEB2,TCEB3,NELFA,ELL,SUPT16H,NCBP2,SNW1,ZNF639,NELFCD
GO:0003281	ventricular septum development	25	16	11.3	0.04557	FZD2,ID2,CYR61,LRP6,SMAD7,TBX3,LUZP1,TRIP11,CITED2,FRS2,HEY1,FGFRL1,EGLN1,HEG1,STRA6,RBM15
GO:0043123	positive regulation of I-kappaB kinase/N...	104	56	47	0.04627	RHOA,CTH,CTNNB1,F2RL1,FLNA,FYN,HMOX1,IKBKB,IRAK1,IRF3,LGALS1,LTBR,PPP5C,REL,RPS27A,S100A4,SLC20A1,TGM2,TRAF5,TRAF6,UBA52,UBB,UBC,RIPK1,RIPK2,TNFRSF10B,CFLAR,VAPA,LITAF,IKBKE,RBCK1,TRAF3IP2,PLK2,NEK6,PIM2,TRIM32,TAB2,BRD4,TBK1,GOLT1B,IRAK4,CXXC5,TERF2IP,ZDHHC13,TRIM62,TNFRSF19,TMEM9B,MAVS,MIER1,MUL1,NDFIP1,SHARPIN,TMEM101,TRIM5,TMED4,SLC35B2
GO:0006094	gluconeogenesis	50	29	22.6	0.04653	ALDOA,ATF3,ATF4,ENO1,FOXO1,GAPDH,GOT2,GPD2,NR3C1,IL6,PCK2,PGAM1,PGK1,PGM1,PTPN2,RANBP2,TPI1,SLC25A11,OGT,KAT2B,PER2,NR1D1,SLC25A13,ARPP19,WDR5,SMEK1,VIMP,SLC35B4,SIK1
GO:0046324	regulation of glucose import	27	17	12.2	0.04818	AKT1,AKT2,CREBL2,GRB10,HK2,ENPP1,PRKCA,CLTCL1,IRS2,PEA15,SLC25A27,MGEA5,ARPP19,RHOQ,LMBRD1,VIMP,ADIPOR2
GO:0046677	response to antibiotic	27	17	12.2	0.04818	ALPL,CASP9,CDKN1B,ETS1,HSPA5,HYAL1,ID1,IL6,JAK1,PLA2G4A,PLK1,PPP2CB,SLC1A3,UROS,HYAL2,ACTR3,ZC3H8

## Sheet: Diff.control.CWC22_CC
GO.ID	Term	Annotated	Significant	Expected	elimFisher	Genes
GO:0022627	cytosolic small ribosomal subunit	31	29	13.98	1.3e-08	DDX3X,EIF2D,RPSA,RPS2,RPS3,RPS3A,RPS4X,RPS5,RPS6,RPS7,RPS8,RPS9,RPS11,RPS12,RPS14,RPS15,RPS16,RPS17,RPS18,RPS19,RPS20,RPS21,RPS23,RPS24,RPS26,RPS27,RPS27A,RPS28,MRPS7
GO:0016607	nuclear speck	145	91	65.41	1.2e-05	CDC5L,CLK3,CSNK1A1,DDX3X,HSPA1B,LMNA,MAGOH,NONO,PIN1,PNN,PPP1CC,PPP1R8,PSKH1,RING1,RREB1,SRSF2,SRSF3,SRSF4,SRSF5,SNRNP70,SON,SRP54,ELL,AKAP17A,PIP5K1A,SPOP,CBX4,PIAS1,PIAS2,PRPF4,PRPF3,PPIG,CIR1,RBM39,CTR9,SART3,EIF4A3,RBM8A,TENM1,ALYREF,SRRM1,SAP18,SMNDC1,BASP1,PPIH,SLU7,SRSF10,NEK6,RNPS1,SF3A3,U2AF2,CASC3,ACIN1,SETD1B,PSME4,SF3B1,TFIP11,CBY1,RCHY1,CHTOP,ZNF638,NXT1,WAC,CRNKL1,WBP11,LUC7L3,CDK12…
GO:0022625	cytosolic large ribosomal subunit	45	34	20.3	3.1e-05	RPL5,RPL7,RPL8,RPL9,RPL11,RPL13,RPL15,RPL18,RPL18A,RPL19,RPL21,RPL22,RPL23A,RPL24,RPL30,RPL27A,RPL28,RPL29,RPL31,RPL32,RPL34,RPL35A,RPL37,RPL37A,RPL38,RPL39,RPLP0,RPLP1,RPLP2,UBA52,RPL14,RPL23,RPL35,RPL39L
GO:0071013	catalytic step 2 spliceosome	77	52	34.73	5.6e-05	CDC5L,DDX5,HNRNPA1,HNRNPA2B1,HNRNPC,HNRNPH1,HNRNPK,MAGOH,HNRNPM,PNN,SNRPA1,SNRPB2,SNRPD1,SNRPD2,SNRPD3,SNRPE,SNRPF,SNRPG,DGCR14,PRPF4B,SART1,DDX23,AQR,EIF4A3,DHX38,RBM8A,ALYREF,HNRNPR,SRRM1,CWC27,PPIE,SLU7,SF3A3,SF3B2,SNW1,PPWD1,SF3B3,SF3B1,SKIV2L2,TFIP11,SYF2,CRNKL1,CDC40,DDX41,CWC15,PPIL1,GPATCH1,ZCCHC8,RBM22,XAB2,CWC22,DHX35
GO:0044452	nucleolar part	36	27	16.24	0.00026	FBL,NHP2L1,POLR2E,POLR2F,POLR2K,POLR2L,SURF6,CLEC3B,UBE2I,TAF1B,TAF1A,POP7,NOP56,RPP30,RPP40,CD3EAP,POP1,PES1,NOL11,ZNRD1,POP5,EIF3L,NOP58,CDKN2AIP,POLR1E,CIRH1A,TWISTNB
GO:0034719	SMN-Sm protein complex	14	12	6.31	0.00219	SMN2,SNRPD1,SNRPD2,SNRPD3,SNRPE,SNRPF,SNRPG,STRAP,DDX20,GEMIN5,GEMIN4,GEMIN8
GO:0005681	spliceosomal complex	138	90	62.25	0.00312	ADAR,CDC5L,DDX5,DHX15,HNRNPA1,HNRNPA2B1,HNRNPC,HNRNPH1,HNRNPK,MAGOH,HNRNPM,NHP2L1,YBX1,PNN,PPP1R8,UPF1,RHEB,SRSF2,SNRNP70,SNRPA1,SNRPB2,SNRPD1,SNRPD2,SNRPD3,SNRPE,SNRPF,SNRPG,SF1,DGCR14,AKAP17A,TTF2,API5,PRPF4B,SART1,PRPF4,PRPF3,DDX23,AQR,EIF4A3,DHX38,RBM8A,HNRNPDL,ALYREF,HNRNPR,SRRM1,SF3B4,CWC27,SMNDC1,PPIE,PPIH,SLU7,IVNS1ABP,USP39,TXNL4A,SF3A3,SF3B2,U2AF2,SNW1,PPWD1,SF3B3,SF3B1,SKIV2L2,TFIP11,L…
GO:0005925	focal adhesion	287	152	129.46	0.00399	ACTB,ACTN4,ADAM10,ALCAM,ANXA5,ARF1,ARF6,RHOA,RHOB,RND3,B2M,BSG,CAPN2,CAV1,CD9,CD44,CD81,CD97,CDC42,CFL1,CNN3,CSRP2,CTNNA1,CTNNB1,EFNB2,ENG,FAT1,FHL2,FLNA,FLNB,FZD2,GAK,PDIA3,HMGA1,HNRNPK,HSPA1B,HSPA5,HSPA9,HSPG2,TNC,ITGA2,ITGA3,ITGAV,ITGB1,JAK1,KRAS,LIG4,LIMK1,MARCKS,MCAM,CD99,MSN,PPP1R12A,NHS,NPM1,PFN1,PLAUR,PPIA,PPIB,PPP1CB,PPP1CC,MAPK1,PXN,RAC1,RPL5,RPL7,RPL8,RPL9,RPL18,RPL19,RPL22,RPL30,RPL31…
GO:0000786	nucleosome	41	27	18.49	0.00589	H1F0,HIST1H1C,HIST1H1E,HIST1H1B,H2AFX,HIST1H2BD,H3F3B,KAT6A,HIST1H2AK,HIST1H2AC,HIST1H2AB,HIST2H2AC,HIST1H2BL,HIST1H2BM,HIST1H2BH,HIST1H2BC,HIST1H2BO,HIST2H2BE,HIST1H3F,HIST1H2BJ,H2AFY,HIST3H2A,H2AFV,HIST3H2BB,HIST2H2AB,HIST2H2BF,HIST2H3D
GO:0005730	nucleolus	580	300	261.62	0.00674	ABL1,ADAR,ADARB1,PARP1,ATF3,BLM,BYSL,CA9,CAMK4,CAPG,CDC5L,CDKN2A,CPT2,CSTB,DDX5,DHX9,DHX15,DKC1,FBL,FANCA,FANCG,XRCC6,MKNK2,HIF1A,HMOX1,SLC29A2,PRMT2,HSPA9,ILF2,ITPR3,DNAJB9,MYC,NBN,NCL,NFIB,NHP2L1,NOP2,NPM1,PAFAH1B2,PRDX1,PARN,PEX14,PFDN2,PITX1,PLK1,PLSCR1,POLR2E,POLR2F,POLR2G,POLR2K,POLR2L,MED1,PPID,PPP1CB,PPP1CC,KDM5A,RBBP5,RBBP8,RBL2,RCN2,RGS2,RPL5,RPL9,RPL11,RPL13,RPL18,RPL19,RPL21,MRPL23,RP…
GO:0005683	U7 snRNP	6	6	2.71	0.0084	SNRPD3,SNRPE,SNRPF,SNRPG,LSM10,LSM11
GO:0005743	mitochondrial inner membrane	265	139	119.53	0.00883	AK2,SLC25A4,SLC25A5,SLC25A6,ATP5A1,ATP5B,ATP5C1,ATP5E,ATP5F1,ATP5G1,ATP5J,SLC25A20,CKMT2,COX4I1,COX5B,COX6B1,COX6C,COX7A2,COX7B,COX10,CPT2,CRAT,ECI1,DHODH,CYB5R3,ETFDH,FPGS,GOT2,GPD2,GPX4,HSD17B10,HCCS,HMGCL,IDH2,LETM1,LYN,MGST1,MPST,MPV17,NDUFA1,NDUFA5,NDUFA10,NDUFAB1,NDUFB6,NDUFB9,NDUFB10,NDUFS2,NDUFV1,NDUFS4,NDUFS5,NDUFS6,NDUFV3,OPA1,OXA1L,PDK4,PHB,SLC25A3,PLA2G4A,PPOX,ABCD3,ALDH18A1,SCO1,SDHA…
GO:0035145	exon-exon junction complex	19	14	8.57	0.01113	MAGOH,PNN,UPF1,EIF4A3,RBM8A,THRAP3,ALYREF,SAP18,RNPS1,CASC3,ACIN1,UPF2,UPF3A,POLDIP3
GO:0005634	nucleus	4163	1988	1877.8	0.01198	ABCF1,ABL1,ACADS,ACO2,ACTB,ACTG1,ACTN4,ADAM10,ADAR,ADARB1,ADARB2,ADD3,ADH5,PARP1,AGL,AHR,AKT1,AKT2,ALAS1,ALDOA,AKR1B1,AMFR,SLC25A4,SLC25A5,SLC25A6,ANXA2,ANXA4,APBB2,APEH,BIRC5,APLP2,APP,RHOA,RHOB,ARL3,ARNT,ARNTL,ARRB1,ARRB2,ATF1,ATF3,ATF4,ATM,ATP5A1,ATP5B,ATP5F1,ATR,BAG1,BCHE,PRDM1,BLM,BNIP2,BRCA1,BRCA2,ZFP36L1,ZFP36L2,KLF5,BTF3,BYSL,PTTG1IP,CA9,CAD,CALM3,CAMK4,CAMK2G,CAPG,CAPN2,CASP2,CASP7,CASP9…
GO:0005689	U12-type spliceosomal complex	21	15	9.47	0.01342	DHX15,YBX1,SNRPD1,SNRPD2,SNRPD3,SNRPE,SNRPF,SNRPG,SF3B4,SF3B2,SF3B3,SF3B1,SNRNP25,SF3B5,PHF5A
GO:0044455	mitochondrial membrane part	113	63	50.97	0.01431	SLC25A6,ATP5A1,ATP5B,ATP5C1,ATP5E,ATP5F1,ATP5G1,ATP5J,BAK1,CANX,COX7A2,COX7B,ETFDH,LYN,NDUFA1,NDUFA5,NDUFA10,NDUFAB1,NDUFB6,NDUFB9,NDUFB10,NDUFS2,NDUFV1,NDUFS4,NDUFS5,NDUFS6,NDUFV3,OPA1,OXA1L,PPOX,SDHA,SDHB,UQCRB,UQCRC1,UQCRH,TMEM11,C14orf2,TOMM20,TOMM70A,PPIF,TIMM17A,ABCB10,TIMM10,COA3,TIMM21,UQCR10,FIS1,NDUFAF1,GDAP1,NDUFB11,TMEM70,STX17,RHOT1,SYNJ2BP,NDUFA12,TOMM22,NDUFAF5,MUL1,RHOT2,MCU,FUNDC…
GO:0005685	U1 snRNP	11	9	4.96	0.01502	SNRNP70,SNRPD1,SNRPD2,SNRPD3,SNRPE,SNRPF,SNRPG,LUC7L3,LUC7L
GO:0008024	positive transcription elongation factor...	5	5	2.26	0.01865	CCNT1,CDK9,TAF7,SNW1,BRD4
GO:0005654	nucleoplasm	1199	601	540.83	0.02342	ABCF1,ACTB,ADAR,ADARB1,PARP1,AKT1,ARNT,ARNTL,ATF1,ATF3,ATF4,ATM,ATR,BLM,BRCA1,BRCA2,CALM3,CAMK4,CAMK2G,CASP7,CCNB1,CCNH,CCNT1,CCNT2,CDC5L,CDC6,CDC20,CDC25A,CDC25B,CDK2,CDK8,CDK9,CDKN1A,CDKN1B,CDKN2A,CEBPB,CHEK1,CIRBP,ERCC8,CKS1B,CLK3,ATF2,CREBBP,CSNK1A1,CSNK2A1,CSTF1,CTNNB1,DDB1,DDB2,DDIT3,DDX3X,DHX9,DKC1,DR1,DUSP3,DUSP6,DUSP7,E2F1,E2F3,E4F1,PHC2,ELAVL1,EP300,EPAS1,ERCC4,FBL,ETS1,ETS2,FANCA,FANCD…
GO:0033176	proton-transporting V-type ATPase comple...	15	11	6.77	0.02587	ATP6V1B2,ATP6V1C1,ATP6V0B,ATP6AP1,ATP6V0E1,ATP6V0D1,ATP6V1G1,TCIRG1,ATP6V1D,ATP6V1H,ATP6V0E2
GO:0009897	external side of plasma membrane	58	34	26.16	0.02627	ABCA1,ALCAM,ANPEP,ANXA5,ARSA,B2M,CD9,CD44,CLPTM1,ENG,EPHA5,B4GALT1,GSR,IL6,IL6ST,IL12RB2,ITGA2,ITGA3,ITGAE,ITGAV,ITGB1,LAMP1,MCAM,SERPINE2,TFRC,TGFBR3,THBS1,CXCR4,HYAL2,CD83,ENOX2,HEG1,TMEM123,GPR125
GO:0036464	cytoplasmic ribonucleoprotein granule	88	49	39.69	0.02925	ACTB,ARNTL,CDC42,CIRBP,DDX3X,DHX9,EIF2S1,EIF4E,MOV10,NCL,YBX1,POLR2G,PSMA4,RAC1,UPF1,RPL28,RPLP0,RPS4X,RPS6,ATXN2,TRIM21,TIAL1,TOP1,PABPC4,RQCD1,G3BP1,IGF2BP1,LARP4B,PUM2,CCRN4L,AGO2,TNRC6A,CNOT7,YTHDF2,BTBD1,RC3H2,OGFOD1,DCP1A,EDC3,TRIM5,MEX3A,HENMT1,UHMK1,PIWIL4,RC3H1,DCP2,TUBB,PATL1,PAN3
GO:0070062	extracellular vesicular exosome	1526	722	688.33	0.03006	AARS,ACO1,ACP1,ACTB,ACTG1,ACTN4,ACVR1B,ACYP1,ADAM10,ADH5,AK2,AK4,ALCAM,ALDH3B1,ALDOA,AKR1B1,ALPL,AMBP,ANPEP,SLC25A5,ANXA2,ANXA4,ANXA5,APEH,APLP2,APP,ARF1,ARF6,RHOA,RHOB,RND3,ARHGDIA,ARL1,ARL3,ARSA,ASAH1,ATP1A1,ATP1B3,ATP5A1,ATP5B,ATP5C1,ATP5F1,ATP6V1B2,ATP6V1C1,ATP6V1E1,ATP6AP1,B2M,BPGM,BSG,C1R,PTTG1IP,CACNA2D1,CAD,CALM3,CAMK4,CANX,CAPG,CAPN2,CAPNS1,CAPZA2,CAPZB,CBR1,CD9,SCARB1,CD44,CD58,CD63,CD8…
GO:0033178	proton-transporting two-sector ATPase co...	12	9	5.41	0.03607	ATP5A1,ATP5B,ATP5C1,ATP5E,ATP6V1B2,ATP6V1C1,ATP6V1E1,ATP6AP1,ATP6V1H
GO:0005687	U4 snRNP	7	6	3.16	0.03611	SNRPD1,SNRPD2,SNRPD3,SNRPE,SNRPF,SNRPG
GO:0008287	protein serine/threonine phosphatase com...	36	22	16.24	0.03895	PPP1R12A,PPP1CB,PPP1CC,PPP1R10,PPP2CB,PPP2R1A,PPP2R2A,PPP2R3A,PPP2R5C,PPP2R5E,PPP3CA,PPP3CB,PPP3R1,STRN,SHOC2,PPP4R1,PPP2R3B,CYCS,SMEK1,WDR82,PPP1R9B,PPP1R15B
GO:0015030	Cajal body	38	23	17.14	0.04023	CDK2,DKC1,FBL,NPAT,SMN2,COIL,ELL,SART1,PRPF4,PRPF3,USPL1,SMNDC1,OIP5,ZNF473,NOP58,PHAX,WRAP53,LSG1,NOP10,ZC3H8,LSM10,EAF1,TGS1
GO:0030014	CCR4-NOT complex	14	10	6.31	0.04324	CNOT2,CNOT4,RQCD1,CNOT8,TOB1,CNOT10,CNOT7,CNOT11,PATL1,CNOT6L
GO:0016529	sarcoplasmic reticulum	25	16	11.28	0.04475	AGL,ANK3,ASPH,ATP2A2,CACNA2D1,CALU,CAMK2G,SRI,THBS1,HAX1,POMT1,SYNE2,TMEM38B,SAR1A,JPH1,TMEM109
GO:0030529	ribonucleoprotein complex	509	306	229.59	0.04576	ABCF1,ACTB,ACTN4,ADAR,ARNTL,BRCA1,CANX,CDC5L,CDC42,CIRBP,DDX3X,DDX5,DHX9,DHX15,DKC1,EIF2D,EIF2S1,EIF4E,EPRS,ERG,FBL,GAPDH,HNRNPA1,HNRNPA2B1,HNRNPAB,HNRNPC,HNRNPD,HNRNPH1,HNRNPK,HSPA1B,ICT1,ILF2,RPSA,MAGOH,MOV10,HNRNPM,NCL,NHP2L1,NPM1,YBX1,PCBP1,PNN,POLR2G,PPP1R8,PSMA4,RAC1,RBM3,UPF1,RHEB,RPL5,RPL7,RPL8,RPL9,RPL11,RPL13,RPL15,RPL18,RPL18A,RPL19,RPL21,RPL22,RPL23A,MRPL23,RPL24,RPL30,RPL27A,RPL28,RP…
GO:0030027	lamellipodium	92	50	41.5	0.04627	APBB2,RHOA,CAPZB,CFL1,CTNNA1,CTNNB1,CTNND1,DPYSL3,FAT1,FER,INPPL1,ITGAV,ITGB1,MCC,MYO9B,NHS,PKD2,PLCG1,PODXL,PKN2,PTPRM,PXN,RAC1,TSC1,PIP5K1A,ARHGEF7,WASL,ACTR3,HAX1,IGF2BP1,NCKAP1,PALLD,SWAP70,SYNE2,SRGAP2,SCRIB,SLC39A14,CORO1C,SLC39A6,PLEK2,DBNL,PARVB,NRBP1,EVL,SCYL3,SH3RF1,PHACTR4,SH3BGRL3,ANTXR1,PPP1R9B
GO:0005637	nuclear inner membrane	27	17	12.18	0.0473	LBR,LMNB1,P2RX5,MATR3,LRPPRC,ZMPSTE24,SIGMAR1,NRM,CBX3,RNF13,ATP11B,SUN1,SIRT1,LEMD3,UNC50,TMEM43,TMEM201
